# Supplementary material for: Performance Assessment of Full-Scale Wastewater Treatment Plants Based on Seasonal Variability of Microbial Communities via High-Throughput Sequencing
Source: PLoS One. 2016 Apr 6;11(4):e0152998. doi: 10.1371/journal.pone.0152998 (PMC4822889; doi:10.1371/journal.pone.0152998)
Supplement: S1 Table — (XLSX) [file pone.0152998.s001.xlsx]

## Sheet: Sheet1
S1 Table List of 8 wastewater treatment systemsa
Wastewater treeatment system	Process	Processing capacity (104 t/d)	Percentage of municipal wastewater
D1	A/A/O	16.5	Predominant municipal wastewater
D2	A/A/O	16.5	Predominant municipal wastewater
D3	Inverted A/A/O	22	Predominant municipal wastewater
L1	CAS	3.6	Predominant municipal wastewater
L2	CAS	19.5	Predominant municipal wastewater
L3	UNITANK	22	Predominant municipal wastewater
L4	Modified A/A/O	20	Predominant municipal wastewater
S1	Modified A/A/O	15	80% municipal wastewater, 20% industrial wastewater
aNote: A/AO: anaerobic/anoxic/oxic; CAS: conventional activated sludge.
