# Supplementary material for: Performance Assessment of Full-Scale Wastewater Treatment Plants Based on Seasonal Variability of Microbial Communities via High-Throughput Sequencing
Source: PLoS One. 2016 Apr 6;11(4):e0152998. doi: 10.1371/journal.pone.0152998 (PMC4822889; doi:10.1371/journal.pone.0152998)
Supplement: S2 Table — (XLSX) [file pone.0152998.s002.xlsx]

## Sheet: Sheet1
S2 Table Characteristics of 8 wastewater treatment systems during sampling timea
System ID	Sample ID	Sampling time	Influent					Process operating parameters					Effluent
			BOD	SS	NH4+-N	TN	TP	T	DO	SRT	MLSS	F/M	BOD	SS	NH4+-N	TN	TP
			(mg/L)	(mg/L)	(mg/L)	(mg/L)	(mg/L)	(oC)	(mg/L)	(d)	(g/L)	kg/(kg.d)	(mg/L)	(mg/L)	(mg/L)	(mg/L)	(mg/L)
D1	D1-Jun	2013.06	115.62	102.85	21.86	25.97	3.62	29	1.5	11.3	3.4	0.08	5.95	13.88	0.41	10.53	0.17
	D1-Oct	2013.10	93.26	102.39	23.56	32.7	4.12	26	1.3	13	3.7	0.08	6.09	13.47	0.2	12.58	0.34
	D1-Jan1	2014.01	174.71	193.81	23.63	38.56	7.27	18	1.05	20	3.4	0.1	6	14.52	4.61	12.61	0.16
	D1-Jan2	2014.01	174.71	193.81	23.63	38.56	7.27	18	1.05	20	3.4	0.1	6	14.52	4.61	12.61	0.16
	D1-Apr	2014.04	91.64	106.41	19.67	25.6	3.83	25	1.06	13	3.5	0.03	4.73	12.83	1.91	13	0.24
D2	D2-Jun	2013.06	115.62	102.85	21.86	25.97	3.62	29	3.3	11.2	3.4	0.09	5.95	13.88	0.41	10.53	0.17
	D2-Oct	2013.10	93.26	102.39	23.56	32.7	4.12	26	2.1	13	3.5	0.11	6.09	13.47	0.2	12.58	0.34
	D2-Jan	2014.01	174.71	193.81	23.63	38.56	7.27	15.3	3.24	20	3.5	0.13	6	14.52	4.61	12.61	0.16
	D2-Apr	2014.04	91.64	106.41	19.67	25.6	3.83	22.4	3.1	13	3.5	0.06	4.73	12.83	1.91	13	0.24
D3	D3-Jun	2013.06	97.82	104.52	24.53	29.23	2.52	29	3.5	8.3	3.7	0.09	7.09	13.55	0.28	14.98	0.19
	D3-Oct	2013.10	89.59	95.23	27.89	37.6	2.67	26	3	7.8	3.7	0.12	7.95	12.37	0.15	16.54	0.34
	D3-Jan	2014.01	83.17	90.01	25.69	34.5	2.81	16	3.5	12	3.7	0.07	6.59	11.73	0.38	13.58	0.3
	D3-Apr	2014.04	131.16	119.92	23.1	32.78	5.37	23.1	2.62	12	3.7	0.07	5.83	12.63	1.28	13.59	0.2
L1	L1-Jun	2013.06	119.63	222.71	16.07	24.13	5.22	30	3.6	6.5	2.5	0.14	4.15	6.49	1.53	10.13	0.28
	L1-Oct	2013.10	105.98	177.03	16.14	21.38	2.89	27	3.85	6.5	3.85	0.17	4.68	6.9	0.5	8.52	0.25
	L1-Jan	2014.01	137.33	250.29	19.59	25.96	5.48	21	4.6	6.5	2.81	0.34	5.27	7.54	0.96	8.78	0.3
	L1-Apr	2014.04	148.16	244	18.76	31.57	6.22	25	4.13	6.5	3.27	0.27	4.33	7.24	0.8	9.26	0.27
L2	L2-Jun	2013.06	119.63	222.71	16.07	24.13	5.22	30	4.02	6.5	3.1	0.14	4.15	6.49	1.53	10.13	0.28
	L2-Oct	2013.10	105.98	177.03	16.14	21.38	2.89	27	3.85	6.5	3.85	0.17	4.68	6.9	0.5	8.52	0.25
	L2-Jan	2014.01	137.33	250.29	19.59	25.96	5.48	21	4.7	6.5	4.01	0.15	5.27	7.54	0.96	8.78	0.3
	L2-Apr	2014.04	148.16	244	18.76	31.57	6.22	25	4.62	6.5	3.77	0.15	4.33	7.24	0.8	9.26	0.27
L3	L3-Jun	2013.06	119.63	222.71	16.07	24.13	5.22	30	4.5	9	3.1	0.08	4.15	6.49	1.53	10.13	0.28
	L3-Oct	2013.10	105.98	177.03	16.14	21.38	2.89	27	2.67	9	2.67	0.11	4.68	6.9	0.5	8.52	0.25
	L3-Jan	2014.01	137.33	250.29	19.59	25.96	5.48	21	4.4	9	3.09	0.09	5.27	7.54	0.96	8.78	0.3
	L3-Apr	2014.04	148.16	244	18.76	31.57	6.22	26	3.1	9	4.9	0.09	4.33	7.24	0.8	9.26	0.27
L4	L4-Jun1	2013.06	119.63	222.71	16.07	24.13	5.22	30	4.2	4	4	0.08	4.15	6.49	1.53	10.13	0.28
	L4-Jun2	2013.06	119.63	222.71	16.07	24.13	5.22	30	4.2	4	4	0.08	4.15	6.49	1.53	10.13	0.28
	L4-Oct	2013.10	105.98	177.03	16.14	21.38	2.89	27	4.72	4	4.72	0.08	4.68	6.9	0.5	8.52	0.25
	L4-Jan	2014.01	137.33	250.29	19.59	25.96	5.48	21	4.6	4	4.04	0.08	5.27	7.54	0.96	8.78	0.3
	L4-Apr	2014.04	148.16	244	18.76	31.57	6.22	25	4.46	4	5.09	0.08	4.33	7.24	0.8	9.26	0.27
S1	S1-Oct	2013.10	74.56	93.14	22.57	31.04	1.85	26	2.5	12	4.6	0.06	4.98	4.08	0.04	11.72	0.32
	S1-Jan	2014.01	83.29	88.04	30.92	37.04	2.17	19	2.5	15	6.04	0.05	6.99	7.1	0.68	12.44	0.29
	S1-Apr	2014.04	129.58	179.05	42.86	57.33	3.13	25	2.5	15	4.82	0.09	9.23	4.77	0.22	16.03	0.36
aNote: BOD: biochemical oxygen demand; SS: suspended solids; NH4+-N: ammonium-N; TN: total nitrogen; TP: total phosphor; T: water temperature;DO: dissolved oxygen; SRT: solids retention time; MLSS: mixed liquor suspended solids; F/M: food-to-mass.
