# Supplementary material for: Performance Assessment of Full-Scale Wastewater Treatment Plants Based on Seasonal Variability of Microbial Communities via High-Throughput Sequencing
Source: PLoS One. 2016 Apr 6;11(4):e0152998. doi: 10.1371/journal.pone.0152998 (PMC4822889; doi:10.1371/journal.pone.0152998)
Supplement: S3 Table — (XLSX) [file pone.0152998.s003.xlsx]

## Sheet: Sheet1
S3 Table Different α-diversity indices of 33 samples
Sample	Sequences	observed OTUs	Shannon	Simpson	chao1	PD whole tree
D1-Apr	13883	886.8	5.84837	0.992235	1591.03	76.7416
D1-Jan1	74730	849.4	5.73227	0.991182	1530.89	70.4525
D1-Jan2	47683	928.7	5.86324	0.9924	1729.22	79.5002
D1-Jun	162122	878.2	5.86007	0.993088	1578.91	85.7183
D1-Oct	50298	996	5.93683	0.991004	1740.1	98.4926
D2-Apr	25505	715	5.51121	0.990293	1182.02	66.8645
D2-Jan	44059	897.3	5.72902	0.990777	1697.03	77.8468
D2-Jun	79624	888.8	5.85672	0.993064	1560.21	87.443
D2-Oct	74870	1002.9	5.96286	0.990583	1776.06	98.2851
D3-Apr	27920	763.3	5.45971	0.985926	1311.91	66.6537
D3-Jan	33202	900.1	5.80114	0.991861	1716.79	78.8344
D3-Jun	122298	875	5.87056	0.993324	1508.17	84.1676
D3-Oct	78496	852.4	5.6787	0.988577	1503.32	83.8561
L1-Apr	40676	866.6	5.78318	0.991403	1534.13	71.7894
L1-Jan	35204	884.8	5.76772	0.991495	1639.49	74.2969
L1-Jun	87842	900.2	5.66809	0.986167	1599.69	86.7727
L1-Oct	44315	816.4	5.55571	0.986838	1446.96	79.5083
L2-Apr	13202	912.3	5.80933	0.991173	1662.89	77.3802
L2-Jan	29538	907.1	5.77799	0.991323	1669.76	76.9044
L2-Jun	118209	909.2	5.81862	0.991561	1619.96	87.4015
L2-Oct	83819	841	5.69939	0.989682	1439.27	79.7014
L3-Apr	172859	855.2	5.74683	0.990879	1626.5	72.1437
L3-Jan	23098	922.8	5.82852	0.99131	1669.32	77.0955
L3-Jun	131586	978	5.94582	0.991361	1714.84	94.3022
L3-Oct	73017	925.5	5.74294	0.98758	1684.65	88.3338
L4-Apr	9923	872.2	5.81058	0.992161	1480.51	74.4814
L4-Jan	21346	895.9	5.73901	0.990257	1673.79	75.9582
L4-Jun1	120816	959.3	5.97903	0.993573	1660.75	91.3066
L4-Jun2	73499	932.7	5.90621	0.992375	1557.08	88.2437
L4-Oct	70702	897.2	5.86114	0.991887	1597.82	84.7033
S1-Apr	13840	798	5.50441	0.987256	1490.33	68.1848
S1-Jan	57393	819.9	5.65849	0.989524	1458.47	69.1309
S1-Oct	66978	886.8	5.67778	0.986078	1614.4	87.7485
