# Supplementary material for: Performance Assessment of Full-Scale Wastewater Treatment Plants Based on Seasonal Variability of Microbial Communities via High-Throughput Sequencing
Source: PLoS One. 2016 Apr 6;11(4):e0152998. doi: 10.1371/journal.pone.0152998 (PMC4822889; doi:10.1371/journal.pone.0152998)
Supplement: S4 Table — (XLSX) [file pone.0152998.s004.xlsx]

## Sheet: Sheet1
S4 Table abundances of genera across the 33 samples
Taxon	D1.1	D2.1	D3.1	L1.2	L2.1	L3.1	L3.2	L4.1a	D1.2	D1.3a	D1.3b	D2.2	D2.3	D3.2	D3.3	L1.1	L1.3	L1.4	L2.2	L2.3	L3.3	L3.4	L4.2	L4.3	L4.4	S1.2	S1.3	D3.4	L4.1b	S1.4	D1.4	L2.4	D2.4
Bacteria;Acidobacteria;Acidobacteria;Acidobacteriales;Acidobacteriaceae (Subgroup 1);uncultured	0	0	0	0	0	0	0	0	0	0	5.52395e-05	0	0	0	0	0	0	0	0	0	0.000285258	7.63796e-06	0	0	0	0	0	4.41306e-05	0	0	9.32488e-05	0	4.70876e-05
Bacteria;Acidobacteria;Acidobacteria;Subgroup 17;uncultured bacterium;Other	0.00168629	0.00155937	0.00135213	0.000485993	0.000521489	0.000526366	0.000487577	0.000664123	0.000476508	0.00128052	0.00110479	0.000796761	0.00133073	0.000658274	0.00125461	0.000489658	0.00109425	0.000833681	0.000848881	0.000966566	0.000969877	0.000916555	0.0010716	0.00102999	0.000793441	0.000537861	0.00117729	0.00167696	0.000817257	0.000549451	0.00149198	0.000520454	0.000517964
Bacteria;Acidobacteria;Acidobacteria;Subgroup 17;uncultured soil bacterium;Other	0.00102995	0.000789809	0.000778497	3.47138e-05	0.000127192	0.000119629	0.000105995	0.000169286	9.53016e-05	0.000403452	0.000386676	6.46023e-05	0.000473149	0.000164568	0.00054889	0.000270156	0.000182375	0.000224452	0.000129178	0.000219674	0.000228206	0.000320794	8.74776e-05	0.000545289	0.000661201	7.01557e-05	0.000300092	8.82613e-05	6.45203e-05	0.000274725	0.000466244	0.000208182	0.000329613
Bacteria;Acidobacteria;Acidobacteria;Subgroup 2;uncultured bacterium;Other	0	0	0	0	0	0	0	0	0	7.01656e-05	0	0	5.91436e-05	0	0	1.68848e-05	3.64751e-05	0	0	0	5.70516e-05	1.52759e-05	0	0	0	0	0	0	0	0	0	0	4.70876e-05
Bacteria;Acidobacteria;Acidobacteria;Subgroup 25;uncultured bacterium;Other	2.01951e-05	0	0	0	0	1.19629e-05	2.1199e-05	1.3022e-05	0	0	0	4.30682e-05	5.91436e-05	6.17132e-05	3.92065e-05	0	3.64751e-05	0	0	0	0	0	0	0	0	4.67705e-05	0	0	0	0	0	0	4.70876e-05
Bacteria;Acidobacteria;Acidobacteria;Subgroup 3;AKIW659;uncultured bacterium	0	4.0503e-05	1.36578e-05	0	0	1.19629e-05	0	0	0	0	0	0	0	0	0	0	0	0	1.84539e-05	0	0	0	2.18694e-05	6.05877e-05	0	2.33852e-05	0	0	6.45203e-05	0	0	0	0
Bacteria;Acidobacteria;Acidobacteria;Subgroup 3;Elev-16S-1166;uncultured bacterium	0.000313024	0.000324024	0.000327788	3.47138e-05	0.000496051	0.000634032	0.000254388	0.000585991	6.35344e-05	5.26242e-05	2.76197e-05	2.15341e-05	2.95718e-05	4.11421e-05	3.92065e-05	0.000472773	7.29501e-05	3.20646e-05	9.22696e-05	8.78696e-05	5.70516e-05	2.29139e-05	0.000174955	0.000121175	0	0.000116926	0	0	0.00133342	0	9.32488e-05	0	0
Bacteria;Acidobacteria;Acidobacteria;Subgroup 3;Elev-16S-1166;uncultured prokaryote	2.01951e-05	0.000182264	8.19471e-05	3.47138e-05	3.81577e-05	5.98143e-05	2.1199e-05	3.90661e-05	0	1.75414e-05	0	0	0	0	0	8.44238e-05	0	0	0	0	0	0	2.18694e-05	0	0	0	0	0	0.000172054	0	0	0	0
Bacteria;Acidobacteria;Acidobacteria;Subgroup 3;SJA-149;uncultured Acidobacteria bacterium	1.00975e-05	2.02515e-05	1.36578e-05	3.47138e-05	0	1.19629e-05	2.1199e-05	0	0	0	0	2.15341e-05	0	0	0	1.68848e-05	0	0	0	0	0	0	4.37388e-05	0	0	7.01557e-05	0	0	0	0	0	0	0
Bacteria;Acidobacteria;Acidobacteria;Subgroup 3;SJA-149;uncultured bacterium	0.000232243	0.000222767	0.000286815	0.000242996	0.000368858	0.000478515	0.000275587	0.000442749	0.00022237	0.000350828	0.000359057	0.000236875	0.000414005	0.000246853	0.000588097	0.000270156	0.000255325	0.000288582	0.000221447	0.000175739	0.000399361	0.000397174	0.000196825	0.000666465	0.00039672	4.67705e-05	0.00023084	4.41306e-05	0.000473149	0.000274725	9.32488e-05	0.000312272	0
Bacteria;Acidobacteria;Acidobacteria;Subgroup 3;SJA-149;uncultured soil bacterium	1.00975e-05	0	0	0	1.27192e-05	2.39257e-05	0	1.3022e-05	0	0	0	2.15341e-05	0	2.05711e-05	0	0	0	0	0	4.39348e-05	0	7.63796e-06	0	0	0	0	0	0	0	0	0	0	0
Bacteria;Acidobacteria;Acidobacteria;Subgroup 3;Unknown Family;Bryobacter	0.000838096	0.000729055	0.000942391	0.000381852	0.00128464	0.0012561	0.000487577	0.0016538	0.00079418	0.000420994	0.000414296	0.000775227	0.000621008	0.000863984	0.000901749	0.00119882	0.000474176	0.000384776	0.00042444	0.000351478	0.000570516	0.000443002	0.000677951	0.000484702	0.00105792	0.000771713	0.000900277	0.000794351	0.00260232	0.000824176	0.000932488	0.000624545	0.00098884
Bacteria;Acidobacteria;Acidobacteria;Subgroup 3;Unknown Family;Candidatus Solibacter	0	2.02515e-05	0	3.47138e-05	0	5.98143e-05	2.1199e-05	2.6044e-05	0	3.50828e-05	2.76197e-05	6.46023e-05	2.95718e-05	0	3.92065e-05	0	0	0	1.84539e-05	0	0	2.29139e-05	2.18694e-05	0.000121175	0	0	0	0	0.000129041	0	0	0	4.70876e-05
Bacteria;Acidobacteria;Acidobacteria;Subgroup 4;11-24;uncultured Acidobacteria bacterium	0.000898681	0.0013366	0.000546314	0.00111084	0.00485875	0.004833	0.00110235	0.00459677	0.00022237	0.00024558	0.000193338	0.000882898	0.000443577	0.000493705	0.00054889	0.00347826	0.0002918	0.000128259	0.00114414	0.000615087	0.000570516	0.000290243	0.00266807	0.000484702	0.00105792	0.00112249	0.000184672	0.000485437	0.000774243	0.00018315	0.000372995	0.000208182	0.000329613
Bacteria;Acidobacteria;Acidobacteria;Subgroup 4;11-24;uncultured bacterium	0.000989559	0.00117459	0.000710208	0.00135384	0.00413376	0.00419897	0.00161113	0.00350292	0.0020331	0.000508701	0.000414296	0.00170119	0.000532292	0.0015634	0.000431271	0.00381596	0.000583601	0.000545099	0.00149477	0.000527218	0.000513464	0.000389536	0.00328041	0.000545289	0.000925681	0.00147327	0.000530933	0.000308914	0.00339807	0.0003663	9.32488e-05	0	0.000329613
Bacteria;Acidobacteria;Acidobacteria;Subgroup 4;DS-100;uncultured Acidobacteria bacterium	0	0	0	0	0	0	0	0	0	0	0	0	0	0	0	0	0	3.20646e-05	0	0	5.70516e-05	7.63796e-06	0	6.05877e-05	0	0	2.3084e-05	4.41306e-05	0	0	0	0	0
Bacteria;Acidobacteria;Acidobacteria;Subgroup 4;DS-100;uncultured bacterium	0.0028576	0.00255169	0.000819471	0.000520707	0.00151359	0.00179443	0.000741966	0.00138033	0.000381207	0.000596408	0.000883831	0.000516818	0.000591436	0.000185139	0.000352858	0.00124947	0.000693026	0.000641293	0.000775065	0.000702957	0.00074167	0.000572847	0.00159647	0.00121175	0.000793441	0.000654787	0.000669437	0.000353045	0.00197862	0.000274725	0.000559493	0.00124909	0.000188351
Bacteria;Acidobacteria;Acidobacteria;Subgroup 4;RB41;uncultured Acidobacteria bacterium	0	4.0503e-05	0	0	0	0	0	0	0	0	0	0	0	0	0	0	0	0	0	4.39348e-05	0	7.63796e-06	0	0	0	0	0	0	0	0	9.32488e-05	0	0
Bacteria;Acidobacteria;Acidobacteria;Subgroup 4;RB41;uncultured bacterium	0	0	0	0	0	1.19629e-05	4.2398e-05	1.3022e-05	0	0	0.000138099	2.15341e-05	2.95718e-05	6.17132e-05	3.92065e-05	1.68848e-05	0.000109425	0	1.84539e-05	0.000131804	0.000171155	3.05518e-05	0	0.000121175	0.00013224	0	4.61681e-05	0	0	9.15751e-05	9.32488e-05	0	4.70876e-05
Bacteria;Acidobacteria;Acidobacteria;Subgroup 4;Unknown Family;Blastocatella	0.0236888	0.0180644	0.0352372	0.00149269	0.00543112	0.00564647	0.00298906	0.00610733	0.0022237	0.00159627	0.0016848	0.00152892	0.00289804	0.00174854	0.00231318	0.00405234	0.00207908	0.0020842	0.00214066	0.00232854	0.00262437	0.00219973	0.00330228	0.00169646	0.00290928	0.0101258	0.00417821	0.00251545	0.0116997	0.00302198	0.00158523	0.00218591	0.00155389
Bacteria;Acidobacteria;Acidobacteria;Subgroup 6;uncultured Acidobacteria bacterium;Other	6.05853e-05	0.000121509	0.000122921	3.47138e-05	1.27192e-05	1.19629e-05	0	1.3022e-05	6.35344e-05	1.75414e-05	2.76197e-05	4.30682e-05	2.95718e-05	4.11421e-05	0	0	0	0	0	4.39348e-05	0	1.52759e-05	2.18694e-05	6.05877e-05	0	0.000210467	0.000138504	4.41306e-05	6.45203e-05	9.15751e-05	0	0	0
Bacteria;Acidobacteria;Acidobacteria;Subgroup 6;uncultured Acidobacteriales bacterium;Other	0	0	0	0	0	0	0	0	0	3.50828e-05	5.52395e-05	2.15341e-05	2.95718e-05	0	3.92065e-05	0	0	3.20646e-05	0	0	5.70516e-05	2.29139e-05	0	0	0	0	6.92521e-05	0	0	9.15751e-05	0	0.000104091	0.000188351
Bacteria;Acidobacteria;Acidobacteria;Subgroup 6;uncultured bacterium;Other	0.0028879	0.00245043	0.00412467	0.000867845	0.00200964	0.00168676	0.00112355	0.00299506	0.000317672	0.000964777	0.000773352	0.00058142	0.00141945	0.000843413	0.00141143	0.00214436	0.000911876	0.00112226	0.000996512	0.00127411	0.00136924	0.00101585	0.00129029	0.00102999	0.00158688	0.00102895	0.00150046	0.00154457	0.00174205	0.00137363	0.00121223	0.001145	0.0015068
Bacteria;Acidobacteria;Acidobacteria;Subgroup 6;uncultured prokaryote;Other	1.00975e-05	2.02515e-05	1.36578e-05	0	1.27192e-05	0	0	1.3022e-05	0	0	0	4.30682e-05	0	0	0	1.68848e-05	0	3.20646e-05	0	0	5.70516e-05	7.63796e-06	0	0	0	0	0	0	4.30135e-05	0	9.32488e-05	0	0
Bacteria;Acidobacteria;Acidobacteria;uncultured bacterium;Other;Other	0	4.0503e-05	0	0	0	0	0	0	0	0	0	0	0	0	0	3.37695e-05	0	0	0	0	0	0	2.18694e-05	6.05877e-05	0	0	0	0	2.15068e-05	0	0	0	0
Bacteria;Acidobacteria;Holophagae;Elev-16S-816;uncultured bacterium;Other	0	0	0	0	0	0	0	0	0	8.7707e-05	8.28592e-05	4.30682e-05	0	0	3.92065e-05	1.68848e-05	0	0	1.84539e-05	0.000131804	5.70516e-05	8.40176e-05	0	6.05877e-05	0	0	2.3084e-05	0	0	0	9.32488e-05	0.000104091	4.70876e-05
Bacteria;Acidobacteria;Holophagae;Elev-16S-816;uncultured soil bacterium;Other	3.02926e-05	2.02515e-05	0	0	0	0	2.1199e-05	3.90661e-05	0	0	0	2.15341e-05	0	0	0	0	0	0	1.84539e-05	0	0	0	0	0	0	0	0	0	4.30135e-05	0	0	0	0
Bacteria;Acidobacteria;Holophagae;Holophagae Incertae Sedis;Unknown Family;Thermoanaerobaculum	0	0	0	0	0	0	0	0	0	0	0	2.15341e-05	0	0	0	0	0	0	1.84539e-05	0	0	0	2.18694e-05	0	0	0	0	0	0	0	0	0	0
Bacteria;Acidobacteria;Holophagae;Holophagales;Holophagaceae;Geothrix	0.00652301	0.00700703	0.0045344	0.00183983	0.00230218	0.00236865	0.00309506	0.00385452	0.00276375	0.00422748	0.00317627	0.0029071	0.00416962	0.00357936	0.00368541	0.00226256	0.00244383	0.00339885	0.00269427	0.00228461	0.00382246	0.00425434	0.00443949	0.00242351	0.00211584	0.00383518	0.00323176	0.00458959	0.0057208	0.0029304	0.00568818	0.00291454	0.00649809
Bacteria;Acidobacteria;Holophagae;Holophagales;Holophagaceae;Holophaga	7.06828e-05	8.10061e-05	1.36578e-05	6.94276e-05	5.0877e-05	5.98143e-05	4.2398e-05	0.000169286	0.000127069	0.00012279	0.000165718	6.46023e-05	0.000147859	2.05711e-05	7.84129e-05	0.000118193	3.64751e-05	9.61939e-05	5.53618e-05	0	0	6.87416e-05	2.18694e-05	0	0.00039672	4.67705e-05	6.92521e-05	0	0.000107534	0.000274725	0	0.000104091	0
Bacteria;Acidobacteria;Holophagae;Holophagales;Holophagaceae;uncultured	0.000212048	0.000243018	8.19471e-05	0.000555421	0.000216227	0.000227294	0.00021199	0.000208352	9.53016e-05	0.000385911	0.000441916	0.000215341	0.000443577	0.000411421	0.000509684	0.000253271	0.000328275	0.00041684	0.000276809	0.000351478	0.000342309	0.000282605	0.000284302	0.000424114	0.00039672	0.000327393	0.000323176	0.000308914	0.000279588	0.000457875	0.000279746	0.000208182	0.000141263
Bacteria;Acidobacteria;Holophagae;Subgroup 10;ABS-19;uncultured Acidobacteria bacterium	0.000100975	2.02515e-05	0.000122921	0.000138855	1.27192e-05	2.39257e-05	4.2398e-05	2.6044e-05	6.35344e-05	0.00012279	0.000110479	0	0	4.11421e-05	3.92065e-05	0	0	6.41293e-05	0	8.78696e-05	0.000114103	7.63796e-05	4.37388e-05	6.05877e-05	0.00013224	9.3541e-05	6.92521e-05	0	0.000172054	0	9.32488e-05	0	0
Bacteria;Acidobacteria;Holophagae;Subgroup 10;ABS-19;uncultured bacterium	0.000393804	0.000364527	0.00050534	3.47138e-05	0.000203508	0.000203369	0.000127194	9.11541e-05	3.17672e-05	0.00024558	0.000138099	6.46023e-05	0.000177431	0.000267424	0.000117619	8.44238e-05	3.64751e-05	0.000224452	1.84539e-05	0.000175739	0.000285258	0.000168035	6.56082e-05	0.000121175	0.00026448	9.3541e-05	0.000161588	8.82613e-05	0.000451642	0.0003663	0.000279746	0.000416363	9.41753e-05
Bacteria;Acidobacteria;Holophagae;Subgroup 10;ABS-19;uncultured prokaryote	4.03902e-05	6.07546e-05	1.36578e-05	3.47138e-05	0	3.58886e-05	2.1199e-05	3.90661e-05	3.17672e-05	1.75414e-05	2.76197e-05	2.15341e-05	0.000147859	6.17132e-05	3.92065e-05	0	7.29501e-05	3.20646e-05	0	4.39348e-05	0	3.05518e-05	2.18694e-05	0	0	0	2.3084e-05	0	8.60271e-05	0	0	0	0
Bacteria;Acidobacteria;Holophagae;Subgroup 10;ABS-19;uncultured soil bacterium	0.000858291	0.00125559	0.00102434	0.000104141	0.000317981	0.000227294	0.000169592	0.000286484	9.53016e-05	0.000596408	0.000580014	0.000129205	0.000798439	0.000246853	0.000509684	0.000185732	0.000984826	0.000705422	0.000110724	0.000615087	0.000912825	0.000618675	0.000174955	0.000545289	0.000925681	0.000374164	0.000761773	0.000441306	0.000408629	0.00100733	0.000559493	0.000312272	0.000188351
Bacteria;Acidobacteria;Holophagae;Subgroup 7;uncultured Acidobacteria bacterium;Other	1.00975e-05	0	0	0.000138855	2.54385e-05	1.19629e-05	4.2398e-05	2.6044e-05	6.35344e-05	0	0	2.15341e-05	0	0	0	1.68848e-05	0	0	0	0	0	0	0	0	0	2.33852e-05	0	0	0	0	0	0	4.70876e-05
Bacteria;Acidobacteria;Holophagae;Subgroup 7;uncultured bacterium;Other	0.00239312	0.00232893	0.00271791	0.000520707	0.000992101	0.000909178	0.000678369	0.00105478	0.000349439	0.0010174	0.000883831	0.000516818	0.00112373	0.000349708	0.000940955	0.000574082	0.000875401	0.000833681	0.000701249	0.00123017	0.000627567	0.00114569	0.000568604	0.00115117	0.00171912	0.000841869	0.00166205	0.00150044	0.000989311	0.00164835	0.00121223	0.000832726	0.000753402
Bacteria;Acidobacteria;Holophagae;Subgroup 7;uncultured bacterium SJA-36;Other	0.00264556	0.0026732	0.00320959	0.000763703	0.00151359	0.00192602	0.0020563	0.00196633	0.000285905	0.0010174	0.000800972	0.00047375	0.00118287	0.000329137	0.000744923	0.00131701	0.000948351	0.000994004	0.000756611	0.000746892	0.00131219	0.00129082	0.0016402	0.000908816	0.000793441	0.000280623	0.000831025	0.000397176	0.000817257	0.000549451	0.000932488	0.001145	0.000706314
Bacteria;Acidobacteria;Holophagae;TPD-58;uncultured bacterium;Other	0	0	0	3.47138e-05	0	0	0	1.3022e-05	0	0	0	0	0	0	0	0	0	0	0	0	0	7.63796e-06	2.18694e-05	6.05877e-05	0	0	0	4.41306e-05	0	0	0	0	0
Bacteria;Acidobacteria;Subgroup 22;uncultured Acidobacteria bacterium;Other;Other	0	0	0	0	0	0	2.1199e-05	0	0	0	0	2.15341e-05	0	2.05711e-05	0	0	0	0	0	0	0	0	2.18694e-05	0	0	9.3541e-05	0	0	0	0	0	0	4.70876e-05
Bacteria;Acidobacteria;Subgroup 22;uncultured bacterium;Other;Other	0.000464487	0.000546791	0.000682892	0.000416565	0.000445174	0.000622069	0.000487577	0.000742255	0.000158836	0.000157873	0.000193338	0.000236875	0.000207003	0.000246853	7.84129e-05	0.000455889	7.29501e-05	0.000192388	0.000350625	0.000175739	0.000171155	0.000198587	0.00072169	0	0.00039672	0.000724943	0.000253924	0.000353045	0.000473149	9.15751e-05	0.000466244	0.000104091	0.000282526
Bacteria;Acidobacteria;Subgroup 26;uncultured bacterium;Other;Other	0.000100975	8.10061e-05	0	0	1.27192e-05	4.78515e-05	2.1199e-05	2.6044e-05	6.35344e-05	1.75414e-05	0	8.61364e-05	0.000118287	0.000102855	3.92065e-05	1.68848e-05	0	3.20646e-05	3.69079e-05	4.39348e-05	0.000114103	3.81898e-05	0	0	0	0	2.3084e-05	0	0	0	0	0	0
Bacteria;Actinobacteria;Acidimicrobiia;Acidimicrobiales;Acidimicrobiaceae;CL500-29 marine group	0.000353414	0.00026327	0.000409735	3.47138e-05	8.90347e-05	0.000119629	0.000169592	0.00013022	0.000127069	0.00024558	0.000193338	0.000215341	0.00032529	0.000205711	0.000352858	0.000185732	0.0001459	0.000128259	0.000129178	0.000351478	5.70516e-05	0.000129845	0.000131216	0.000363526	0.00013224	0.000116926	0.000300092	0.000485437	0.000559176	0.000549451	0.000372995	0.000208182	0.000141263
Bacteria;Actinobacteria;Acidimicrobiia;Acidimicrobiales;Acidimicrobiaceae;uncultured	2.01951e-05	2.02515e-05	4.09735e-05	3.47138e-05	2.54385e-05	2.39257e-05	0	2.6044e-05	3.17672e-05	3.50828e-05	0	2.15341e-05	0	4.11421e-05	0	0	0	0	0	4.39348e-05	5.70516e-05	0	0	0	0	0	2.3084e-05	0	4.30135e-05	9.15751e-05	0	0	0
Bacteria;Actinobacteria;Acidimicrobiia;Acidimicrobiales;Acidimicrobiales Incertae Sedis;Candidatus Microthrix	0.00218107	0.00172138	0.00456172	0.00156212	0.000890347	0.000873289	0.00142033	0.000572969	0.00111185	0.00108757	0.000773352	0.00148585	0.000946298	0.00244796	0.00066651	0.00106374	0.000765976	0.00144291	0.00147631	0.00123017	0.00102693	0.000901279	0.00102786	0.00133293	0.00185136	0.00257238	0.00156971	0.00119153	0.000774243	0.00238095	0.00149198	0.00145727	0.000753402
Bacteria;Actinobacteria;Acidimicrobiia;Acidimicrobiales;Iamiaceae;Iamia	0.00069673	0.000506288	0.00131115	0.000347138	0.000267104	0.000239257	0.000233189	0.000325551	0.000317672	0.000192955	0.000138099	0.000387614	0.00032529	0.000287995	3.92065e-05	0.000337695	0.000182375	0.00048097	0.000405986	0.000175739	0.000399361	0.000198587	0.000218694	0	0.00013224	0.000210467	0.000161588	4.41306e-05	0.000344108	9.15751e-05	0.000372995	0.000312272	9.41753e-05
Bacteria;Actinobacteria;Acidimicrobiia;Acidimicrobiales;OM1 clade;Candidatus Actinomarina	0	0	0	0	0	0	0	0	0	0.000368369	0.000939071	0	0.000975869	0	0.000940955	0	0.000510651	0.000288582	0	0.000834761	0.00125513	0.000458278	0	0.00151469	0.000793441	0	0.000600185	0.000529568	0	0.000457875	0.00130548	0.000728635	0.00282526
Bacteria;Actinobacteria;Acidimicrobiia;Acidimicrobiales;Sva0996 marine group;uncultured actinobacterium	0	0	0	0	0	0	0	0	0	0.000157873	2.76197e-05	0	0.000118287	0	7.84129e-05	0	7.29501e-05	3.20646e-05	0	0.000131804	0.000171155	7.63796e-06	0	0.000121175	0	0	4.61681e-05	0	0	9.15751e-05	9.32488e-05	0.000104091	0.000282526
Bacteria;Actinobacteria;Acidimicrobiia;Acidimicrobiales;Sva0996 marine group;uncultured bacterium	0	0	0	0	0	0	0	0	0	7.01656e-05	0.000138099	0	0.000177431	0	0.000156826	0	0.00021885	0	0	0.000219674	0.000114103	6.87416e-05	0	0.000121175	0.00013224	0	0.00011542	0	0	0.00018315	0.000372995	0.000104091	0.000423789
Bacteria;Actinobacteria;Acidimicrobiia;Acidimicrobiales;uncultured;uncultured actinobacterium	0.000585657	0.000364527	0.000682892	0.000381852	0.000228946	0.000311035	0.00065717	0.00019533	0.000285905	0.000105248	0.000110479	0.00036608	0	0.000411421	0.000196032	0.000168848	7.29501e-05	0.000128259	0.00051671	0.000219674	0.000228206	0.000252053	0.000328041	0.000121175	0.00013224	0.000257238	2.3084e-05	0.000132392	0.000258081	9.15751e-05	0.000186498	0.000104091	0.000141263
Bacteria;Actinobacteria;Acidimicrobiia;Acidimicrobiales;uncultured;uncultured bacterium	0.000242341	0.000141761	0.00031413	0.000173569	0.000139912	0.000179443	0.000105995	0.00026044	0.000349439	5.26242e-05	5.52395e-05	0.000301477	5.91436e-05	0.000102855	3.92065e-05	0.000151963	7.29501e-05	0.000160323	0.000110724	0	5.70516e-05	7.63796e-05	0.000153086	0	0	7.01557e-05	0.000161588	4.41306e-05	0.000215068	9.15751e-05	0.000186498	0.000104091	9.41753e-05
Bacteria;Actinobacteria;Actinobacteria;Actinomycetales;Actinomycetaceae;Actinobaculum	5.04877e-05	2.02515e-05	9.56049e-05	0	0	4.78515e-05	0	1.3022e-05	3.17672e-05	7.01656e-05	0.000138099	2.15341e-05	8.87154e-05	2.05711e-05	0.000196032	1.68848e-05	3.64751e-05	0.000128259	0.000110724	4.39348e-05	5.70516e-05	5.34657e-05	4.37388e-05	0.000121175	0	2.33852e-05	9.23361e-05	0.000176523	2.15068e-05	0	0	0	4.70876e-05
Bacteria;Actinobacteria;Actinobacteria;Actinomycetales;Actinomycetaceae;Actinomyces	9.08779e-05	4.0503e-05	0.000122921	3.47138e-05	3.81577e-05	0	6.3597e-05	1.3022e-05	9.53016e-05	0.000105248	8.28592e-05	2.15341e-05	8.87154e-05	0.000123426	3.92065e-05	1.68848e-05	0.000182375	0.000128259	3.69079e-05	8.78696e-05	0.000228206	4.58278e-05	0	0.000242351	0.00013224	9.3541e-05	0.000161588	0.000132392	4.30135e-05	0	0	0.000208182	0
Bacteria;Actinobacteria;Actinobacteria;Bifidobacteriales;Bifidobacteriaceae;Aeriscardovia	1.00975e-05	0	4.09735e-05	0	0	0	0	0	3.17672e-05	0	0	0.000129205	0	2.05711e-05	0	0	0	0	0	0	0	0	2.18694e-05	0	0	2.33852e-05	0	0	0	0	0	0	0
Bacteria;Actinobacteria;Actinobacteria;Bifidobacteriales;Bifidobacteriaceae;Bifidobacterium	0.000212048	0.000182264	0.000300473	0.000381852	0.000178069	0.000215332	0.000360383	0.000247418	0.000825947	0.000684115	0.000856212	0.000689091	0.00100544	0.000699416	0.000352858	0.000185732	0.000838926	0.000961939	0.000479802	0.000659022	0.00108398	0.00074852	0.000437388	0.000605877	0.00145464	0.000467705	0.000669437	0.000838482	0.000150547	0.000915751	0.00699366	0.000624545	0.000188351
Bacteria;Actinobacteria;Actinobacteria;Corynebacteriales;Corynebacteriaceae;Corynebacterium	2.01951e-05	0.000121509	8.19471e-05	6.94276e-05	1.27192e-05	3.58886e-05	0	0	0	0	2.76197e-05	6.46023e-05	5.91436e-05	2.05711e-05	3.92065e-05	0	0	3.20646e-05	0	0	0	7.63796e-06	2.18694e-05	0	0	0	0	0	4.30135e-05	0	0	0	0
Bacteria;Actinobacteria;Actinobacteria;Corynebacteriales;Mycobacteriaceae;Mycobacterium	0.000898681	0.000972073	0.001038	0.000242996	0.000521489	0.000849364	0.000720767	0.000703189	0.000667111	0.000841987	0.000856212	0.000495284	0.000887154	0.000514276	0.000940955	0.000658506	0.000729501	0.000801616	0.000756611	0.00136198	0.00131219	0.000985297	0.000634212	0.000969403	0.00119016	0.000257238	0.000600185	0.000661959	0.000473149	0.000824176	0.000839239	0.000832726	0.000235438
Bacteria;Actinobacteria;Actinobacteria;Corynebacteriales;Nocardiaceae;Gordonia	5.04877e-05	4.0503e-05	0.000122921	0	1.27192e-05	2.39257e-05	0	0	0	0.000105248	5.52395e-05	4.30682e-05	8.87154e-05	2.05711e-05	3.92065e-05	1.68848e-05	3.64751e-05	0.000128259	0	4.39348e-05	0.000171155	6.87416e-05	4.37388e-05	0.000121175	0	2.33852e-05	6.92521e-05	0	0	0	0.000279746	0	9.41753e-05
Bacteria;Actinobacteria;Actinobacteria;Corynebacteriales;Nocardiaceae;Skermania	0.000353414	0.000364527	8.19471e-05	0.00027771	0	2.39257e-05	8.47961e-05	5.20881e-05	3.17672e-05	0.000175414	0.000303817	0.000193807	0.000147859	4.11421e-05	0.000156826	0.000101309	0.0001459	0.000224452	0.000110724	0.000351478	5.70516e-05	0.000145121	2.18694e-05	0.000545289	0.00013224	0	0.000207756	8.82613e-05	6.45203e-05	0	0	0.000208182	4.70876e-05
Bacteria;Actinobacteria;Actinobacteria;Corynebacteriales;Nocardiaceae;uncultured bacterium	0	0	0	0	0	0	4.2398e-05	0	0	0	8.28592e-05	0	2.95718e-05	4.11421e-05	3.92065e-05	0	0	3.20646e-05	3.69079e-05	0	0	4.58278e-05	2.18694e-05	6.05877e-05	0	0	2.3084e-05	0	0	0	0	0	0
Bacteria;Actinobacteria;Actinobacteria;Corynebacteriales;uncultured;uncultured bacterium	1.00975e-05	4.0503e-05	2.73157e-05	0	3.81577e-05	0	0	0	0	0	0	0	2.95718e-05	4.11421e-05	3.92065e-05	1.68848e-05	0	0	0	4.39348e-05	0.000114103	2.29139e-05	0	0	0	2.33852e-05	2.3084e-05	0	2.15068e-05	9.15751e-05	0	0	0
Bacteria;Actinobacteria;Actinobacteria;Frankiales;Cryptosporangiaceae;Fodinicola	6.05853e-05	4.0503e-05	0.000163894	3.47138e-05	5.0877e-05	7.17772e-05	2.1199e-05	2.6044e-05	0	5.26242e-05	0.000165718	4.30682e-05	0.000118287	8.22842e-05	7.84129e-05	5.06543e-05	0.000182375	0.000256517	3.69079e-05	0.000131804	0.000114103	4.58278e-05	2.18694e-05	0.000121175	0	2.33852e-05	0.000277008	8.82613e-05	2.15068e-05	0	0	0.000208182	0
Bacteria;Actinobacteria;Actinobacteria;Frankiales;Geodermatophilaceae;Blastococcus	0	0	0	3.47138e-05	0	0	0	0	0	0	0	2.15341e-05	0	0	0	0	0	3.20646e-05	0	0	0	1.52759e-05	0	0	0	0	2.3084e-05	0	0	9.15751e-05	0	0	0
Bacteria;Actinobacteria;Actinobacteria;Frankiales;Geodermatophilaceae;uncultured	0.000171658	8.10061e-05	0.000478025	0.000138855	0.000152631	0.000203369	0.000254388	0.000143242	6.35344e-05	0.00024558	0.000276197	0.00010767	0.000295718	0.000287995	0.000313652	0.000151963	0.0002918	0.00048097	0.000166085	0.000263609	0.000114103	0.00037426	0.000240563	0.000605877	0.00026448	7.01557e-05	0.000253924	0.000397176	0.000494656	0.000457875	0.000466244	0.000520454	0.000141263
Bacteria;Actinobacteria;Actinobacteria;Frankiales;Nakamurellaceae;Nakamurella	0	2.02515e-05	1.36578e-05	3.47138e-05	0	0	4.2398e-05	2.6044e-05	6.35344e-05	5.26242e-05	2.76197e-05	0	0	4.11421e-05	7.84129e-05	0	0.000109425	6.41293e-05	0	8.78696e-05	0.000114103	8.40176e-05	0	6.05877e-05	0	0	0.000161588	4.41306e-05	0	0.00018315	0	0.000208182	4.70876e-05
Bacteria;Actinobacteria;Actinobacteria;Frankiales;Sporichthyaceae;hgcI clade	1.00975e-05	0	1.36578e-05	0	0	1.19629e-05	0	0	0	0	5.52395e-05	2.15341e-05	5.91436e-05	0	3.92065e-05	0	7.29501e-05	3.20646e-05	0	8.78696e-05	5.70516e-05	1.52759e-05	2.18694e-05	6.05877e-05	0	0	0	0	0	0	0	0	0
Bacteria;Actinobacteria;Actinobacteria;Kineosporiales;Kineosporiaceae;uncultured bacterium	5.04877e-05	4.0503e-05	6.82892e-05	3.47138e-05	2.54385e-05	0	0	1.3022e-05	3.17672e-05	0.00024558	0.000193338	2.15341e-05	0.000207003	6.17132e-05	7.84129e-05	1.68848e-05	0.0001459	0.000128259	0	4.39348e-05	0.000171155	0.000183311	4.37388e-05	0.000181763	0.00039672	0	4.61681e-05	0.000176523	8.60271e-05	0.00018315	0.000186498	0.000312272	0.000188351
Bacteria;Actinobacteria;Actinobacteria;Micrococcales;Bogoriellaceae;Bogoriella	0	0	0	0	0	0	0	0	0	0	0	0	0	4.11421e-05	0	0	0	0	0	0	0	1.52759e-05	0	0	0	0	2.3084e-05	0	0	0	0	0	0
Bacteria;Actinobacteria;Actinobacteria;Micrococcales;Bogoriellaceae;Georgenia	0	2.02515e-05	4.09735e-05	0	3.81577e-05	0	0	0	0	0.00210497	0.0144451	2.15341e-05	0.0080731	0	0.00595938	0	0.0027721	0.00169943	1.84539e-05	0.00562365	0.011011	0.00199351	0	0.00363526	0.0136207	2.33852e-05	0.00302401	0.00150044	0	0.00247253	0.00270421	0.00624545	0
Bacteria;Actinobacteria;Actinobacteria;Micrococcales;Cellulomonadaceae;Actinotalea	0	0	0	0	0	1.19629e-05	0	0	0	0	0	0	0	0	0	0	0	0	0	0	0	1.52759e-05	0	6.05877e-05	0	0	0	0	0	0	0	0	0
Bacteria;Actinobacteria;Actinobacteria;Micrococcales;Demequinaceae;Demequina	0	0	0	0	0	1.19629e-05	0	0	0	0	0	0	0	0	3.92065e-05	0	0	0	0	0	5.70516e-05	0	0	0	0.00013224	0	0	0	0	0	0	0	4.70876e-05
Bacteria;Actinobacteria;Actinobacteria;Micrococcales;Dermatophilaceae;uncultured	1.00975e-05	2.02515e-05	5.46314e-05	0	0	1.19629e-05	0	0	9.53016e-05	8.7707e-05	5.52395e-05	6.46023e-05	8.87154e-05	0	3.92065e-05	0	0.000109425	0	0	0.000131804	0	1.52759e-05	0	0	0	2.33852e-05	6.92521e-05	0	0	0	0	0	0
Bacteria;Actinobacteria;Actinobacteria;Micrococcales;Intrasporangiaceae;Ornithinibacter	8.07803e-05	0.000182264	0.000177552	0	2.54385e-05	0.000119629	0	6.51101e-05	3.17672e-05	0.000929694	0.000800972	4.30682e-05	0.000916726	4.11421e-05	0.00101937	6.7539e-05	0.000620076	0.000801616	1.84539e-05	0.000878696	0.00074167	0.00078671	2.18694e-05	0.000848228	0.000793441	2.33852e-05	0.00113112	0.000485437	8.60271e-05	0.0003663	0.000839239	0.000832726	0.000188351
Bacteria;Actinobacteria;Actinobacteria;Micrococcales;Intrasporangiaceae;Tetrasphaera	0.000474584	0.000546791	0.000669234	0	3.81577e-05	2.39257e-05	0	0.000117198	3.17672e-05	0.00154364	0.00146385	2.15341e-05	0.00159688	4.11421e-05	0.00125461	0.000101309	0.000583601	0.000961939	0	0.000263609	0.000684619	0.000733244	0	0.000605877	0.00145464	4.67705e-05	0.00106187	0.0021624	0.000150547	0.00128205	0.00205147	0.000312272	0.0034374
Bacteria;Actinobacteria;Actinobacteria;Micrococcales;Microbacteriaceae;Candidatus Aquiluna	0	0	0	0	0	0	0	0	0	0	8.28592e-05	0	5.91436e-05	0	0	0	3.64751e-05	0	0	0	5.70516e-05	7.63796e-06	0	0	0	0	2.3084e-05	0	0	0	0	0.000104091	0
Bacteria;Actinobacteria;Actinobacteria;Micrococcales;Microbacteriaceae;Candidatus Limnoluna	0	0	0	0	1.27192e-05	0	0	0	0	8.7707e-05	2.76197e-05	0	2.95718e-05	0	0	0	0	3.20646e-05	0	4.39348e-05	5.70516e-05	1.52759e-05	0	0	0	0	2.3084e-05	0	0	0	9.32488e-05	0.000208182	0
Bacteria;Actinobacteria;Actinobacteria;Micrococcales;Microbacteriaceae;Frondihabitans	1.00975e-05	0	1.36578e-05	0	0	0	2.1199e-05	0	0	5.26242e-05	0.000110479	0	2.95718e-05	0	0.000156826	0	0.0001459	6.41293e-05	0	0.000175739	0.000114103	6.87416e-05	0	0.000121175	0.00013224	0	4.61681e-05	8.82613e-05	0	0	0	0	4.70876e-05
Bacteria;Actinobacteria;Actinobacteria;Micrococcales;Microbacteriaceae;Leucobacter	5.04877e-05	0	5.46314e-05	3.47138e-05	2.54385e-05	1.19629e-05	0	0	0	8.7707e-05	2.76197e-05	2.15341e-05	5.91436e-05	0	3.92065e-05	1.68848e-05	0.000109425	0	1.84539e-05	8.78696e-05	0	2.29139e-05	0	0	0	2.33852e-05	9.23361e-05	0	0	0	0	0	0
Bacteria;Actinobacteria;Actinobacteria;Micrococcales;Microbacteriaceae;Microbacterium	3.02926e-05	2.02515e-05	6.82892e-05	0	1.27192e-05	2.39257e-05	4.2398e-05	1.3022e-05	0	7.01656e-05	0.000138099	2.15341e-05	8.87154e-05	0	7.84129e-05	8.44238e-05	0.00021885	3.20646e-05	7.38157e-05	0.000263609	0	3.81898e-05	0	0.000121175	0.00013224	0	0.000138504	4.41306e-05	4.30135e-05	9.15751e-05	0	0	4.70876e-05
Bacteria;Actinobacteria;Actinobacteria;Micrococcales;Micrococcaceae;Arthrobacter	3.02926e-05	6.07546e-05	2.73157e-05	0	2.54385e-05	1.19629e-05	0	1.3022e-05	6.35344e-05	0.000350828	0.000386676	2.15341e-05	0.000236574	2.05711e-05	0.000509684	8.44238e-05	0.00021885	0.000192388	1.84539e-05	0.000483283	0.000285258	0.000274967	0	0.000181763	0.00026448	2.33852e-05	0.00034626	0.000529568	2.15068e-05	0.00018315	0.000279746	0.000312272	9.41753e-05
Bacteria;Actinobacteria;Actinobacteria;Micrococcales;Micrococcaceae;Rothia	0	0	0	3.47138e-05	0	0	0	0	0	1.75414e-05	2.76197e-05	0	0	0	0	0	0	0	0	0	0	0	0	6.05877e-05	0	0	2.3084e-05	0	0	0	0	0	0
Bacteria;Actinobacteria;Actinobacteria;Micrococcales;uncultured;uncultured bacterium	0	0	0	0	0	0	0	0	0	0.000649032	0.00104955	2.15341e-05	0.000857582	2.05711e-05	0.000901749	0	0.000948351	0.000641293	0	0.000702957	0.000855774	0.000679778	0	0.000848228	0.00013224	0	0.000738689	0.000264784	0	0	0.000186498	0.00104091	0
Bacteria;Actinobacteria;Actinobacteria;PeM15;uncultured bacterium;Other	0.000827998	0.000607546	0.000846786	0.000347138	0.000114473	0.000203369	0.000445179	0.000208352	0.000381207	0.000385911	0.000469535	0.000409148	0.000266146	0.00039085	0.000274445	0.000202617	0.0002918	0.000224452	0.000147631	0.000351478	0.000285258	0.000213863	0.000262433	0.000121175	0.00026448	0.000233852	0.000323176	0.000220653	0.000129041	0.00018315	0.000372995	0.000520454	4.70876e-05
Bacteria;Actinobacteria;Actinobacteria;Propionibacteriales;Nocardioidaceae;Marmoricola	0.000131268	0.000162012	0.000437051	0	5.0877e-05	5.98143e-05	4.2398e-05	0.000117198	0.000158836	8.7707e-05	8.28592e-05	0.000215341	0.000147859	0.000123426	0.000156826	3.37695e-05	0.0001459	0.000128259	3.69079e-05	4.39348e-05	0.000171155	3.05518e-05	6.56082e-05	0.000121175	0	0.000116926	6.92521e-05	0.000132392	4.30135e-05	9.15751e-05	9.32488e-05	0.000104091	0.000141263
Bacteria;Actinobacteria;Actinobacteria;Propionibacteriales;Nocardioidaceae;Nocardioides	3.02926e-05	2.02515e-05	6.82892e-05	3.47138e-05	2.54385e-05	0	2.1199e-05	0	0.000127069	1.75414e-05	2.76197e-05	0.000193807	2.95718e-05	0.000102855	0	1.68848e-05	0	0	0	4.39348e-05	0	0	0	0	0	9.3541e-05	2.3084e-05	0	0	0	0	0	4.70876e-05
Bacteria;Actinobacteria;Actinobacteria;Propionibacteriales;Propionibacteriaceae;Micropruina	5.04877e-05	2.02515e-05	4.09735e-05	0	0	0	0	2.6044e-05	0	0.000175414	0.000165718	0	0.000118287	6.17132e-05	0.000235239	0	0.000182375	3.20646e-05	5.53618e-05	0.000131804	0.000399361	0.000137483	2.18694e-05	0.000121175	0.00013224	2.33852e-05	4.61681e-05	4.41306e-05	4.30135e-05	0	9.32488e-05	0.000104091	0
Bacteria;Actinobacteria;Actinobacteria;Propionibacteriales;Propionibacteriaceae;Propionibacterium	0	4.0503e-05	0	0	0	2.39257e-05	0	1.3022e-05	0	1.75414e-05	2.76197e-05	2.15341e-05	0	0	0	0	0	0	0	0	0	0	6.56082e-05	0	0	0	2.3084e-05	0	0	0	9.32488e-05	0	0
Bacteria;Actinobacteria;Actinobacteria;Propionibacteriales;Propionibacteriaceae;Propionicicella	1.00975e-05	0	0	0	0	1.19629e-05	0	0	3.17672e-05	3.50828e-05	2.76197e-05	0	0	0	0.000117619	0	7.29501e-05	0	0	4.39348e-05	5.70516e-05	2.29139e-05	0	6.05877e-05	0	0	2.3084e-05	0	0	0	0.000186498	0	0
Bacteria;Actinobacteria;Actinobacteria;Propionibacteriales;Propionibacteriaceae;Propioniciclava	3.02926e-05	8.10061e-05	4.09735e-05	3.47138e-05	2.54385e-05	1.19629e-05	0	2.6044e-05	6.35344e-05	0.000192955	0.000718113	0	0.000207003	0	0.000352858	3.37695e-05	0.000255325	0.000256517	1.84539e-05	0.000351478	0.00114103	0.000252053	8.74776e-05	0.000242351	0.00119016	0	0.000369344	0.000176523	4.30135e-05	0.00018315	0.000186498	0.000104091	0
Bacteria;Actinobacteria;Actinobacteria;Propionibacteriales;Propionibacteriaceae;Tessaracoccus	1.00975e-05	0	2.73157e-05	0	0	0	0	0	0	1.75414e-05	0.000110479	0	0	0	7.84129e-05	1.68848e-05	3.64751e-05	3.20646e-05	1.84539e-05	4.39348e-05	0.000228206	3.05518e-05	2.18694e-05	0	0	0	4.61681e-05	4.41306e-05	2.15068e-05	9.15751e-05	0	0.000104091	0
Bacteria;Actinobacteria;Actinobacteria;Propionibacteriales;Propionibacteriaceae;uncultured	9.08779e-05	0	8.19471e-05	0.000104141	2.54385e-05	3.58886e-05	0.000105995	3.90661e-05	6.35344e-05	0.00024558	0.000828592	8.61364e-05	0.000354862	6.17132e-05	0.000352858	5.06543e-05	0.000328275	0.000352711	5.53618e-05	0.000395413	0.000627567	0.000252053	4.37388e-05	0.000424114	0.000528961	7.01557e-05	0.000253924	0.000308914	4.30135e-05	0.000274725	0.000372995	0.000416363	0
Bacteria;Actinobacteria;Actinobacteria;Streptomycetales;Streptomycetaceae;Streptomyces	0	0	0	3.47138e-05	0	0	0	0	0	1.75414e-05	2.76197e-05	0	5.91436e-05	0	7.84129e-05	0	0	0	1.84539e-05	0	0	2.29139e-05	0	0	0	0	2.3084e-05	0	0	0	9.32488e-05	0	4.70876e-05
Bacteria;Actinobacteria;Coriobacteriia;Coriobacteriales;Coriobacteriaceae;Atopobium	5.04877e-05	2.02515e-05	4.09735e-05	6.94276e-05	2.54385e-05	3.58886e-05	4.2398e-05	3.90661e-05	9.53016e-05	1.75414e-05	0	4.30682e-05	2.95718e-05	6.17132e-05	3.92065e-05	8.44238e-05	7.29501e-05	6.41293e-05	1.84539e-05	4.39348e-05	5.70516e-05	3.05518e-05	2.18694e-05	6.05877e-05	0.00013224	2.33852e-05	2.3084e-05	4.41306e-05	0	0	9.32488e-05	0	0
Bacteria;Actinobacteria;Coriobacteriia;Coriobacteriales;Coriobacteriaceae;Collinsella	0	0	4.09735e-05	0	0	0	0	0	0	0.000210497	0.000220958	0	0.000295718	0	0.000352858	0	0.000328275	0.00041684	0	0.000395413	0.000513464	0.000168035	0	0.000181763	0.00013224	0	0.000184672	0.000132392	0	0.000274725	0.000186498	0.000312272	4.70876e-05
Bacteria;Actinobacteria;Coriobacteriia;Coriobacteriales;Coriobacteriaceae;Eggerthella	2.01951e-05	0	0	6.94276e-05	0	0	0	0	6.35344e-05	1.75414e-05	0	0	0	2.05711e-05	3.92065e-05	0	0	0	0	0	0	0	2.18694e-05	0	0	0	0	0	4.30135e-05	0	0	0	0
Bacteria;Actinobacteria;Coriobacteriia;Coriobacteriales;Coriobacteriaceae;Enterorhabdus	0	0	0	0	0	0	0	0	0	1.75414e-05	0.000193338	0	8.87154e-05	0	3.92065e-05	0	3.64751e-05	6.41293e-05	0	0	5.70516e-05	3.05518e-05	0	6.05877e-05	0	0	4.61681e-05	4.41306e-05	0	0	0	0	0
Bacteria;Actinobacteria;Coriobacteriia;Coriobacteriales;Coriobacteriaceae;Gordonibacter	0	0	0	0	0	0	0	0	0	1.75414e-05	0	0	0	0	0	0	0	0	1.84539e-05	0	0	0	0	0	0	0	2.3084e-05	0	0	0	0	0	0
Bacteria;Actinobacteria;Coriobacteriia;Coriobacteriales;Coriobacteriaceae;Olsenella	2.01951e-05	6.07546e-05	6.82892e-05	0	1.27192e-05	5.98143e-05	0	2.6044e-05	3.17672e-05	0	2.76197e-05	2.15341e-05	2.95718e-05	4.11421e-05	0	0	0	0	1.84539e-05	4.39348e-05	0	0	0	0	0	0	0	0	0	0	0	0	0
Bacteria;Actinobacteria;Coriobacteriia;Coriobacteriales;Coriobacteriaceae;uncultured	3.02926e-05	2.02515e-05	2.73157e-05	0	1.27192e-05	8.37401e-05	2.1199e-05	3.90661e-05	3.17672e-05	8.7707e-05	0.000276197	4.30682e-05	0.000207003	0	0.000117619	3.37695e-05	7.29501e-05	3.20646e-05	3.69079e-05	0	0.000228206	6.87416e-05	0	0.000181763	0	0	9.23361e-05	4.41306e-05	4.30135e-05	9.15751e-05	9.32488e-05	0.000208182	0
Bacteria;Actinobacteria;KIST-JJY010;uncultured bacterium;Other;Other	0	0	0	0	0	0	2.1199e-05	0	0	0	0	0	0	0	0	1.68848e-05	0	0	1.84539e-05	0	0	0	0	0	0	0	0	0	0	0	0	0	0
Bacteria;Actinobacteria;MB-A2-108;uncultured bacterium;Other;Other	0	0	0	0	0	0	0	0	0	1.75414e-05	0	0	2.95718e-05	0	0.000117619	0	0	0	0	0.000131804	0	1.52759e-05	0	0	0	0	6.92521e-05	0	0	0	0	0	0
Bacteria;Actinobacteria;Nitriliruptoria;Nitriliruptorales;Nitriliruptoraceae;Nitriliruptor	0	0	0	0	0	0	0	0	0	0	0	0	0	0	0	0	0	0	0	8.78696e-05	0	0	0	0	0	0	0	0	0	0	0	0	0
Bacteria;Actinobacteria;Rubrobacteria;Rubrobacterales;Rubrobacteriaceae;Rubrobacter	0.000313024	0.000465785	0.000259499	3.47138e-05	0.000152631	0.0004187	0	0.000208352	0	0	2.76197e-05	0	0	0	3.92065e-05	0.000219502	0	0	0	0	5.70516e-05	0	0	6.05877e-05	0	0	0	0	0.000107534	0	0	0	0
Bacteria;Actinobacteria;Thermoleophilia;Gaiellales;uncultured;uncultured actinobacterium	0	2.02515e-05	0	0	0	0	0	0	0	3.50828e-05	0.000138099	0	5.91436e-05	2.05711e-05	3.92065e-05	1.68848e-05	0	0	1.84539e-05	8.78696e-05	0.000114103	2.29139e-05	0	0	0.00026448	2.33852e-05	0	4.41306e-05	0	0	0	0.000208182	0
Bacteria;Actinobacteria;Thermoleophilia;Gaiellales;uncultured;uncultured bacterium	7.06828e-05	0	5.46314e-05	3.47138e-05	7.63155e-05	1.19629e-05	2.1199e-05	0	0	5.26242e-05	2.76197e-05	0.000150739	2.95718e-05	2.05711e-05	7.84129e-05	0	7.29501e-05	3.20646e-05	1.84539e-05	8.78696e-05	0	8.40176e-05	0	6.05877e-05	0	7.01557e-05	6.92521e-05	0.000176523	0.000107534	9.15751e-05	0.000186498	0	4.70876e-05
Bacteria;Actinobacteria;Thermoleophilia;Solirubrobacterales;288-2;uncultured bacterium	5.04877e-05	4.0503e-05	0.000286815	0	1.27192e-05	0	0	2.6044e-05	0	0	0	0	0	0	0	0	0	0	1.84539e-05	0	0	0	2.18694e-05	0	0	2.33852e-05	0	0	2.15068e-05	0	0	0	0
Bacteria;Actinobacteria;Thermoleophilia;Solirubrobacterales;480-2;uncultured bacterium	0.000323121	0.000283521	0.00116092	0.000104141	0.000114473	9.57029e-05	0.000148393	9.11541e-05	0.000412974	0.000105248	0.000110479	0.000409148	8.87154e-05	0.000452563	7.84129e-05	0.000101309	3.64751e-05	0	0.000350625	8.78696e-05	5.70516e-05	5.34657e-05	0.000218694	0	0.00013224	0.00049109	6.92521e-05	0	0.000107534	0.00018315	9.32488e-05	0	4.70876e-05
Bacteria;Actinobacteria;Thermoleophilia;Solirubrobacterales;Patulibacteraceae;Patulibacter	0.000100975	0.000121509	4.09735e-05	0.000138855	0.000114473	8.37401e-05	0.000105995	2.6044e-05	3.17672e-05	1.75414e-05	0	4.30682e-05	2.95718e-05	4.11421e-05	0	5.06543e-05	0	0	5.53618e-05	0	0	0	2.18694e-05	0	0	2.33852e-05	0	4.41306e-05	0	0	0	0	0
Bacteria;Actinobacteria;Thermoleophilia;Solirubrobacterales;Solirubrobacteraceae;Solirubrobacter	0	0	0	0	3.81577e-05	1.19629e-05	0	0	3.17672e-05	0	0	0	0	2.05711e-05	0	3.37695e-05	0	0	1.84539e-05	0	0	0	0	0	0	0	0	0	4.30135e-05	0	0	0	0
Bacteria;Actinobacteria;Thermoleophilia;Solirubrobacterales;YNPFFP1;uncultured bacterium	0.000212048	4.0503e-05	0.000423393	0.000242996	8.90347e-05	0.000203369	0.000508776	0.00026044	0.000158836	0.000210497	0.000303817	0.00010767	0.000177431	0.000246853	0.000352858	0.000219502	0.000364751	0.000288582	0.000442894	8.78696e-05	0.000171155	0.000389536	0.000131216	0.000242351	0.00026448	0.000187082	0.000253924	0.000264784	0.000451642	0.00018315	9.32488e-05	0.000312272	0.000235438
Bacteria;Armatimonadetes;Armatimonadia;Armatimonadales;Armatimonadaceae;Armatimonas	5.04877e-05	0	2.73157e-05	3.47138e-05	5.0877e-05	7.17772e-05	2.1199e-05	1.3022e-05	3.17672e-05	1.75414e-05	0	4.30682e-05	0	0	0	3.37695e-05	0	3.20646e-05	1.84539e-05	4.39348e-05	5.70516e-05	6.11037e-05	6.56082e-05	0	0	2.33852e-05	0	0	0.000193561	0	0	0	4.70876e-05
Bacteria;Armatimonadetes;Chthonomonadetes;Chthonomonadales;Chthonomonadaceae;Chthonomonas	0	0	0	0	2.54385e-05	4.78515e-05	0	1.3022e-05	0	1.75414e-05	0	0	0	2.05711e-05	0	1.68848e-05	7.29501e-05	3.20646e-05	0	0	5.70516e-05	7.63796e-06	0	0	0	2.33852e-05	0	0	2.15068e-05	0	0	0	0
Bacteria;Armatimonadetes;Chthonomonadetes;Chthonomonadales;uncultured bacterium;Other	0.000181756	0.000162012	0.000109263	0	3.81577e-05	3.58886e-05	0	5.20881e-05	3.17672e-05	0	0	2.15341e-05	0	2.05711e-05	0	0	0	0	0	0	0	7.63796e-06	0	0	0	2.33852e-05	2.3084e-05	0	2.15068e-05	0	0	0	0
Bacteria;Armatimonadetes;uncultured Armatimonadetes bacterium;Other;Other;Other	0.000141366	8.10061e-05	0.000546314	0	0.000216227	0.000119629	6.3597e-05	0.000104176	3.17672e-05	5.26242e-05	8.28592e-05	2.15341e-05	0.000236574	4.11421e-05	0.000117619	0.000118193	3.64751e-05	0.000160323	1.84539e-05	0.000175739	0.000171155	0.000114569	4.37388e-05	0	0.00013224	4.67705e-05	9.23361e-05	4.41306e-05	0.000301095	0.00018315	0.000186498	0.000208182	0
Bacteria;Armatimonadetes;uncultured Tetrasphaera sp.;Other;Other;Other	8.07803e-05	8.10061e-05	0.000163894	0	2.54385e-05	8.37401e-05	2.1199e-05	6.51101e-05	9.53016e-05	0	2.76197e-05	0	5.91436e-05	4.11421e-05	3.92065e-05	5.06543e-05	0	3.20646e-05	1.84539e-05	4.39348e-05	0.000114103	4.58278e-05	4.37388e-05	0	0.00013224	2.33852e-05	4.61681e-05	0.000132392	0.000408629	0	9.32488e-05	0	0
Bacteria;Armatimonadetes;uncultured bacterium;Other;Other;Other	0.00254458	0.00236943	0.00169357	0.000242996	0.000864909	0.0010647	0.000275587	0.000963629	0.000285905	0.000526242	0.000800972	0.000344545	0.000709723	0.000349708	0.000823336	0.00074293	0.000802451	0.000288582	0.000221447	0.000746892	0.000513464	0.000656865	0.000328041	0.000848228	0.000925681	0.000187082	0.00034626	0.000308914	0.00150547	0.000274725	0.000279746	0.000520454	9.41753e-05
Bacteria;Armatimonadetes;uncultured bacterium GC55;Other;Other;Other	1.00975e-05	0	0	0	0	0	0	0	0	0	0	0	2.95718e-05	0	0	0	0	0	1.84539e-05	0	0	3.05518e-05	0	0	0	0	0	0	2.15068e-05	0	0	0	0
Bacteria;Armatimonadetes;uncultured bacterium SBR1039;Other;Other;Other	6.05853e-05	2.02515e-05	2.73157e-05	6.94276e-05	8.90347e-05	4.78515e-05	4.2398e-05	2.6044e-05	0	0	2.76197e-05	0	2.95718e-05	4.11421e-05	3.92065e-05	6.7539e-05	0	0	1.84539e-05	0	0	4.58278e-05	2.18694e-05	0	0.00013224	7.01557e-05	0	0	0.000258081	0	0	0	0
Bacteria;BD1-5;Gracilibacteria bacterium canine oral taxon 291;Other;Other;Other	0.000353414	0.00026327	0.00116092	0.000208283	7.63155e-05	0.000263183	8.47961e-05	3.90661e-05	0.000158836	7.01656e-05	0.000165718	0.000193807	2.95718e-05	0.000205711	0.000156826	0.000168848	0.000182375	6.41293e-05	5.53618e-05	0	0.000114103	3.05518e-05	0	6.05877e-05	0	0.000140311	2.3084e-05	0	0.000107534	0	0	0	0.000141263
Bacteria;BD1-5;Gracilibacteria bacterium oral taxon 873;Other;Other;Other	0.000100975	0.000162012	0.000491682	0.000173569	2.54385e-05	0.000131592	8.47961e-05	2.6044e-05	9.53016e-05	0.000210497	0.000138099	4.30682e-05	0.000147859	0	0.000196032	0.000236387	0.000364751	6.41293e-05	5.53618e-05	0.000219674	0.000171155	0.000122207	2.18694e-05	0.000121175	0	4.67705e-05	9.23361e-05	0.000176523	4.30135e-05	0.000274725	0	0.000104091	0
Bacteria;BD1-5;uncultured bacterium;Other;Other;Other	0.00215078	0.00188339	0.00241744	0.00145798	0.00118289	0.00247631	0.00139914	0.00213561	0.00235077	0.000140331	0.000165718	0.00299324	0.000295718	0.00143997	0.000117619	0.00182355	0.000364751	0.000160323	0.000701249	8.78696e-05	0.000228206	0.000122207	0.00170581	0.000121175	0.00013224	0.00350779	9.23361e-05	8.82613e-05	0.0019141	0	0.000279746	0.000104091	0.000847577
Bacteria;BD1-5;uncultured bacterium GKS2-174;Other;Other;Other	0.000141366	0.000222767	0.000177552	6.94276e-05	0.0003307	0.000526366	6.3597e-05	0.000625057	0.000444741	1.75414e-05	0	0.000323011	0	0.000123426	3.92065e-05	0.000202617	3.64751e-05	0	5.53618e-05	0	0	2.29139e-05	0.000131216	0	0	0.000210467	2.3084e-05	4.41306e-05	0.000645203	0	0	0	0.000235438
Bacteria;BD1-5;uncultured marine bacterium;Other;Other;Other	0	0	0	0	0	0	0.000169592	0	0	0	0	2.15341e-05	0	0	0	0	0	0	1.84539e-05	0	0	0	2.18694e-05	0	0	0	0	0	0	0	0	0	0
Bacteria;BD1-5;uncultured organism;Other;Other;Other	0	0	0	0	0	0	2.1199e-05	0	3.17672e-05	0	0	4.30682e-05	0	0	0	1.68848e-05	0	0	0	0	0	0	0	0	0	2.33852e-05	0	0	0	0	0	0	0
Bacteria;BD1-5;uncultured soil bacterium;Other;Other;Other	0.000191853	0.000162012	0	0	6.35962e-05	4.78515e-05	8.47961e-05	3.90661e-05	6.35344e-05	0	2.76197e-05	0	0	2.05711e-05	0	3.37695e-05	3.64751e-05	0	1.84539e-05	0	0	0	0	0	0	0	4.61681e-05	0	8.60271e-05	0	9.32488e-05	0	0
Bacteria;Bacteroidetes;BD2-2;uncultured Cytophagales bacterium;Other;Other	0	0	0	0	0	0	0	0	0	1.75414e-05	0	0	0	0	0	0	0	0	0	0	0	7.63796e-06	0	0	0	0	0	0	0	0	0	0	0
Bacteria;Bacteroidetes;BD2-2;uncultured bacterium;Other;Other	0.026395	0.0248689	0.0177415	0.0221127	0.0297885	0.0308163	0.0305902	0.0283099	0.0672512	0.0284697	0.024112	0.0720531	0.0360185	0.0711553	0.0337568	0.0237062	0.0157572	0.0196556	0.0288435	0.0178815	0.0172866	0.0168952	0.0392556	0.014844	0.020365	0.0731958	0.0126731	0.0376876	0.0220874	0.0281136	0.0327303	0.0218591	0.0227433
Bacteria;Bacteroidetes;BSV13;uncultured bacterium;Other;Other	0.000171658	0.000243018	0.000341446	0.000242996	0.000216227	0.000203369	0.000275587	0.000364617	6.35344e-05	0.000140331	8.28592e-05	0.000150739	0.000177431	8.22842e-05	0.000196032	0.000303926	0.000328275	0.000192388	0.000110724	4.39348e-05	0.000171155	0.000114569	0.000196825	0.000181763	0	0.000187082	0.00011542	8.82613e-05	0.000279588	0.00018315	9.32488e-05	0	0
Bacteria;Bacteroidetes;Bacteroidetes Incertae Sedis;Unknown Order;Unknown Family;Prolixibacter	0	4.0503e-05	0	0	1.27192e-05	1.19629e-05	4.2398e-05	0	0.000190603	1.75414e-05	8.28592e-05	4.30682e-05	0.000118287	4.11421e-05	3.92065e-05	0	7.29501e-05	0	3.69079e-05	0	0	3.81898e-05	0	0	0	2.33852e-05	0	8.82613e-05	0	0	0	0	0
Bacteria;Bacteroidetes;Bacteroidia;Bacteroidales;BS11 gut group;uncultured bacterium	0	0	0	0	0	0	0	0	0	0	0	0	0	0	3.92065e-05	0	0.000109425	3.20646e-05	0	4.39348e-05	0	7.63796e-06	0	0	0	0	2.3084e-05	0	0	9.15751e-05	0	0	0
Bacteria;Bacteroidetes;Bacteroidia;Bacteroidales;BS11 gut group;uncultured rumen bacterium	0	0	0	0	0	1.19629e-05	0	1.3022e-05	0	3.50828e-05	8.28592e-05	0	2.95718e-05	2.05711e-05	3.92065e-05	0	0	3.20646e-05	3.69079e-05	0	0	3.81898e-05	0	0	0	7.01557e-05	0.00011542	0	0	0	0	0.000104091	0
Bacteria;Bacteroidetes;Bacteroidia;Bacteroidales;Bacteroidaceae;Bacteroides	0.00069673	0.000708803	0.000983365	0.000416565	0.000483331	0.000705809	0.000996354	0.000416705	0.0019378	0.000719197	0.00110479	0.00303631	0.000916726	0.00181025	0.00101937	0.000270156	0.000656551	0.000545099	0.000387533	0.000615087	0.00108398	0.000389536	0.000546735	0.000969403	0.000661201	0.00166035	0.00023084	0.000441306	0.000580683	0.000732601	0.000466244	0.001145	0.000141263
Bacteria;Bacteroidetes;Bacteroidia;Bacteroidales;FTLpost3;uncultured Bacteroidetes bacterium	1.00975e-05	0	0	0	0	0	0	0	0	1.75414e-05	0	0	0	0	3.92065e-05	0	0	0	0	4.39348e-05	0	7.63796e-06	0	0	0	2.33852e-05	0	0	0	0	0	0	0
Bacteria;Bacteroidetes;Bacteroidia;Bacteroidales;FTLpost3;uncultured bacterium	2.01951e-05	0	0	0	0	0	0	2.6044e-05	6.35344e-05	0	0	0	0	0	0	1.68848e-05	3.64751e-05	0	1.84539e-05	0	0	1.52759e-05	6.56082e-05	0	0	0	0	0	0	0	0	0.000104091	0
Bacteria;Bacteroidetes;Bacteroidia;Bacteroidales;M2PB4-65 termite group;uncultured bacterium	8.07803e-05	4.0503e-05	9.56049e-05	6.94276e-05	7.63155e-05	8.37401e-05	8.47961e-05	0.000117198	0.000127069	1.75414e-05	8.28592e-05	0.000129205	0	0.000123426	3.92065e-05	6.7539e-05	7.29501e-05	0.000128259	0.000129178	0	5.70516e-05	3.81898e-05	8.74776e-05	0	0	0.000187082	9.23361e-05	0	0.000172054	0	9.32488e-05	0	0
Bacteria;Bacteroidetes;Bacteroidia;Bacteroidales;ML635J-40 aquatic group;uncultured bacterium	0	0	0	0	0	0	0	0	0.000127069	0	0	0	0	0	0	0	0	0	0	0	0	0	0	0	0	0	0	0	0	0	0	0	0
Bacteria;Bacteroidetes;Bacteroidia;Bacteroidales;Marinilabiaceae;Mangroviflexus	1.00975e-05	2.02515e-05	1.36578e-05	0.000138855	2.54385e-05	1.19629e-05	0.000105995	3.90661e-05	9.53016e-05	7.01656e-05	2.76197e-05	6.46023e-05	5.91436e-05	4.11421e-05	3.92065e-05	1.68848e-05	7.29501e-05	9.61939e-05	3.69079e-05	0	0.000171155	4.58278e-05	0	0.000181763	0	4.67705e-05	2.3084e-05	4.41306e-05	6.45203e-05	0	0	0.000104091	0
Bacteria;Bacteroidetes;Bacteroidia;Bacteroidales;Marinilabiaceae;uncultured	1.00975e-05	4.0503e-05	5.46314e-05	0	0	1.19629e-05	4.2398e-05	5.20881e-05	3.17672e-05	5.26242e-05	0.000193338	0.000150739	2.95718e-05	8.22842e-05	3.92065e-05	0	0.000182375	3.20646e-05	1.84539e-05	0.000131804	0.000114103	3.05518e-05	6.56082e-05	6.05877e-05	0	0.000163697	2.3084e-05	0.000220653	0	9.15751e-05	0	0	0
Bacteria;Bacteroidetes;Bacteroidia;Bacteroidales;MgMjR-022;uncultured bacterium	0	0	0	0	0	0	0	0	3.17672e-05	0	0	0	0	0	0	0	0	0	1.84539e-05	0	0	7.63796e-06	0	0	0	0	0	0	0	0	0	0	0
Bacteria;Bacteroidetes;Bacteroidia;Bacteroidales;PL-11B8 wastewater-sludge group;uncultured bacterium	0	0	1.36578e-05	0	3.81577e-05	2.39257e-05	0	0	9.53016e-05	3.50828e-05	2.76197e-05	2.15341e-05	0	0.000102855	0	0	0	0	0	4.39348e-05	0	2.29139e-05	8.74776e-05	0	0	9.3541e-05	4.61681e-05	4.41306e-05	0	0	0	0	0
Bacteria;Bacteroidetes;Bacteroidia;Bacteroidales;Porphyromonadaceae;Barnesiella	2.01951e-05	4.0503e-05	1.36578e-05	0	0	0	0	0	3.17672e-05	1.75414e-05	0	0	0	4.11421e-05	0	0	0	0	1.84539e-05	0	0	7.63796e-06	2.18694e-05	0	0	4.67705e-05	0	8.82613e-05	0	9.15751e-05	9.32488e-05	0	4.70876e-05
Bacteria;Bacteroidetes;Bacteroidia;Bacteroidales;Porphyromonadaceae;Butyricimonas	3.02926e-05	2.02515e-05	0	0	1.27192e-05	0	2.1199e-05	1.3022e-05	3.17672e-05	0	0	2.15341e-05	2.95718e-05	0	0	0	0	0	1.84539e-05	0	5.70516e-05	7.63796e-06	2.18694e-05	0	0	4.67705e-05	0	0	0	0	0	0	0
Bacteria;Bacteroidetes;Bacteroidia;Bacteroidales;Porphyromonadaceae;Dysgonomonas	0	0	2.73157e-05	0	0	0	0	0	6.35344e-05	0	5.52395e-05	2.15341e-05	2.95718e-05	4.11421e-05	0	0	0	3.20646e-05	3.69079e-05	0	5.70516e-05	7.63796e-06	2.18694e-05	0	0	0	0	0	0	0	9.32488e-05	0	0
Bacteria;Bacteroidetes;Bacteroidia;Bacteroidales;Porphyromonadaceae;Macellibacteroides	0.000716926	0.000749306	0.00116092	0.000798417	0.000445174	0.000681883	0.000741966	0.000494837	0.00139776	0.000859528	0.000800972	0.00170119	0.000591436	0.00187197	0.000823336	0.000523428	0.000765976	0.000705422	0.000535164	0.000790826	0.00102693	0.000565209	0.000677951	0.000545289	0.000661201	0.00184743	0.000600185	0.000926743	0.000645203	0.000457875	0.000559493	0.000832726	0
Bacteria;Bacteroidetes;Bacteroidia;Bacteroidales;Porphyromonadaceae;Paludibacter	0.000504877	0.000445534	0.000628261	0.000451279	0.000241666	0.000311035	0.000529975	0.000351595	0.000921249	0.00164889	0.00204386	0.00105517	0.00201088	0.000884555	0.00207794	0.00038835	0.0021885	0.00125052	0.000350625	0.00206494	0.00370835	0.000977659	0.000459257	0.00212057	0.00238032	0.00116926	0.000807941	0.000794351	0.000387122	0.00137363	0.00074599	0.00270636	4.70876e-05
Bacteria;Bacteroidetes;Bacteroidia;Bacteroidales;Porphyromonadaceae;Parabacteroides	0.000151463	0.000222767	9.56049e-05	0.000208283	6.35962e-05	0.000131592	0.00021199	0.000156264	0.000317672	0.000210497	0.000193338	0.000344545	0.000354862	0.000226282	0.000431271	0.000151963	0.000182375	0.000160323	5.53618e-05	0.000175739	0.000228206	0.000244415	0.000196825	0.000121175	0.00026448	0.000210467	0.000277008	0.000176523	0.000172054	0.00018315	0.000186498	0.000312272	0
Bacteria;Bacteroidetes;Bacteroidia;Bacteroidales;Porphyromonadaceae;Petrimonas	1.00975e-05	6.07546e-05	1.36578e-05	0	2.54385e-05	2.39257e-05	2.1199e-05	2.6044e-05	3.17672e-05	0.000192955	0.000662874	8.61364e-05	0.000177431	0	0.000431271	1.68848e-05	0.00021885	6.41293e-05	0	0.000571152	0.000627567	3.81898e-05	0	0.000242351	0.000793441	0	0.000184672	8.82613e-05	0	0.0003663	0.000186498	0.000520454	0
Bacteria;Bacteroidetes;Bacteroidia;Bacteroidales;Porphyromonadaceae;Proteiniphilum	1.00975e-05	6.07546e-05	1.36578e-05	3.47138e-05	2.54385e-05	1.19629e-05	0	1.3022e-05	3.17672e-05	5.26242e-05	0	0.000172273	5.91436e-05	0	0.000117619	1.68848e-05	3.64751e-05	0	0	8.78696e-05	0	7.63796e-06	0	0	0	2.33852e-05	2.3084e-05	4.41306e-05	2.15068e-05	0	0	0	0
Bacteria;Bacteroidetes;Bacteroidia;Bacteroidales;Porphyromonadaceae;uncultured	2.01951e-05	0	4.09735e-05	3.47138e-05	6.35962e-05	0	0.000127194	1.3022e-05	6.35344e-05	5.26242e-05	0.000110479	0.000323011	8.87154e-05	6.17132e-05	0.000117619	0	0.0001459	9.61939e-05	0	4.39348e-05	0	6.87416e-05	2.18694e-05	0.000181763	0.00013224	9.3541e-05	4.61681e-05	8.82613e-05	0	0	9.32488e-05	0.000104091	0
Bacteria;Bacteroidetes;Bacteroidia;Bacteroidales;Prevotellaceae;Alloprevotella	0	0	0	0	0	0	0	0	0	0	5.52395e-05	0	0	0	0	0	0	0	0	0	5.70516e-05	7.63796e-06	0	0.000121175	0	0	2.3084e-05	0	0	0	0	0	0
Bacteria;Bacteroidetes;Bacteroidia;Bacteroidales;Prevotellaceae;Paraprevotella	0	0	1.36578e-05	0	1.27192e-05	0	2.1199e-05	0	0	0	0	0	0	2.05711e-05	0	0	0	0	3.69079e-05	0	5.70516e-05	0	2.18694e-05	0	0	0	0	0	2.15068e-05	0	0	0.000104091	0
Bacteria;Bacteroidetes;Bacteroidia;Bacteroidales;Prevotellaceae;Prevotella	0.00126219	0.00105308	0.00144773	0.000867845	0.00050877	0.00126806	0.00175952	0.000664123	0.00209664	0.000263121	0.000662874	0.00826909	0.000473149	0.00185139	0.000744923	0.000439004	0.000364751	0.000288582	0.000276809	0.000395413	0.000399361	0.000145121	0.000612343	0.000605877	0.00013224	0.00245545	0.000184672	0.000220653	0.00141945	0.00018315	9.32488e-05	0.000312272	0.000376701
Bacteria;Bacteroidetes;Bacteroidia;Bacteroidales;Prevotellaceae;uncultured	3.02926e-05	0.000121509	1.36578e-05	0	0	5.98143e-05	4.2398e-05	2.6044e-05	6.35344e-05	0	0.000441916	0.000236875	0.000118287	6.17132e-05	0.000117619	3.37695e-05	0	0	0	4.39348e-05	0.000342309	5.34657e-05	0	0.000121175	0	0.000163697	4.61681e-05	0	2.15068e-05	9.15751e-05	9.32488e-05	0	4.70876e-05
Bacteria;Bacteroidetes;Bacteroidia;Bacteroidales;Rikenellaceae;Alistipes	2.01951e-05	2.02515e-05	6.82892e-05	0.000104141	0.000203508	0.000227294	0.000169592	0.00013022	6.35344e-05	0.000192955	0.000138099	8.61364e-05	8.87154e-05	8.22842e-05	0.000117619	5.06543e-05	0.000182375	0.000160323	0.000313717	0.000175739	0.000171155	0.000168035	0.00034991	0.000242351	0.00026448	0.000187082	0.000184672	0.000220653	0.000107534	0.00018315	0	0.000312272	0
Bacteria;Bacteroidetes;Bacteroidia;Bacteroidales;Rikenellaceae;BCf9-17 termite group	0	0	0	3.47138e-05	0	0	0	0	3.17672e-05	3.50828e-05	0.000331437	0.00047375	2.95718e-05	2.05711e-05	7.84129e-05	1.68848e-05	0	0	0	4.39348e-05	0	0	0	0	0	0	0	0	0	0	0	0	4.70876e-05
Bacteria;Bacteroidetes;Bacteroidia;Bacteroidales;Rikenellaceae;Blvii28 wastewater-sludge group	0.000393804	0.000364527	0.000478025	0.00107613	0.000635962	0.000849364	0.000890359	0.000507859	0.00139776	0.000841987	0.000911451	0.000990568	0.000857582	0.00115198	0.000901749	0.000658506	0.00105778	0.000994004	0.00108878	0.000746892	0.000855774	0.000809624	0.000546735	0.000727052	0.00105792	0.00133296	0.000623269	0.0015887	0.000516162	0.000549451	0.000466244	0.00135318	9.41753e-05
Bacteria;Bacteroidetes;Bacteroidia;Bacteroidales;Rikenellaceae;RC9 gut group	0	0	2.73157e-05	0	1.27192e-05	3.58886e-05	8.47961e-05	6.51101e-05	9.53016e-05	3.50828e-05	0.000165718	0.000150739	0.000207003	4.11421e-05	0.000117619	1.68848e-05	3.64751e-05	0.000128259	5.53618e-05	8.78696e-05	0.000171155	9.92935e-05	2.18694e-05	0.000121175	0.00026448	0.000116926	4.61681e-05	4.41306e-05	4.30135e-05	0	0.000466244	0.000104091	0
Bacteria;Bacteroidetes;Bacteroidia;Bacteroidales;Rikenellaceae;U29-B03	2.01951e-05	0	2.73157e-05	0.000104141	0	1.19629e-05	0	1.3022e-05	0	1.75414e-05	0	6.46023e-05	0	0	3.92065e-05	3.37695e-05	0	3.20646e-05	3.69079e-05	0	0	7.63796e-06	6.56082e-05	0	0	2.33852e-05	2.3084e-05	0	8.60271e-05	0	0	0	0
Bacteria;Bacteroidetes;Bacteroidia;Bacteroidales;Rikenellaceae;dgA-11 gut group	0	6.07546e-05	5.46314e-05	3.47138e-05	0	2.39257e-05	2.1199e-05	0	3.17672e-05	3.50828e-05	2.76197e-05	0.000150739	0	0.000143997	0.000117619	5.06543e-05	0.000109425	0	3.69079e-05	4.39348e-05	5.70516e-05	1.52759e-05	2.18694e-05	6.05877e-05	0	0.000163697	4.61681e-05	0	0	0	0	0.000104091	0
Bacteria;Bacteroidetes;Bacteroidia;Bacteroidales;Rikenellaceae;vadinBC27 wastewater-sludge group	6.05853e-05	0.000182264	8.19471e-05	0.000173569	6.35962e-05	8.37401e-05	0.000190791	5.20881e-05	0.000317672	0.00024558	0.000165718	0.000387614	0.000266146	0.000287995	0.000274445	0.000118193	0.000328275	0.000224452	0.000147631	0.000219674	0.000228206	0.000122207	0.000153086	6.05877e-05	0	0.000514475	0.000161588	0.000397176	0.000193561	0.00018315	0	0	0
Bacteria;Bacteroidetes;Bacteroidia;Bacteroidales;Rs-E47 termite group;uncultured bacterium	1.00975e-05	0	1.36578e-05	0	1.27192e-05	1.19629e-05	0	0	9.53016e-05	0	2.76197e-05	0	0	2.05711e-05	0	1.68848e-05	3.64751e-05	0	0	4.39348e-05	0	0	0	0	0	2.33852e-05	2.3084e-05	4.41306e-05	2.15068e-05	0	0	0	0
Bacteria;Bacteroidetes;Bacteroidia;Bacteroidales;S24-7;uncultured bacterium	3.02926e-05	0.000141761	2.73157e-05	0.000173569	3.81577e-05	4.78515e-05	0.000275587	1.3022e-05	0.000127069	0.00103494	0.00270673	0.000516818	0.00153773	0.000185139	0.00113699	1.68848e-05	0.000656551	0.000673357	3.69079e-05	0.000746892	0.00285258	0.000611037	4.37388e-05	0.00115117	0.00317376	0.000233852	0.000715605	0.000441306	2.15068e-05	0.0003663	0.00214472	0.000936817	0
Bacteria;Bacteroidetes;Bacteroidia;Bacteroidales;uncultured;uncultured bacterium	2.01951e-05	4.0503e-05	1.36578e-05	0	1.27192e-05	2.39257e-05	4.2398e-05	0	3.17672e-05	3.50828e-05	0	2.15341e-05	0	2.05711e-05	0	3.37695e-05	0	0	3.69079e-05	0	5.70516e-05	1.52759e-05	0	0	0	4.67705e-05	2.3084e-05	0	2.15068e-05	0	0	0	0
Bacteria;Bacteroidetes;Cytophagia;Cytophagales;Cyclobacteriaceae;Mongoliicoccus	2.01951e-05	0	2.73157e-05	0	3.81577e-05	0	0	2.6044e-05	0	0	0	2.15341e-05	0	4.11421e-05	3.92065e-05	0	0	0	0	4.39348e-05	0	0	0	0	0	4.67705e-05	0	0	0	0	0	0	0
Bacteria;Bacteroidetes;Cytophagia;Cytophagales;Cyclobacteriaceae;uncultured	0	0	0	0	0	0	0	0	0	0	2.76197e-05	0	0	0	0	0	3.64751e-05	3.20646e-05	0	0	0	5.34657e-05	0	0	0	0	0	0	0	0	0	0	0
Bacteria;Bacteroidetes;Cytophagia;Cytophagales;Cyclobacteriaceae;uncultured bacterium	0	0	0	0	0	0	0	0	0	3.50828e-05	0	0	5.91436e-05	0	3.92065e-05	0	3.64751e-05	0	0	0	5.70516e-05	1.52759e-05	0	6.05877e-05	0.00013224	0	0	0	0	0	0	0	0
Bacteria;Bacteroidetes;Cytophagia;Cytophagales;Cytophagaceae;Cytophaga	0.000626048	0.000607546	2.73157e-05	6.94276e-05	8.90347e-05	9.57029e-05	8.47961e-05	0.000117198	0.000127069	0.00012279	0.000248578	0.000279943	8.87154e-05	0.000205711	0	8.44238e-05	0.000182375	0	3.69079e-05	0.000175739	0.000114103	6.87416e-05	6.56082e-05	6.05877e-05	0	7.01557e-05	4.61681e-05	4.41306e-05	0.000129041	0	0	0.000208182	0
Bacteria;Bacteroidetes;Cytophagia;Cytophagales;Cytophagaceae;Emticicia	1.00975e-05	0	0	3.47138e-05	0	0	0	0	0	0	5.52395e-05	0	0	0	0	0	3.64751e-05	0	0	4.39348e-05	0	7.63796e-06	0	0	0	0	0	0	0	0	0	0	0
Bacteria;Bacteroidetes;Cytophagia;Cytophagales;Cytophagaceae;Flexibacter	0	2.02515e-05	1.36578e-05	0.000173569	3.81577e-05	3.58886e-05	4.2398e-05	1.3022e-05	0	3.50828e-05	5.52395e-05	2.15341e-05	2.95718e-05	4.11421e-05	3.92065e-05	0.000371465	3.64751e-05	3.20646e-05	7.38157e-05	8.78696e-05	0.000171155	4.58278e-05	6.56082e-05	6.05877e-05	0	7.01557e-05	0	0	2.15068e-05	0	0	0.000104091	0
Bacteria;Bacteroidetes;Cytophagia;Cytophagales;Cytophagaceae;Hymenobacter	0.00100975	0.000850564	0.00176186	0.000138855	0.00108114	0.0011604	0.000360383	0.000416705	0	8.7707e-05	5.52395e-05	0.00010767	0	0.000143997	0	0.000641621	0	0	0.000369079	4.39348e-05	5.70516e-05	3.05518e-05	0.000328041	0	0.00013224	4.67705e-05	2.3084e-05	0	0.000559176	0	9.32488e-05	0.000208182	0
Bacteria;Bacteroidetes;Cytophagia;Cytophagales;Cytophagaceae;Leadbetterella	0.00126219	0.000729055	0.000163894	0	0.000127192	5.98143e-05	2.1199e-05	7.81321e-05	0	7.01656e-05	0.000220958	0	0.00032529	0	7.84129e-05	0.000185732	0.0001459	9.61939e-05	3.69079e-05	0.000175739	0	3.81898e-05	0	6.05877e-05	0	0	2.3084e-05	8.82613e-05	0.000107534	0	9.32488e-05	0	0
Bacteria;Bacteroidetes;Cytophagia;Cytophagales;Cytophagaceae;Runella	3.02926e-05	0.000101258	4.09735e-05	0.000138855	5.0877e-05	0	0	0	0	5.26242e-05	0	2.15341e-05	0	0	0	0.000287041	0.000109425	9.61939e-05	0	8.78696e-05	5.70516e-05	7.63796e-06	0	0	0	2.33852e-05	4.61681e-05	0	2.15068e-05	0	0	0	0
Bacteria;Bacteroidetes;Cytophagia;Cytophagales;Cytophagaceae;uncultured	0.0111881	0.0101258	0.00891857	0.00965043	0.0106079	0.0148818	0.00614771	0.0122407	0.00851361	0.00461339	0.00381152	0.00913045	0.00505678	0.0117666	0.00490081	0.0142845	0.00419463	0.00654119	0.00505638	0.00342691	0.00422182	0.00511743	0.0067139	0.00411996	0.00462841	0.012932	0.00537858	0.00675199	0.0217218	0.00622711	0.00410295	0.00593317	0.00131845
Bacteria;Bacteroidetes;Cytophagia;Cytophagales;Cytophagaceae;uncultured bacterium	2.01951e-05	6.07546e-05	0	0.000173569	1.27192e-05	0	2.1199e-05	0	6.35344e-05	0	0	6.46023e-05	0	0	0	0	0	0	0	4.39348e-05	0	0	0	0	0	0	0	0	0	0	9.32488e-05	0	0
Bacteria;Bacteroidetes;Cytophagia;Cytophagales;Flammeovirgaceae;Candidatus Amoebophilus	1.00975e-05	0	4.09735e-05	0	0	0	0	0	3.17672e-05	0	0	0	0	0	3.92065e-05	1.68848e-05	0	0	1.84539e-05	0	0	0	0	0	0	0	0	0	0	0	0	0	0
Bacteria;Bacteroidetes;Cytophagia;Cytophagales;Flammeovirgaceae;Flexithrix	3.02926e-05	6.07546e-05	0	0	3.81577e-05	1.19629e-05	0	3.90661e-05	6.35344e-05	0	0	0.000150739	2.95718e-05	0	3.92065e-05	1.68848e-05	0	3.20646e-05	1.84539e-05	0	0	2.29139e-05	2.18694e-05	0	0.00013224	4.67705e-05	0	4.41306e-05	0	0	0	0	0
Bacteria;Bacteroidetes;Cytophagia;Cytophagales;Flammeovirgaceae;Marinoscillum	0	0	0	0	0	0	0	0	0	0	0	0	0	0	0	0	0	0	0	0	0	0	0	0	0	0	0	0	0	0	0	0	0.000235438
Bacteria;Bacteroidetes;Cytophagia;Cytophagales;Flammeovirgaceae;Reichenbachiella	1.00975e-05	0	1.36578e-05	0	1.27192e-05	7.17772e-05	0.000148393	5.20881e-05	6.35344e-05	0	0	4.30682e-05	0	4.11421e-05	0	6.7539e-05	0	0	5.53618e-05	0	0	0	0.000131216	0	0	2.33852e-05	0	0	0	0	0	0	0
Bacteria;Bacteroidetes;Cytophagia;Cytophagales;Flammeovirgaceae;uncultured	3.02926e-05	8.10061e-05	9.56049e-05	3.47138e-05	3.81577e-05	0	4.2398e-05	1.3022e-05	3.17672e-05	1.75414e-05	0	2.15341e-05	0	0.000143997	7.84129e-05	1.68848e-05	3.64751e-05	0	1.84539e-05	0	0.000114103	7.63796e-06	4.37388e-05	0	0	0.000116926	0	0	0	0	0	0	0
Bacteria;Bacteroidetes;Cytophagia;Order II;Rhodothermaceae;uncultured	1.00975e-05	0	1.36578e-05	0.000104141	1.27192e-05	4.78515e-05	4.2398e-05	0	0	0	0	8.61364e-05	0	0	0	0.000101309	3.64751e-05	0	1.84539e-05	0	0	0	2.18694e-05	0	0	9.3541e-05	0	0	0	0	0	0	0
Bacteria;Bacteroidetes;Flavobacteriia;Flavobacteriales;Cryomorphaceae;Crocinitomix	0.000333219	0.000465785	0.000204868	0.000451279	0.000216227	0.000215332	0.000296786	0.000755277	0.00101655	0.000333287	0.000276197	0.00174426	0.000236574	0.00039085	0.000117619	0.000540312	0.0001459	0.000160323	0.000147631	0.000131804	0.000171155	0.000129845	0.000284302	0	0	0.000187082	6.92521e-05	0.000132392	0.000645203	0.00018315	0.000372995	0.000104091	4.70876e-05
Bacteria;Bacteroidetes;Flavobacteriia;Flavobacteriales;Cryomorphaceae;Fluviicola	2.01951e-05	8.10061e-05	8.19471e-05	0.000937272	3.81577e-05	9.57029e-05	0.000317985	9.11541e-05	0.00022237	0.000140331	5.52395e-05	0.000236875	0.000118287	0.000185139	0.000156826	0.00035458	0.000255325	0.000160323	0.000350625	0.000219674	0	7.63796e-05	0.000109347	0.000242351	0.00013224	0.000140311	6.92521e-05	0.000176523	0.000129041	0.00018315	0	0	0.000141263
Bacteria;Bacteroidetes;Flavobacteriia;Flavobacteriales;Cryomorphaceae;Lishizhenia	0	0	0	0	0	0	0	0	0	0	0	0	0	0	0	0	0	0	0	0	0	7.63796e-06	0	6.05877e-05	0	0	0	4.41306e-05	0	0	0	0	4.70876e-05
Bacteria;Bacteroidetes;Flavobacteriia;Flavobacteriales;Cryomorphaceae;Owenweeksia	0	0	0	0	0	0	0	0	0	3.50828e-05	0.000165718	0	0.000236574	0	0.000313652	0	7.29501e-05	0.000128259	0	0.000351478	0	2.29139e-05	0	6.05877e-05	0	0	4.61681e-05	0.000132392	0	0	0.000186498	0	0
Bacteria;Bacteroidetes;Flavobacteriia;Flavobacteriales;Cryomorphaceae;uncultured	0.000232243	0.0039288	0.000368762	0.0020134	0.00150087	0.00058618	0.000105995	0.00167984	0.000127069	1.75414e-05	2.76197e-05	4.30682e-05	0	0.000102855	0	0.00263402	7.29501e-05	0	7.38157e-05	0	0	0	6.56082e-05	0	0.00013224	0.000140311	2.3084e-05	4.41306e-05	0.000881777	0	0	0	0
Bacteria;Bacteroidetes;Flavobacteriia;Flavobacteriales;Flavobacteriaceae;Bergeyella	4.03902e-05	2.02515e-05	1.36578e-05	0	1.27192e-05	2.39257e-05	0	0	6.35344e-05	0	0	2.15341e-05	0	0	0	1.68848e-05	0	0	0	0	5.70516e-05	1.52759e-05	0	0	0	0	0	0	0	9.15751e-05	0	0.000104091	0
Bacteria;Bacteroidetes;Flavobacteriia;Flavobacteriales;Flavobacteriaceae;Chryseobacterium	0.000111073	0.000162012	0.00124286	0	5.0877e-05	8.37401e-05	0	5.20881e-05	9.53016e-05	0.000298204	0.000662874	0	0.000443577	4.11421e-05	0.000392065	6.7539e-05	0.000474176	0.000224452	0	0.000834761	0.000399361	0.000305518	6.56082e-05	0.000727052	0.000925681	2.33852e-05	0.000323176	0.000308914	0.000107534	0.000274725	0.000559493	0.000624545	0
Bacteria;Bacteroidetes;Flavobacteriia;Flavobacteriales;Flavobacteriaceae;Cloacibacterium	0.00100975	0.000870816	0.00150236	0.00107613	0.000801313	0.00142358	0.00086916	0.0013022	0.000698879	0.00063149	0.000662874	0.000538352	0.000887154	0.000370279	0.000862542	0.00175602	0.00167785	0.000994004	0.000775065	0.00210887	0.000798722	0.000840176	0.00115908	0.000969403	0.000793441	0.000724943	0.000600185	0.000397176	0.00187109	0.00018315	0.000652742	0.000832726	9.41753e-05
Bacteria;Bacteroidetes;Flavobacteriia;Flavobacteriales;Flavobacteriaceae;Flavobacterium	0.000939071	0.000789809	0.00109263	0.00173569	0.000432454	0.00058618	0.000360383	0.000325551	0.000444741	0.000543783	0.000469535	0.00036608	0.000680151	0.000143997	0.000274445	0.00270156	0.00167785	0.000448905	0.000387533	0.0011423	0.00102693	0.000420088	0.00034991	0.000727052	0.00013224	0.000210467	0.000323176	0.000176523	0.000215068	0.00018315	9.32488e-05	0.000416363	0
Bacteria;Bacteroidetes;Flavobacteriia;Flavobacteriales;Flavobacteriaceae;NS3a marine group	0	0	0	0	0	0	0	0	0	1.75414e-05	2.76197e-05	0	0	0	0	0	0	0	0	4.39348e-05	5.70516e-05	7.63796e-06	0	0	0	0	0	0	0	0	0	0	0
Bacteria;Bacteroidetes;Flavobacteriia;Flavobacteriales;Flavobacteriaceae;NS4 marine group	0	0	0	0	0	0	0	0	0	7.01656e-05	0.000165718	0	0.000266146	0	0.000156826	0	3.64751e-05	3.20646e-05	0	8.78696e-05	5.70516e-05	6.11037e-05	0	0.000121175	0	0	0.00011542	4.41306e-05	0	9.15751e-05	0.000186498	0.000104091	0.000141263
Bacteria;Bacteroidetes;Flavobacteriia;Flavobacteriales;Flavobacteriaceae;NS5 marine group	0	0	0	0	0	0	0	0	0	7.01656e-05	0.000138099	0	0.000207003	0	3.92065e-05	0	7.29501e-05	9.61939e-05	0	0.000263609	0	4.58278e-05	0	0.000242351	0	0	9.23361e-05	4.41306e-05	0	9.15751e-05	9.32488e-05	0.000104091	0.000235438
Bacteria;Bacteroidetes;Flavobacteriia;Flavobacteriales;Flavobacteriaceae;Pricia	0	4.0503e-05	0	0	0	1.19629e-05	0	0	0	0	0	0	0	0	0	0	0	0	0	0	0	0	0	0	0	0	0	0	0	0	0	0	0
Bacteria;Bacteroidetes;Flavobacteriia;Flavobacteriales;Flavobacteriaceae;Salegentibacter	0	0	0	0	0	0	0	0	0	1.75414e-05	8.28592e-05	0	0	0	0	0	0	0	0	0	0	0	0	6.05877e-05	0	0	0	0	0	0	0	0	0
Bacteria;Bacteroidetes;Flavobacteriia;Flavobacteriales;Flavobacteriaceae;Subsaxibacter	0	0	0	0	0	0	0	0	0	0	0	0	0	0	0	0	0	0	0	0	0	0	0	0	0	0	0	0	4.30135e-05	0	0	0	0
Bacteria;Bacteroidetes;Flavobacteriia;Flavobacteriales;Flavobacteriaceae;Tenacibaculum	0	0	0	0	0	0	0	0	0	0	0	0	0	0	0	0	0	0	0	4.39348e-05	0	0	0	6.05877e-05	0	0	2.3084e-05	0	0	0	0	0	0
Bacteria;Bacteroidetes;Flavobacteriia;Flavobacteriales;Flavobacteriaceae;uncultured	1.00975e-05	2.02515e-05	1.36578e-05	0.000104141	1.27192e-05	3.58886e-05	0	2.6044e-05	0	0	2.76197e-05	0	8.87154e-05	0	0	8.44238e-05	3.64751e-05	0	5.53618e-05	4.39348e-05	0	1.52759e-05	0.000109347	6.05877e-05	0.00013224	7.01557e-05	2.3084e-05	0	2.15068e-05	9.15751e-05	0	0	0
Bacteria;Bacteroidetes;Flavobacteriia;Flavobacteriales;NS7 marine group;uncultured Cryomorphaceae bacterium	0	0	0	0	0	0	0	0	0	0	0	0	0	0	0	0	0	3.20646e-05	0	0	0	0	0	6.05877e-05	0	0	0	0	0	0	0	0	4.70876e-05
Bacteria;Bacteroidetes;Flavobacteriia;Flavobacteriales;NS9 marine group;uncultured Bacteroidetes bacterium	0.00198922	0.00305798	0.00230818	0.000451279	0.000724997	0.000693846	0.000466378	0.000546925	0.00142952	0.000806904	0.000911451	0.00122744	0.000768867	0.000575989	0.00117619	0.000489658	0.000620076	0.000705422	0.000498256	0.000615087	0.000855774	0.000679778	0.000590474	0.000545289	0.00039672	0.000304008	0.000438596	0.000529568	0.000817257	0.00018315	0.000279746	0.000832726	0.000188351
Bacteria;Bacteroidetes;Flavobacteriia;Flavobacteriales;NS9 marine group;uncultured Flavobacteriia bacterium	0	0	0	0	0	0	0	0	0	1.75414e-05	0	0	0	0	0	0	0	0	0	4.39348e-05	0	0	0	6.05877e-05	0	0	2.3084e-05	4.41306e-05	0	0	9.32488e-05	0	0.000376701
Bacteria;Bacteroidetes;Flavobacteriia;Flavobacteriales;NS9 marine group;uncultured bacterium	0.0147525	0.013042	0.0183425	0.00722047	0.00705918	0.00714183	0.00968795	0.00655008	0.0119127	0.0117177	0.010965	0.0116499	0.0161166	0.0131038	0.0190151	0.00511608	0.0103589	0.0120884	0.0134898	0.0126093	0.0106116	0.0136338	0.0129686	0.0113299	0.0112404	0.00582293	0.00694829	0.0203442	0.00737682	0.0106227	0.0138008	0.0143645	0.0129962
Bacteria;Bacteroidetes;Flavobacteriia;Flavobacteriales;NS9 marine group;uncultured prokaryote	0	0	0	0	0	0	0	0	0	0	2.76197e-05	0	2.95718e-05	0	3.92065e-05	0	3.64751e-05	3.20646e-05	0	8.78696e-05	5.70516e-05	2.29139e-05	0	0	0	0	0	0	0	0	0	0.000104091	0
Bacteria;Bacteroidetes;Flavobacteriia;Flavobacteriales;NS9 marine group;uncultured sludge bacterium	0.000504877	0.000425282	0.000710208	0	5.0877e-05	5.98143e-05	4.2398e-05	6.51101e-05	6.35344e-05	7.01656e-05	0.000110479	2.15341e-05	0.000118287	2.05711e-05	3.92065e-05	0.000101309	0	0	1.84539e-05	0	5.70516e-05	6.87416e-05	4.37388e-05	6.05877e-05	0.00013224	0	2.3084e-05	8.82613e-05	6.45203e-05	9.15751e-05	0.000186498	0	0.000329613
Bacteria;Bacteroidetes;Flavobacteriia;Flavobacteriales;NS9 marine group;uncultured soil bacterium	0	4.0503e-05	5.46314e-05	0.000520707	0.000139912	0.000466552	0.000784364	0.00013022	0.000127069	0.000175414	0.000331437	0.000236875	0.000443577	0.000226282	0.000196032	0.000303926	0.000583601	0.00048097	0.000535164	0.000263609	0.000285258	0.000465916	0.000787298	0.000484702	0.00026448	0.000140311	0.000161588	8.82613e-05	0.000172054	0.00018315	0.000186498	0.000832726	0
Bacteria;Bacteroidetes;SB-1;uncultured bacterium;Other;Other	0.000313024	0.000222767	0.000245841	0.000451279	0.000254385	0.000370849	0.000127194	0.000299506	3.17672e-05	0.00117527	0.00262387	0.000150739	0.00236574	0.000143997	0.00207794	0.000455889	0.0010213	0.000609228	7.38157e-05	0.00171346	0.00239617	0.000908917	0.000131216	0.00121175	0.00343824	0.000257238	0.000831025	0.000794351	0.000193561	0.00100733	0.00130548	0.00218591	0
Bacteria;Bacteroidetes;SB-5;uncultured bacterium;Other;Other	6.05853e-05	8.10061e-05	2.73157e-05	6.94276e-05	0.000101754	8.37401e-05	2.1199e-05	5.20881e-05	0	3.50828e-05	8.28592e-05	0	0.000147859	2.05711e-05	3.92065e-05	0.000101309	3.64751e-05	3.20646e-05	1.84539e-05	8.78696e-05	0.000114103	0	2.18694e-05	0	0	4.67705e-05	4.61681e-05	4.41306e-05	0.000129041	0	9.32488e-05	0	4.70876e-05
Bacteria;Bacteroidetes;SB-5;uncultured organism;Other;Other	0	0	0	3.47138e-05	0	0	4.2398e-05	0	0.000158836	0	0	0.000236875	0	0	0	0	0	0	0	0	0	0	2.18694e-05	0	0	0	0	0	0	0	0	0	0
Bacteria;Bacteroidetes;SM1A07;uncultured bacterium;Other;Other	6.05853e-05	0.000162012	0.000136578	0.000104141	5.0877e-05	9.57029e-05	4.2398e-05	5.20881e-05	0.000158836	0.000175414	0.000110479	0.000193807	0.000207003	0.000308566	3.92065e-05	5.06543e-05	0	0	5.53618e-05	8.78696e-05	5.70516e-05	5.34657e-05	0.000196825	0.000302939	0.00013224	0.000163697	4.61681e-05	0.000132392	4.30135e-05	0	0	0	0
Bacteria;Bacteroidetes;Sphingobacteriia;Sphingobacteriales;AKYH767;uncultured Bacteroidetes bacterium	4.03902e-05	4.0503e-05	2.73157e-05	3.47138e-05	1.27192e-05	8.37401e-05	6.3597e-05	0.00013022	6.35344e-05	1.75414e-05	8.28592e-05	0.00010767	2.95718e-05	0.000102855	0	1.68848e-05	7.29501e-05	0	0.000129178	8.78696e-05	0	7.63796e-06	0.000306172	6.05877e-05	0	2.33852e-05	2.3084e-05	0	8.60271e-05	0	0	0	0
Bacteria;Bacteroidetes;Sphingobacteriia;Sphingobacteriales;AKYH767;uncultured bacterium	0.00283741	0.00285546	0.00284083	0.0012497	0.00151359	0.00151928	0.00203511	0.00105478	0.00514629	0.00215759	0.0015467	0.00383307	0.00260232	0.00460792	0.00270525	0.00106374	0.00222498	0.00189181	0.00160549	0.00162559	0.00216796	0.00194768	0.00262433	0.0024841	0.0013224	0.00161358	0.00106187	0.00269197	0.000752737	0.00201465	0.00335696	0.00239409	0.00155389
Bacteria;Bacteroidetes;Sphingobacteriia;Sphingobacteriales;Chitinophagaceae;Chitinophaga	3.02926e-05	2.02515e-05	2.73157e-05	6.94276e-05	3.81577e-05	5.98143e-05	2.1199e-05	1.3022e-05	0	5.26242e-05	5.52395e-05	0	2.95718e-05	2.05711e-05	0	3.37695e-05	3.64751e-05	9.61939e-05	0.000369079	0	0	3.05518e-05	8.74776e-05	6.05877e-05	0	7.01557e-05	4.61681e-05	4.41306e-05	2.15068e-05	9.15751e-05	0	0	0
Bacteria;Bacteroidetes;Sphingobacteriia;Sphingobacteriales;Chitinophagaceae;Ferruginibacter	0.0104005	0.00974098	0.0180147	0.00215225	0.00987014	0.00782372	0.00258628	0.00846431	0.00292258	0.0045783	0.0043363	0.00303631	0.00623965	0.00285938	0.00592018	0.00682144	0.00671141	0.00509828	0.00289727	0.00724924	0.00758786	0.00566737	0.00531426	0.00727052	0.00409944	0.00418596	0.00339335	0.00383936	0.00836613	0.0040293	0.00438269	0.00395545	0.00155389
Bacteria;Bacteroidetes;Sphingobacteriia;Sphingobacteriales;Chitinophagaceae;Filimonas	0.00231234	0.00251119	0.0022672	0.000798417	0.00199692	0.00245239	0.000784364	0.00192726	0.000476508	0.000912153	0.000497155	0.000689091	0.000857582	0.000246853	0.00101937	0.00266779	0.000437701	0.00089781	0.00042444	0.000615087	0.000627567	0.000580485	0.000437388	0.000484702	0.00013224	0.000187082	0.000323176	0.000397176	0.00122589	0.000274725	0.000466244	0.000832726	4.70876e-05
Bacteria;Bacteroidetes;Sphingobacteriia;Sphingobacteriales;Chitinophagaceae;Flavihumibacter	6.05853e-05	0.000121509	4.09735e-05	0	1.27192e-05	2.39257e-05	2.1199e-05	2.6044e-05	0	3.50828e-05	2.76197e-05	4.30682e-05	5.91436e-05	4.11421e-05	7.84129e-05	3.37695e-05	3.64751e-05	6.41293e-05	0	4.39348e-05	5.70516e-05	4.58278e-05	0	0	0	0	2.3084e-05	8.82613e-05	6.45203e-05	0	0	0.000104091	0
Bacteria;Bacteroidetes;Sphingobacteriia;Sphingobacteriales;Chitinophagaceae;Flavisolibacter	1.00975e-05	0	0	0	0	0	0	0	0	5.26242e-05	2.76197e-05	4.30682e-05	2.95718e-05	0	0	0	0	0	0	0	0	0	0	6.05877e-05	0	0	2.3084e-05	4.41306e-05	0	0	0	0	0
Bacteria;Bacteroidetes;Sphingobacteriia;Sphingobacteriales;Chitinophagaceae;Hydrotalea	0	0	0	0	0	0	0	0	0	0	2.76197e-05	0	2.95718e-05	0	0	0	0.00021885	0	0	4.39348e-05	0.000114103	7.63796e-06	0	0	0	0	0	4.41306e-05	0	0	0	0	0
Bacteria;Bacteroidetes;Sphingobacteriia;Sphingobacteriales;Chitinophagaceae;Niabella	1.00975e-05	2.02515e-05	1.36578e-05	0	1.27192e-05	1.19629e-05	2.1199e-05	1.3022e-05	3.17672e-05	7.01656e-05	0	4.30682e-05	0	2.05711e-05	3.92065e-05	1.68848e-05	3.64751e-05	3.20646e-05	0	0	0	1.52759e-05	0	0	0	2.33852e-05	0	0	2.15068e-05	0	0	0	0
Bacteria;Bacteroidetes;Sphingobacteriia;Sphingobacteriales;Chitinophagaceae;Sediminibacterium	0.000121171	0.000141761	8.19471e-05	0.000242996	0.000139912	2.39257e-05	0.000148393	7.81321e-05	0	0.000157873	0.000165718	0	8.87154e-05	4.11421e-05	0.000117619	0.000219502	0.0002918	0.000320646	7.38157e-05	0.000395413	0.000285258	0.000122207	0.000131216	0.000302939	0.00013224	4.67705e-05	9.23361e-05	8.82613e-05	0.000129041	9.15751e-05	9.32488e-05	0.000104091	4.70876e-05
Bacteria;Bacteroidetes;Sphingobacteriia;Sphingobacteriales;Chitinophagaceae;Taibaiella	0	0	1.36578e-05	0	0	0	0	0	0	0	0	0	0	0	0	1.68848e-05	3.64751e-05	0	0	0	0	7.63796e-06	0	0	0	0	0	0	0	0	0	0	0
Bacteria;Bacteroidetes;Sphingobacteriia;Sphingobacteriales;Chitinophagaceae;Terrimonas	0.000999657	0.000729055	0.000764839	0.000520707	0.00239122	0.00228491	0.000572373	0.00220072	0.000762413	0.000385911	0.000220958	0.00058142	0.000177431	0.000575989	0.000196032	0.00202617	0.000364751	0.000352711	0.000756611	0.000307544	0.000627567	0.00045064	0.000809168	0.000121175	0.00013224	0.000841869	0.000207756	0.000220653	0.00232273	0.000732601	9.32488e-05	0.000208182	0.000141263
Bacteria;Bacteroidetes;Sphingobacteriia;Sphingobacteriales;Chitinophagaceae;uncultured	0.0635236	0.0641568	0.0518998	0.0522442	0.0608998	0.0588214	0.0372467	0.0695897	0.0464754	0.0661311	0.0591615	0.0473319	0.0732493	0.036637	0.0557124	0.0857577	0.0596002	0.071921	0.0362066	0.0517113	0.0510612	0.0547336	0.0368718	0.0482884	0.044036	0.0391703	0.0457525	0.0586496	0.0511216	0.0507326	0.0557628	0.0574581	0.0250506
Bacteria;Bacteroidetes;Sphingobacteriia;Sphingobacteriales;KD1-131;uncultured bacterium	1.00975e-05	0	0	0	0	2.39257e-05	2.1199e-05	1.3022e-05	3.17672e-05	0	0	2.15341e-05	5.91436e-05	0	3.92065e-05	1.68848e-05	0	0	0	0	0	1.52759e-05	0	0	0	0	0	0	0	0	0	0.000104091	0
Bacteria;Bacteroidetes;Sphingobacteriia;Sphingobacteriales;KD3-93;uncultured Bacteroidetes bacterium	0.000585657	0.000364527	0.000587287	0.000485993	0.000267104	0.000358886	0.00042398	0.000377639	0.00079418	0.000157873	0.000359057	0.000796761	0.000207003	0.000555418	0.000274445	0.000135078	0.00021885	0.000288582	0.000479802	0.000175739	0.000342309	0.000129845	0.000437388	6.05877e-05	0.00013224	0.000257238	0.00011542	0.000926743	0.000172054	0.000274725	0.000466244	0.000728635	0.000376701
Bacteria;Bacteroidetes;Sphingobacteriia;Sphingobacteriales;KD3-93;uncultured bacterium	0.00618979	0.00581219	0.00573629	0.00819245	0.00661401	0.00596947	0.00625371	0.00433633	0.013374	0.016717	0.0177319	0.0151815	0.019754	0.0114169	0.0165843	0.00538624	0.0102495	0.0106134	0.00699404	0.0102368	0.00844363	0.00760741	0.00730438	0.00993638	0.00886009	0.00673495	0.00512465	0.0150044	0.00498957	0.00805861	0.0101641	0.0130113	0.00974714
Bacteria;Bacteroidetes;Sphingobacteriia;Sphingobacteriales;LiUU-11-161;uncultured Bacteroidetes bacterium	0.000969364	0.00103283	0.000846786	0.00111084	0.00194604	0.00222509	0.00192911	0.00144544	0.00343086	0.00454322	0.00466773	0.00241182	0.00564821	0.00378507	0.00576335	0.000894892	0.00718559	0.00407221	0.0021222	0.00716137	0.00627567	0.00267329	0.00216507	0.0078764	0.00409944	0.00105234	0.00221607	0.00538394	0.00148397	0.0029304	0.0036367	0.00541272	0.00202477
Bacteria;Bacteroidetes;Sphingobacteriia;Sphingobacteriales;LiUU-11-161;uncultured bacterium	0	0	0	3.47138e-05	0	0	4.2398e-05	0	0.000953016	0.000438535	0.000276197	0.000775227	0.000561864	0.000143997	3.92065e-05	0	7.29501e-05	0.000192388	5.53618e-05	4.39348e-05	5.70516e-05	3.81898e-05	6.56082e-05	0.000121175	0.00013224	0.000116926	0.000184672	8.82613e-05	0	0	0	0	4.70876e-05
Bacteria;Bacteroidetes;Sphingobacteriia;Sphingobacteriales;NS11-12 marine group;uncultured Bacteroidetes bacterium	1.00975e-05	0	0	0	2.54385e-05	2.39257e-05	8.47961e-05	2.6044e-05	0.000254138	7.01656e-05	8.28592e-05	0.000215341	0.000177431	0.000329137	3.92065e-05	0	3.64751e-05	6.41293e-05	1.84539e-05	4.39348e-05	0	0.000137483	4.37388e-05	0	0	2.33852e-05	2.3084e-05	0.000220653	0	0.000457875	0	0.000104091	4.70876e-05
Bacteria;Bacteroidetes;Sphingobacteriia;Sphingobacteriales;NS11-12 marine group;uncultured bacterium	0.000141366	0.00040503	0.00031413	0.00128441	0.000623243	0.00058618	0.000678369	0.000429727	0.00139776	0.000596408	0.000497155	0.00187347	0.000768867	0.00129598	0.000823336	0.00209371	0.000620076	0.000801616	0.000221447	0.000615087	0.00074167	0.000679778	0.000896645	0.000484702	0.000528961	0.000537861	0.000577101	0.001015	0.000365615	0.000824176	0.00130548	0.000416363	0.000188351
Bacteria;Bacteroidetes;Sphingobacteriia;Sphingobacteriales;PHOS-HE51;uncultured Bacteroidetes bacterium	0.00173678	0.00192389	0.000368762	0.000138855	0.000597805	0.000693846	0.000254388	0.000585991	0.000603577	0.000280662	0.000193338	0.000602954	0.000266146	0.000143997	0.000431271	0.00038835	0.000328275	0.000160323	0.00051671	0.000263609	0.000171155	0.000206225	0.000415519	0.000302939	0.00026448	0.000116926	0.000138504	0.000132392	0.000602189	0.00018315	0.000279746	0.000312272	4.70876e-05
Bacteria;Bacteroidetes;Sphingobacteriia;Sphingobacteriales;PHOS-HE51;uncultured Sphingobacteriales bacterium	6.05853e-05	8.10061e-05	0.000259499	0.000312424	0.000101754	1.19629e-05	4.2398e-05	5.20881e-05	9.53016e-05	0.000105248	8.28592e-05	0.00010767	0.00032529	0.000411421	7.84129e-05	0.000590967	0.0002918	0.000128259	5.53618e-05	0.000131804	0.000228206	0.000168035	6.56082e-05	0.000242351	0	0.000140311	6.92521e-05	0	6.45203e-05	9.15751e-05	0	0.000208182	0
Bacteria;Bacteroidetes;Sphingobacteriia;Sphingobacteriales;PHOS-HE51;uncultured bacterium	0.019044	0.0173961	0.0226447	0.0042698	0.00844558	0.00963011	0.00546935	0.00915448	0.0129928	0.0052098	0.0040601	0.0152246	0.0059735	0.0139266	0.00635145	0.00607851	0.00463233	0.00397602	0.00452121	0.00347085	0.00393656	0.00333779	0.00680138	0.00327174	0.00489289	0.0112483	0.00253924	0.00962048	0.01099	0.00668498	0.00615442	0.00385136	0.0076282
Bacteria;Bacteroidetes;Sphingobacteriia;Sphingobacteriales;S15A-MN91;uncultured Bacteroidetes bacterium	0	0	1.36578e-05	3.47138e-05	0	1.19629e-05	2.1199e-05	0	0	0	0	0	0	0	0	0	0	3.20646e-05	0	0	0	7.63796e-06	0	0	0	0	0	0	2.15068e-05	0	0	0	0
Bacteria;Bacteroidetes;Sphingobacteriia;Sphingobacteriales;S15A-MN91;uncultured soil bacterium	3.02926e-05	2.02515e-05	8.19471e-05	6.94276e-05	8.90347e-05	0.000107666	6.3597e-05	7.81321e-05	0.000127069	0.000175414	0.000386676	0.00010767	0.000207003	6.17132e-05	0.000117619	3.37695e-05	0.000182375	6.41293e-05	1.84539e-05	0.000219674	5.70516e-05	0.000152759	6.56082e-05	0	0	9.3541e-05	0.000161588	0.000220653	8.60271e-05	0	9.32488e-05	0.000208182	4.70876e-05
Bacteria;Bacteroidetes;Sphingobacteriia;Sphingobacteriales;ST-12K33;uncultured bacterium	4.03902e-05	0.000182264	0.000218525	0.000173569	6.35962e-05	9.57029e-05	0.000105995	0.000143242	0.000540043	0.000192955	0.000193338	6.46023e-05	0.000147859	0.000329137	0.000117619	0.000151963	0.0001459	9.61939e-05	0	8.78696e-05	0.000171155	0.000168035	4.37388e-05	0	0	7.01557e-05	0	0.000176523	4.30135e-05	9.15751e-05	9.32488e-05	0.000208182	0.000141263
Bacteria;Bacteroidetes;Sphingobacteriia;Sphingobacteriales;Saprospiraceae;Haliscomenobacter	0.000383707	0.00040503	0.000163894	0.000347138	0.000216227	0.000155517	2.1199e-05	0.000169286	3.17672e-05	7.01656e-05	5.52395e-05	0.000129205	5.91436e-05	2.05711e-05	3.92065e-05	0.000776699	0.000255325	0.000128259	9.22696e-05	0.000263609	0.000228206	7.63796e-05	0.000109347	0.000181763	0	4.67705e-05	2.3084e-05	4.41306e-05	0.000301095	0	0	0.000208182	4.70876e-05
Bacteria;Bacteroidetes;Sphingobacteriia;Sphingobacteriales;Saprospiraceae;Lewinella	0.000272634	0.000243018	0.000218525	0.000173569	0.000521489	0.00058618	0.000339184	0.000520881	0.000127069	0.000157873	0.000165718	0.000150739	0.000147859	0.000226282	0.000235239	0.000472773	3.64751e-05	6.41293e-05	0.000129178	4.39348e-05	0.000114103	5.34657e-05	0.000240563	6.05877e-05	0.00039672	0.000116926	4.61681e-05	4.41306e-05	0.000688216	9.15751e-05	0	0.000104091	9.41753e-05
Bacteria;Bacteroidetes;Sphingobacteriia;Sphingobacteriales;Saprospiraceae;uncultured	0.128532	0.131898	0.0951405	0.0384629	0.0706809	0.0733802	0.0499873	0.0625838	0.041488	0.0633595	0.0489974	0.0554718	0.0864679	0.0400518	0.0578295	0.0612748	0.0607674	0.0645782	0.0407647	0.0612012	0.0590484	0.0624938	0.0604689	0.0560436	0.0788151	0.0520322	0.0624654	0.112533	0.0790804	0.113828	0.0880269	0.0490268	0.0575411
Bacteria;Bacteroidetes;Sphingobacteriia;Sphingobacteriales;Sphingobacteriaceae;Arcticibacter	0.000595755	0.000870816	0.00106531	0	0.000114473	0.000107666	0	0.000182308	6.35344e-05	3.50828e-05	8.28592e-05	8.61364e-05	5.91436e-05	8.22842e-05	3.92065e-05	0.000135078	0	3.20646e-05	1.84539e-05	0	0	3.81898e-05	2.18694e-05	0.000121175	0	0	0	0	0.000129041	0	0	0.000104091	0
Bacteria;Bacteroidetes;Sphingobacteriia;Sphingobacteriales;Sphingobacteriaceae;Pedobacter	1.00975e-05	0	0	0	0	1.19629e-05	2.1199e-05	2.6044e-05	0	8.7707e-05	0.000110479	0	0.000236574	0	0.000117619	0	0.000838926	6.41293e-05	0	0.000175739	0.000171155	0.000129845	0	0.000363526	0.00013224	0	6.92521e-05	8.82613e-05	0	9.15751e-05	9.32488e-05	0	0
Bacteria;Bacteroidetes;Sphingobacteriia;Sphingobacteriales;Sphingobacteriaceae;Sphingobacterium	3.02926e-05	2.02515e-05	1.36578e-05	6.94276e-05	2.54385e-05	0	6.3597e-05	2.6044e-05	0	5.26242e-05	2.76197e-05	6.46023e-05	5.91436e-05	2.05711e-05	0	5.06543e-05	7.29501e-05	9.61939e-05	0	4.39348e-05	0	2.29139e-05	0	6.05877e-05	0	2.33852e-05	2.3084e-05	0	2.15068e-05	0	0	0	0
Bacteria;Bacteroidetes;Sphingobacteriia;Sphingobacteriales;Sphingobacteriaceae;uncultured	2.01951e-05	0	2.73157e-05	0	0	0	4.2398e-05	0	0.000127069	0	2.76197e-05	4.30682e-05	2.95718e-05	0.000102855	0.000156826	6.7539e-05	3.64751e-05	3.20646e-05	1.84539e-05	8.78696e-05	5.70516e-05	7.63796e-06	0	6.05877e-05	0	0	2.3084e-05	4.41306e-05	0	0	0.000186498	0	0
Bacteria;Bacteroidetes;Sphingobacteriia;Sphingobacteriales;Sphingobacteriaceae;uncultured bacterium	0	0	0	0	0	0	0	0	3.17672e-05	0	0	0	0	0	0	0	0	0	0	0	0	0	2.18694e-05	0	0	4.67705e-05	0	0	0	0	0	0	0
Bacteria;Bacteroidetes;Sphingobacteriia;Sphingobacteriales;WCHB1-69;uncultured Cytophagales bacterium	0	0	0	3.47138e-05	0	0	0	0	6.35344e-05	0	0	8.61364e-05	0	0	0	0	0	3.20646e-05	0	0	0	7.63796e-06	0	0	0	4.67705e-05	2.3084e-05	0	0	0	0	0	0
Bacteria;Bacteroidetes;Sphingobacteriia;Sphingobacteriales;WCHB1-69;uncultured Sphingobacteriales bacterium	7.06828e-05	0.000162012	8.19471e-05	6.94276e-05	0.000152631	0.000107666	2.1199e-05	0.000104176	3.17672e-05	5.26242e-05	2.76197e-05	2.15341e-05	5.91436e-05	2.05711e-05	0.000117619	0.000151963	3.64751e-05	0.000128259	1.84539e-05	4.39348e-05	0.000114103	6.11037e-05	2.18694e-05	6.05877e-05	0.00026448	2.33852e-05	6.92521e-05	0.000132392	0.000129041	0.00018315	9.32488e-05	0	0
Bacteria;Bacteroidetes;Sphingobacteriia;Sphingobacteriales;WCHB1-69;uncultured bacterium	0.00117131	0.00101258	0.00122921	0.00104141	0.000814032	0.0010647	0.000529975	0.000794343	0.000825947	0.000649032	0.000607634	0.000646023	0.000591436	0.000884555	0.00066651	0.00109751	0.000911876	0.000705422	0.000387533	0.000571152	0.000627567	0.000427726	0.000393649	0.000605877	0.00026448	0.00128619	0.000623269	0.00070609	0.00113986	0.000549451	0.000186498	0.000416363	0.000282526
Bacteria;Bacteroidetes;Sphingobacteriia;Sphingobacteriales;env.OPS 17;uncultured Bacteroidetes bacterium	0.00057556	0.000546791	0.000573629	0.00340195	0.00181885	0.00257202	0.00235309	0.00139336	0.00196957	0.000228038	0.000276197	0.00236875	0.000207003	0.00218053	0.000156826	0.00153651	0.000182375	0.000256517	0.00121796	0.000175739	0.000228206	0.000481192	0.00179329	6.05877e-05	0.00026448	0.00210467	0.000323176	0.000397176	0.000946298	0.0003663	0.000466244	0.000624545	0.000282526
Bacteria;Bacteroidetes;Sphingobacteriia;Sphingobacteriales;env.OPS 17;uncultured Sphingobacteriales bacterium	0	0	0	0	0	0	0	0	0.000127069	0	0	0.000258409	0	0	0	0	0	0	0	0	0	0	0	0	0	0	0	0	0	0	0	0	0
Bacteria;Bacteroidetes;Sphingobacteriia;Sphingobacteriales;env.OPS 17;uncultured bacterium	0.00546277	0.00544766	0.00447977	0.0144062	0.0190789	0.0151928	0.0100059	0.0135689	0.0141999	0.00591145	0.00693255	0.0154615	0.0065058	0.0109027	0.00537129	0.0181173	0.00492413	0.00766345	0.00697559	0.00382233	0.00507759	0.00455222	0.0104973	0.00418055	0.00383496	0.0177494	0.00394737	0.0154016	0.0138934	0.00540293	0.00923163	0.00811908	0.00776946
Bacteria;Bacteroidetes;Sphingobacteriia;Sphingobacteriales;env.OPS 17;unidentified marine bacterioplankton	0.000353414	0.000222767	0.00019121	0.000242996	0.000623243	0.00050244	0.000190791	0.000416705	9.53016e-05	1.75414e-05	0	0.000258409	8.87154e-05	0.000246853	0.000117619	0.00187421	7.29501e-05	0.000128259	0.000147631	0	0	3.81898e-05	0.000153086	6.05877e-05	0	0.000140311	2.3084e-05	0.000132392	0.000451642	0	0	0	0
Bacteria;Bacteroidetes;VC2.1 Bac22;uncultured Bacteroidetes bacterium;Other;Other	0	0	0	3.47138e-05	0	0	0	0	0.000158836	0	2.76197e-05	2.15341e-05	0	4.11421e-05	0	0	0	6.41293e-05	1.84539e-05	0	5.70516e-05	2.29139e-05	0	0	0	0	2.3084e-05	0	0	0	0	0	0
Bacteria;Bacteroidetes;VC2.1 Bac22;uncultured bacterium;Other;Other	1.00975e-05	2.02515e-05	0	0	2.54385e-05	8.37401e-05	4.2398e-05	1.3022e-05	3.17672e-05	0	0	0	0	0	0	3.37695e-05	0	0	0	0	0	7.63796e-06	4.37388e-05	0	0	0	0	0	2.15068e-05	0	0	0	0
Bacteria;Bacteroidetes;VC2.1 Bac22;uncultured soil bacterium;Other;Other	1.00975e-05	4.0503e-05	0	0	2.54385e-05	3.58886e-05	0	0	0	0	0	0	0	0	0	1.68848e-05	0	0	0	0	0	1.52759e-05	0	0	0	0	0	0	4.30135e-05	0	0	0	0
Bacteria;Bacteroidetes;WCHB1-32;uncultured bacterium;Other;Other	9.08779e-05	6.07546e-05	0.000122921	0.00027771	0.00016535	0.00025122	0.000127194	0.000169286	0.000127069	0.000192955	0.000110479	0.00010767	0.000207003	4.11421e-05	7.84129e-05	0.000439004	0.000255325	0.000352711	0.000239901	8.78696e-05	0.000171155	0.000160397	0.000196825	0	0.00013224	7.01557e-05	0.000184672	0.000220653	0.000172054	0.00018315	9.32488e-05	0.000208182	4.70876e-05
Bacteria;Bacteroidetes;vadinHA17;uncultured bacterium;Other;Other	0.00284751	0.00313899	0.00311399	0.00107613	0.00195876	0.00192602	0.00086916	0.00148451	0.00177896	0.00329778	0.00665636	0.00142125	0.0057665	0.00139883	0.00572414	0.00184044	0.002918	0.00275756	0.000885789	0.0049207	0.00684619	0.00254344	0.00104973	0.00351409	0.00595081	0.00184743	0.00249307	0.00317741	0.00172054	0.00494505	0.0041962	0.0044759	0.0011301
Bacteria;Caldiserica;Caldisericia;Caldisericales;Caldisericaceae;Caldisericum	0.000100975	4.0503e-05	6.82892e-05	0	1.27192e-05	4.78515e-05	0	1.3022e-05	0	3.50828e-05	0	4.30682e-05	2.95718e-05	4.11421e-05	0	1.68848e-05	3.64751e-05	0	0	0	0	1.52759e-05	6.56082e-05	6.05877e-05	0	9.3541e-05	2.3084e-05	0	8.60271e-05	0	0	0	4.70876e-05
Bacteria;Caldiserica;Caldisericia;Caldisericales;LF045;uncultured bacterium	0	4.0503e-05	1.36578e-05	0	0	0	0	1.3022e-05	0	0	0	0	0	0	0	0	0	0	0	0	0	0	0	0	0	0	0	0	0	0	0	0	0
Bacteria;Caldiserica;Caldisericia;Caldisericales;WCHB1-02;uncultured Firmicutes bacterium	0	0	0	0	0	0	0	0	0	0.000105248	0.000386676	0	0.000266146	2.05711e-05	0.000117619	0	3.64751e-05	9.61939e-05	0	0.000219674	0.000114103	6.11037e-05	0	0.000242351	0.00039672	0	9.23361e-05	4.41306e-05	0	0.00018315	0	0.000104091	0
Bacteria;Candidate division BRC1;uncultured bacterium;Other;Other;Other	0.000565462	0.000587294	0.00038242	0.000590134	0.000953944	0.000957029	0.000381582	0.0014194	0.000349439	0.00024558	0.000248578	0.000495284	0.000502721	0.000411421	0.000196032	0.000726045	0.00021885	0.000192388	0.000239901	0.000131804	0.000342309	0.000213863	0.000481127	0.000242351	0.00013224	0.000116926	0.000161588	0.000220653	0.000430135	9.15751e-05	0.000279746	0	4.70876e-05
Bacteria;Candidate division BRC1;uncultured bacterium SJP-2;Other;Other;Other	0	0	0	0	0	0	0	0	0	0	2.76197e-05	0	0	0	0	0	0	0	0	0	0	7.63796e-06	0	0	0	0	0	0	0	0	0	0	0
Bacteria;Candidate division BRC1;uncultured organism;Other;Other;Other	0	0	0	0	0	2.39257e-05	0	6.51101e-05	0	0	0	0	0	0	3.92065e-05	1.68848e-05	0	0	3.69079e-05	0	0	0	0	0	0	0	0	0	4.30135e-05	0	0	0	0
Bacteria;Candidate division BRC1;uncultured soil bacterium;Other;Other;Other	0.000121171	0.000101258	0.000150236	0.000485993	0.000432454	0.000263183	0.000953956	0.000546925	0.000540043	8.7707e-05	0.000359057	0.000710625	0.000177431	0.000596561	0.000196032	0.000590967	0.000182375	9.61939e-05	0.00051671	4.39348e-05	5.70516e-05	9.92935e-05	0.000568604	6.05877e-05	0.00026448	0.000163697	2.3084e-05	0.000132392	0.000215068	0.000274725	0.000652742	0	0.00117719
Bacteria;Candidate division OD1;uncultured Parcubacteria bacterium;Other;Other;Other	0.000343316	0.000222767	0.00069655	0.000312424	0.000597805	0.00132788	0.000826762	0.000716211	0.00155659	1.75414e-05	5.52395e-05	0.00170119	0	0.000719987	3.92065e-05	0.000759814	0	6.41293e-05	0.000442894	0	5.70516e-05	1.52759e-05	0.000677951	0	0	0.0012628	2.3084e-05	8.82613e-05	0.00073123	0	9.32488e-05	0	9.41753e-05
Bacteria;Candidate division OD1;uncultured actinobacterium;Other;Other;Other	2.01951e-05	0	1.36578e-05	0.000208283	0.000190789	0.000191406	0.000890359	0.00013022	0.000254138	0	2.76197e-05	0.000323011	0	4.11421e-05	0	0.000185732	0	0	0.000332171	4.39348e-05	0	0	0.000174955	0	0	0.000233852	0	0	6.45203e-05	0	0	0	0
Bacteria;Candidate division OD1;uncultured bacterium;Other;Other;Other	0.0161763	0.0150469	0.0218389	0.00569306	0.0185955	0.0260073	0.0159417	0.0156785	0.0219194	0.000912153	0.000745733	0.0215126	0.000857582	0.0143792	0.00117619	0.0130013	0.000401226	0.00115433	0.00710476	0.000615087	0.00074167	0.00111514	0.0077199	0.000363526	0.000793441	0.0371124	0.000554017	0.00167696	0.0161516	0.000732601	0.00149198	0.00260227	0.00517964
Bacteria;Candidate division OD1;uncultured candidate division WWE3 bacterium;Other;Other;Other	0	6.07546e-05	0	0	1.27192e-05	0	2.1199e-05	0	0	0	0	0	0	0	0	0	0	0	0	0	0	0	0	0	0	2.33852e-05	0	0	0	0	0	0	0
Bacteria;Candidate division OD1;uncultured deep-sea bacterium;Other;Other;Other	0.00069673	0.000769558	0.000286815	0.000242996	0.000305262	0.00016748	0.000317985	0.000338573	0.000412974	0	0	0.00036608	0	0.000226282	0	0.000337695	0	0	0.000166085	0	5.70516e-05	0	0.000306172	0	0	0.000467705	0	4.41306e-05	0.000193561	0	9.32488e-05	0	9.41753e-05
Bacteria;Candidate division OD1;uncultured organism;Other;Other;Other	0.000383707	0.000364527	0.00038242	3.47138e-05	0.000381577	0.000598143	0.000381582	0.000599013	0.000476508	0	0	0.000624489	0	0.000164568	0	0.000506543	0	0	0.000332171	0	0	0	0.000131216	0	0	0.000187082	0	0	0.000881777	0	0	0	4.70876e-05
Bacteria;Candidate division OD1;uncultured soil bacterium;Other;Other;Other	0.00181756	0.00283521	0.00151602	0.000798417	0.000928505	0.00189013	0.00167472	0.00190121	0.00241431	3.50828e-05	0	0.00165812	0	0.00100798	3.92065e-05	0.00109751	0	0	0.00114414	0	0	1.52759e-05	0.00139964	0	0	0.00311024	0	0	0.00116137	0	0	0	0.000423789
Bacteria;Candidate division OP11;Microgenomates bacterium SCGC AAA011-B20;Other;Other;Other	1.00975e-05	2.02515e-05	2.73157e-05	0	8.90347e-05	0.000107666	0	3.90661e-05	0	0	0	0	0	0	0	3.37695e-05	0	0	0	0	0	0	2.18694e-05	0	0	0	0	0	6.45203e-05	0	0	0	0
Bacteria;Candidate division OP11;uncultured Chloroflexi bacterium;Other;Other;Other	0	0	6.82892e-05	0	1.27192e-05	1.19629e-05	0	0	0	0	0	0	0	0	0	0	0	0	0	0	0	0	0	0	0	0	0	0	0	0	0	0	0
Bacteria;Candidate division OP11;uncultured Microgenomates bacterium;Other;Other;Other	0.00049478	0.000546791	0.000409735	3.47138e-05	6.35962e-05	0.000179443	6.3597e-05	6.51101e-05	0.000127069	0	0	8.61364e-05	0	4.11421e-05	0	0.000118193	0	0	1.84539e-05	0	0	0	4.37388e-05	0	0	0.000350779	0	0	4.30135e-05	0	0	0	0
Bacteria;Candidate division OP11;uncultured bacterium;Other;Other;Other	0.00189834	0.00208591	0.0027862	0.000624848	0.000470612	0.0013518	0.00188671	0.000351595	0.00438387	3.50828e-05	0	0.0047375	2.95718e-05	0.000658274	3.92065e-05	0.000506543	0	0	0.000627434	4.39348e-05	0	1.52759e-05	0.00247124	6.05877e-05	0	0.000514475	2.3084e-05	0	0.000580683	0	9.32488e-05	0	0.00164807
Bacteria;Candidate division OP11;uncultured candidate division WS6 bacterium;Other;Other;Other	0	6.07546e-05	0.000204868	0	0	2.39257e-05	0	1.3022e-05	0	0	0	0	0	0	0	1.68848e-05	0	0	0	0	0	0	0	0	0	7.01557e-05	0	0	0	0	0	0	0
Bacteria;Candidate division OP11;uncultured eubacterium WCHB1-11;Other;Other;Other	7.06828e-05	6.07546e-05	2.73157e-05	0	0	2.39257e-05	4.2398e-05	1.3022e-05	0	0	0	0	0	0	0	0	0	0	1.84539e-05	0	0	0	0	0	0	4.67705e-05	0	0	2.15068e-05	0	0	0	0
Bacteria;Candidate division OP11;uncultured organism;Other;Other;Other	0	0	0	0	1.27192e-05	0	0	1.3022e-05	3.17672e-05	0	0	4.30682e-05	0	0	0	1.68848e-05	0	0	0	0	0	0	0	0	0	0	0	0	0	0	0	0	0
Bacteria;Candidate division OP11;uncultured soil bacterium;Other;Other;Other	1.00975e-05	0	5.46314e-05	6.94276e-05	0.000101754	0.00033496	2.1199e-05	7.81321e-05	0	1.75414e-05	0	0	0	0	0	3.37695e-05	0	3.20646e-05	0	0	0	0	0	0	0	0	0	0	2.15068e-05	0	0	0	0
Bacteria;Candidate division OP3;uncultured Verrucomicrobia bacterium;Other;Other;Other	0.000121171	0.000222767	0.000150236	3.47138e-05	0.000763155	0.00108862	0.00021199	0.000807365	0.000254138	0	0	0.000150739	0	4.11421e-05	0	0.000557197	0	0	0.000202993	0	0	0	0.000109347	0	0	2.33852e-05	0	0	0.000645203	0	0	0	4.70876e-05
Bacteria;Candidate division OP3;uncultured bacterium;Other;Other;Other	0.000232243	0.000283521	0.00031413	0.000485993	0.00160263	0.00290698	0.00158993	0.00214863	0.00136599	0	0.000110479	0.00109824	0	0.000452563	3.92065e-05	0.00145209	3.64751e-05	9.61939e-05	0.00103342	0	0	5.34657e-05	0.0016402	0	0.00013224	0.00500444	6.92521e-05	0.000220653	0.00169903	0	0.000186498	0	0.000376701
Bacteria;Candidate division OP3;uncultured deep-sea bacterium;Other;Other;Other	0	0	0	0	0	1.19629e-05	2.1199e-05	2.6044e-05	0	0	0	0	0	0	0	1.68848e-05	0	0	0	0	0	0	4.37388e-05	0	0	2.33852e-05	0	0	2.15068e-05	0	0	0	0
Bacteria;Candidate division OP3;uncultured planctomycete;Other;Other;Other	8.07803e-05	2.02515e-05	0.000122921	3.47138e-05	0.00050877	0.000801512	0.000127194	0.000442749	0.000349439	0	0	0.000172273	0	8.22842e-05	0	0.000202617	0	0	0.000147631	0	0	0	0.000240563	0	0	0.000420934	0	4.41306e-05	0.000430135	0	9.32488e-05	0	0
Bacteria;Candidate division OP3;uncultured prokaryote;Other;Other;Other	0	0	0	0	0	1.19629e-05	0	2.6044e-05	0	0	0	0	0	0	0	1.68848e-05	0	0	0	0	0	0	0	0	0	0	0	0	4.30135e-05	0	0	0	0
Bacteria;Candidate division OP8;uncultured bacterium;Other;Other;Other	0.000595755	0.000567043	0.000833128	0.000242996	0.000152631	0.000119629	6.3597e-05	0.000182308	0.000285905	0.000175414	0.000193338	0.00036608	0.000354862	0.000267424	0.000274445	0.000135078	7.29501e-05	9.61939e-05	5.53618e-05	0.000219674	0.000171155	0.000137483	4.37388e-05	6.05877e-05	0	0.000420934	9.23361e-05	0.000176523	0.000129041	9.15751e-05	0	0.000104091	0.000141263
Bacteria;Candidate division OP9;uncultured bacterium;Other;Other;Other	0	0	0	0	0	0	0	0	0	5.26242e-05	8.28592e-05	0	2.95718e-05	0	0.000117619	0	0.000109425	0	0	0.000175739	0.000399361	2.29139e-05	0	0	0.00026448	0	0	4.41306e-05	0	0	0	0.000208182	0
Bacteria;Candidate division SR1;uncultured bacterium;Other;Other;Other	0.000141366	0.000202515	0.000218525	0	6.35962e-05	0.00016748	0	0.000273462	0.000254138	0.000157873	0.000138099	0.000559886	0.000147859	2.05711e-05	0.000313652	0.000202617	0.000255325	3.20646e-05	0	4.39348e-05	0	1.52759e-05	0	0	0.00013224	4.67705e-05	0	0	0.00073123	9.15751e-05	0	0	4.70876e-05
Bacteria;Candidate division SR1;uncultured candidate division SR1 bacterium;Other;Other;Other	0.000313024	0.00040503	0.000232183	3.47138e-05	1.27192e-05	0.000203369	4.2398e-05	0.000247418	3.17672e-05	5.26242e-05	2.76197e-05	0.000150739	2.95718e-05	6.17132e-05	0.000156826	0.000118193	3.64751e-05	0	0	0	0	7.63796e-06	0	0	0	0	0	0	0.000258081	0	0	0.000104091	0
Bacteria;Candidate division SR1;uncultured organism;Other;Other;Other	4.03902e-05	8.10061e-05	0	6.94276e-05	0	8.37401e-05	2.1199e-05	1.3022e-05	0.000254138	0	0	8.61364e-05	2.95718e-05	4.11421e-05	3.92065e-05	8.44238e-05	0	0	0	0	0	0	0	0	0	0	0	0	8.60271e-05	0	0	0	4.70876e-05
Bacteria;Candidate division TM7;Unknown Class;Unknown Order;Unknown Family;Candidatus Saccharimonas	0	0	0	0	0	0	0	0	0	0	0	0	0	0	0	0	3.64751e-05	0	0	0	0	1.52759e-05	0	0	0	0	0	4.41306e-05	0	0	9.32488e-05	0	0.000565052
Bacteria;Candidate division TM7;uncultured Candidatus Saccharibacteria sp.;Other;Other;Other	0.000908779	0.00093157	0.00213062	0.00027771	0.000445174	0.000729735	0.000169592	0.000442749	3.17672e-05	0.000473618	0.000359057	0	0.000680151	0.000143997	0.000156826	0.000489658	0.000656551	0.000192388	0.000166085	0.000307544	0.000399361	0.000252053	4.37388e-05	0.000121175	0.00026448	0.000116926	0.000484765	0.000308914	0.000430135	0.000274725	9.32488e-05	0.000520454	4.70876e-05
Bacteria;Candidate division TM7;uncultured Saccharibacter sp.;Other;Other;Other	0	0	1.36578e-05	0	0	0	0	0	0	0	0	0	0	0	0	0	0	0	0	0	0	7.63796e-06	0	0	0	0	0	0	0	9.15751e-05	0	0	0
Bacteria;Candidate division TM7;uncultured bacterium;Other;Other;Other	0.00866369	0.00704753	0.0114589	0.00121498	0.0016535	0.00252416	0.00108115	0.00186215	0.00358969	0.00219267	0.00220958	0.0027779	0.00266146	0.00497819	0.00199953	0.00162094	0.00149548	0.00150704	0.00158704	0.00153772	0.00171155	0.00152759	0.00129029	0.00121175	0.00119016	0.00170712	0.00193906	0.001015	0.00184958	0.00119048	0.00111899	0.00124909	0.000565052
Bacteria;Candidate division TM7;uncultured bacterium GC1;Other;Other;Other	7.06828e-05	8.10061e-05	5.46314e-05	0	2.54385e-05	1.19629e-05	0	0	0	0	0	0	2.95718e-05	0	0	0	0	0	0	0	0	0	0	0	0	0	0	0	0	9.15751e-05	0	0	0
Bacteria;Candidate division TM7;uncultured bacterium SBR1071;Other;Other;Other	0.000222146	0.000162012	0.000546314	3.47138e-05	0.000139912	0.000131592	0	5.20881e-05	0	1.75414e-05	0	0	0	4.11421e-05	0	6.7539e-05	0	3.20646e-05	0	0	5.70516e-05	1.52759e-05	2.18694e-05	0	0	0.000163697	0	0	0	0	0	0	0
Bacteria;Candidate division TM7;uncultured bacterium SBR2013;Other;Other;Other	0.000605853	0.000688552	0.00110629	0	3.81577e-05	4.78515e-05	2.1199e-05	3.90661e-05	3.17672e-05	0	0	2.15341e-05	2.95718e-05	0.000143997	0	6.7539e-05	0	0	1.84539e-05	0	0	0	2.18694e-05	0	0	2.33852e-05	0	0	0.000129041	0	0	0	0
Bacteria;Candidate division TM7;uncultured bacterium SBR2060;Other;Other;Other	5.04877e-05	0	1.36578e-05	0	3.81577e-05	1.19629e-05	0	5.20881e-05	0	1.75414e-05	5.52395e-05	0	5.91436e-05	6.17132e-05	3.92065e-05	1.68848e-05	3.64751e-05	0	0	0	0.000114103	7.63796e-06	0	0.000121175	0	0	6.92521e-05	0.000176523	0	0.00018315	0.000186498	0.000104091	0.000141263
Bacteria;Candidate division TM7;uncultured bacterium SBR2113;Other;Other;Other	0.000313024	6.07546e-05	0.000682892	0	8.90347e-05	3.58886e-05	2.1199e-05	7.81321e-05	6.35344e-05	0	0	6.46023e-05	0	8.22842e-05	0	0.000118193	0	0	3.69079e-05	0	0	7.63796e-06	2.18694e-05	0	0	0	0	0	4.30135e-05	0	0	0	0
Bacteria;Candidate division TM7;uncultured gamma proteobacterium;Other;Other;Other	2.01951e-05	0	0	0	0	0	0	1.3022e-05	3.17672e-05	1.75414e-05	5.52395e-05	0	0	0	0	0	0	0	0	0	0	1.52759e-05	0	0.000121175	0	0	4.61681e-05	0	2.15068e-05	0	0	0.000208182	0
Bacteria;Candidate division TM7;uncultured soil bacterium;Other;Other;Other	0	0	0	0	0	0	4.2398e-05	0	0	1.75414e-05	0	0	0	2.05711e-05	0	0	3.64751e-05	0	1.84539e-05	0	0	7.63796e-06	0	0	0	0.000233852	2.3084e-05	0	0	0	0	0	0
Bacteria;Candidate division WS3;Unknown Class;Unknown Order;Unknown Family;Candidatus Latescibacter	0	2.02515e-05	0	0	0	1.19629e-05	0	0	0	0	0	0	0	0	0	0	0	0	0	0	0	0	0	0	0	0	0	0	0	0	0	0	0
Bacteria;Candidate division WS3;uncultured Latescibacteria bacterium;Other;Other;Other	0.000626048	0.000587294	0.000464367	0.000971986	0.00083947	0.000562255	0.00103875	0.00128918	0.000540043	0.000228038	0.000303817	0.000279943	0.000414005	0.000431992	0.000509684	0.000455889	0.00021885	0.000448905	0.00210375	0.000483283	0.000285258	0.000557571	0.00268994	0.000484702	0.00026448	0.000584631	0.000184672	0.000397176	0.00146246	0.00018315	9.32488e-05	0.000728635	4.70876e-05
Bacteria;Candidate division WS3;uncultured bacterium;Other;Other;Other	0.00188824	0.00218716	0.00133847	0.00156212	0.00339604	0.00314623	0.00292546	0.00476606	0.00196957	0.00143839	0.00215434	0.00129205	0.00177431	0.00285938	0.00176429	0.00238075	0.0011672	0.00185975	0.0030449	0.00144985	0.00114103	0.00169563	0.00378341	0.00139352	0.00238032	0.00196436	0.00161588	0.00661959	0.00529066	0.00274725	0.00484894	0.00104091	0.0034374
Bacteria;Candidate division WS3;uncultured soil bacterium PBS-II-5;Other;Other;Other	0	0	0	0	0	0	0	0	0	0	2.76197e-05	0	0	0	0	0	0	0	0	0	0	1.52759e-05	0	6.05877e-05	0	0	0	4.41306e-05	0	0	0	0	0
Bacteria;Candidate division WS3;uncultured soil bacterium PBS-III-30;Other;Other;Other	0.00049478	0.000465785	0.00019121	0.000104141	0.000305262	0.000203369	6.3597e-05	0.000468793	0.000190603	7.01656e-05	2.76197e-05	0.000215341	8.87154e-05	0.000514276	0	0.000135078	3.64751e-05	0	7.38157e-05	0.000175739	0.000171155	1.52759e-05	0.000153086	0.000121175	0.00013224	2.33852e-05	2.3084e-05	0	0.00066671	0	0	0	0.000141263
Bacteria;Candidate division WS3;uncultured soil bacterium PRR-10;Other;Other;Other	0.000313024	0.000222767	0.00031413	0.000104141	0.00034342	0.000311035	0.000296786	0.000442749	0.000127069	0.000175414	0.000386676	0.000172273	0.000207003	0.000431992	0.000156826	0.000135078	0.00021885	0.000320646	0.000129178	0.000175739	0.000342309	0.000229139	0.000153086	0.000181763	0.00039672	0.000163697	0.00023084	0.000926743	0.00079575	0.000824176	0.000932488	0.000208182	0.00080049
Bacteria;Candidate division WS6;uncultured bacterium;Other;Other;Other	0	0	1.36578e-05	0	1.27192e-05	0	0	2.6044e-05	0	0	0	0	0	0	0	1.68848e-05	0	0	0	0	5.70516e-05	0	0	0	0	0.000116926	0	0	0	0	0	0	0
Bacteria;Chlamydiae;Chlamydiae;Chlamydiales;Chlamydiaceae;uncultured	0	0	1.36578e-05	0	2.54385e-05	7.17772e-05	4.2398e-05	1.3022e-05	6.35344e-05	1.75414e-05	0	2.15341e-05	0	0	0	3.37695e-05	0	0	0	0	0	0	2.18694e-05	0	0	0	0	0	0	0	0	0	0
Bacteria;Chlamydiae;Chlamydiae;Chlamydiales;Chlamydiaceae;uncultured Chlamydiales bacterium	0	0	0	3.47138e-05	2.54385e-05	1.19629e-05	0	1.3022e-05	3.17672e-05	0	0	2.15341e-05	0	2.05711e-05	0	1.68848e-05	0	0	9.22696e-05	0	0	0	0	0	0	0	0	0	0	0	0	0	0
Bacteria;Chlamydiae;Chlamydiae;Chlamydiales;Chlamydiales Incertae Sedis;Candidatus Similichlamydia	5.04877e-05	8.10061e-05	0	6.94276e-05	1.27192e-05	2.39257e-05	0	0.000117198	0	0	0	4.30682e-05	0	0	0	1.68848e-05	0	0	1.84539e-05	0	0	0	2.18694e-05	0	0	2.33852e-05	2.3084e-05	0	2.15068e-05	0	0	0	4.70876e-05
Bacteria;Chlamydiae;Chlamydiae;Chlamydiales;Chlamydiales Incertae Sedis;Criblamydia	5.04877e-05	0	4.09735e-05	0	2.54385e-05	0.000107666	6.3597e-05	5.20881e-05	0	3.50828e-05	2.76197e-05	6.46023e-05	2.95718e-05	0.000143997	0	3.37695e-05	0.000109425	6.41293e-05	1.84539e-05	0	0	1.52759e-05	2.18694e-05	0.000121175	0	0	2.3084e-05	0	2.15068e-05	0	0	0	0.000329613
Bacteria;Chlamydiae;Chlamydiae;Chlamydiales;Parachlamydiaceae;Candidatus Metachlamydia	5.04877e-05	2.02515e-05	0.000136578	0.000138855	0.000203508	4.78515e-05	0.000105995	7.81321e-05	0.000158836	5.26242e-05	0.000138099	8.61364e-05	8.87154e-05	6.17132e-05	3.92065e-05	6.7539e-05	0.0001459	0	9.22696e-05	4.39348e-05	5.70516e-05	9.16555e-05	0.000131216	0.000121175	0	0.000116926	4.61681e-05	4.41306e-05	4.30135e-05	0.00018315	0	0.000104091	0
Bacteria;Chlamydiae;Chlamydiae;Chlamydiales;Parachlamydiaceae;Candidatus Protochlamydia	0.000121171	0.000162012	0.000136578	3.47138e-05	8.90347e-05	0.000191406	0.000148393	0.000169286	0.000476508	0.000210497	0.000220958	0.000258409	0.000147859	0.000246853	0.000431271	0.000118193	7.29501e-05	0.000256517	3.69079e-05	8.78696e-05	0.000456413	0.000137483	0.000153086	6.05877e-05	0.00026448	0.000163697	0.000138504	8.82613e-05	2.15068e-05	9.15751e-05	9.32488e-05	0.000104091	0
Bacteria;Chlamydiae;Chlamydiae;Chlamydiales;Parachlamydiaceae;Neochlamydia	0.000161561	0.000141761	0.000163894	0.00027771	0.000407016	0.000107666	0.000190791	0.000143242	0.000889482	8.7707e-05	0.000276197	0.000602954	0.000177431	0.000123426	0.000196032	0.000118193	0.0001459	0.000192388	0.000110724	0.000219674	5.70516e-05	0.000106931	0.000284302	6.05877e-05	0	0.000888639	0.000184672	0.000308914	0	9.15751e-05	0.000186498	0.000104091	4.70876e-05
Bacteria;Chlamydiae;Chlamydiae;Chlamydiales;Parachlamydiaceae;Parachlamydia	0.000100975	0.000121509	2.73157e-05	0.00027771	5.0877e-05	0	0.000402781	0	0.000254138	1.75414e-05	0	0.000150739	0	0.000678845	3.92065e-05	0	0	0	0.000166085	0	0	7.63796e-06	0.000109347	0	0	0.000233852	0	0	0	0	0	0	0
Bacteria;Chlamydiae;Chlamydiae;Chlamydiales;Simkaniaceae;Candidatus Rhabdochlamydia	0.000282731	0.000364527	0.000245841	0.000659562	0.000737716	0.000873289	0.00133554	0.000677145	0.00114362	0.000210497	5.52395e-05	0.00122744	5.91436e-05	0.000514276	0.000117619	0.00067539	0.00021885	9.61939e-05	0.000719703	4.39348e-05	0.000171155	0.000122207	0.00120282	0.000121175	0	0.00102895	9.23361e-05	0.000264784	0.00156999	9.15751e-05	9.32488e-05	0.000208182	4.70876e-05
Bacteria;Chlamydiae;Chlamydiae;Chlamydiales;Simkaniaceae;uncultured	1.00975e-05	0	4.09735e-05	3.47138e-05	1.27192e-05	8.37401e-05	6.3597e-05	2.6044e-05	3.17672e-05	0	0	0	2.95718e-05	2.05711e-05	3.92065e-05	3.37695e-05	0	0	3.69079e-05	0	0	0	4.37388e-05	0	0	2.33852e-05	0	0	0	0	0	0	0
Bacteria;Chlamydiae;Chlamydiae;Chlamydiales;cvE6;Chlamydiales bacterium CRIB 32	0	0	0	3.47138e-05	0	0	0	0	0.000127069	0	0	6.46023e-05	0	0	0	0	0	0	1.84539e-05	0	0	0	0	0	0	0	0	0	0	0	0	0	0
Bacteria;Chlamydiae;Chlamydiae;Chlamydiales;cvE6;uncultured Chlamydia sp.	0.000100975	6.07546e-05	0	3.47138e-05	2.54385e-05	2.39257e-05	2.1199e-05	0	6.35344e-05	0	2.76197e-05	2.15341e-05	0	2.05711e-05	0	0	0	3.20646e-05	1.84539e-05	0	0	0	8.74776e-05	0	0	7.01557e-05	0	0	0	0	0	0	0
Bacteria;Chlamydiae;Chlamydiae;Chlamydiales;cvE6;uncultured Chlamydiales bacterium	0.000474584	0.000384779	0.000778497	0	0.000101754	7.17772e-05	0	9.11541e-05	3.17672e-05	0	5.52395e-05	6.46023e-05	5.91436e-05	0.000226282	0	5.06543e-05	0	3.20646e-05	0	0	0	2.29139e-05	0	0	0	0	0	4.41306e-05	2.15068e-05	0	0	0	4.70876e-05
Bacteria;Chlamydiae;Chlamydiae;Chlamydiales;cvE6;uncultured bacterium	0.000353414	0.000222767	0.00019121	0.000104141	5.0877e-05	0.000143554	0.000190791	6.51101e-05	0.000190603	5.26242e-05	0	4.30682e-05	0	0	3.92065e-05	1.68848e-05	7.29501e-05	0	7.38157e-05	4.39348e-05	5.70516e-05	3.81898e-05	2.18694e-05	0	0	4.67705e-05	4.61681e-05	4.41306e-05	8.60271e-05	0	9.32488e-05	0	4.70876e-05
Bacteria;Chlorobi;Chlorobia;Chlorobiales;OPB56;bacterium enrichment culture clone M624	0	0	0	0	1.27192e-05	0	0	1.3022e-05	0	0	0	0	0	0	3.92065e-05	1.68848e-05	0	3.20646e-05	0	4.39348e-05	5.70516e-05	1.52759e-05	0	0	0	0	2.3084e-05	0	0	0	0	0	0
Bacteria;Chlorobi;Chlorobia;Chlorobiales;OPB56;uncultured Chlorobi bacterium	0	0	1.36578e-05	0	5.0877e-05	0.000143554	0	1.3022e-05	0	0	2.76197e-05	0	0.000118287	0	7.84129e-05	1.68848e-05	3.64751e-05	0	1.84539e-05	4.39348e-05	0	7.63796e-05	0	6.05877e-05	0	0	0	0	4.30135e-05	0	0	0.000104091	0
Bacteria;Chlorobi;Chlorobia;Chlorobiales;OPB56;uncultured Ignavibacteriales bacterium	9.08779e-05	0.000121509	0.000136578	0.000173569	0.000305262	0.00033496	0.000233189	0.000572969	0.000730646	0.00024558	0.000414296	0.000495284	0.000473149	0.000431992	0.000235239	0.000337695	0.000255325	0.00041684	0.000350625	0.000527218	0.000399361	0.000404812	0.000481127	0.000302939	0.00039672	0.000327393	0.00034626	0.000308914	0.000580683	9.15751e-05	0.000279746	0.000520454	9.41753e-05
Bacteria;Chlorobi;Chlorobia;Chlorobiales;OPB56;uncultured bacterium	0.00197912	0.00249094	0.00177552	0.00170098	0.00183157	0.00246435	0.00235309	0.00204446	0.00527336	0.00313991	0.00336961	0.00409148	0.0032529	0.00322966	0.0042735	0.00189109	0.00244383	0.00237278	0.002805	0.00224067	0.0017686	0.0026351	0.00266807	0.00284762	0.0026448	0.00514475	0.00300092	0.00304501	0.00116137	0.00228938	0.00223797	0.00249818	0.000470876
Bacteria;Chlorobi;Chlorobia;Chlorobiales;OPB56;uncultured sludge bacterium A12b	0	0	0	0	0	3.58886e-05	2.1199e-05	1.3022e-05	0	0	8.28592e-05	4.30682e-05	5.91436e-05	0	3.92065e-05	0	7.29501e-05	3.20646e-05	0	0	0	3.05518e-05	2.18694e-05	6.05877e-05	0	0.000163697	0.000138504	0	0	0	0	0	0
Bacteria;Chlorobi;Chlorobia;Chlorobiales;SJA-28;uncultured Chlorobi bacterium	0.00155502	0.00166062	0.00146139	3.47138e-05	0.000368858	0.000777586	4.2398e-05	0.000325551	3.17672e-05	0.000210497	0.000248578	6.46023e-05	0.000118287	0.000102855	0.000196032	0.000337695	0.000255325	0.000128259	1.84539e-05	0.000351478	0.000171155	0.000106931	2.18694e-05	0.000121175	0.00026448	0.000140311	9.23361e-05	0.000617829	0.0047745	0.00018315	0.000466244	0.000416363	9.41753e-05
Bacteria;Chlorobi;Chlorobia;Chlorobiales;SJA-28;uncultured bacterium	0.00222146	0.0020454	0.000983365	0.000242996	0.000572366	0.000885252	6.3597e-05	0.000520881	0.000254138	0.000315745	0.000441916	0.000172273	0.000502721	0.000226282	0.000235239	0.000405234	0.000401226	0.000352711	5.53618e-05	0.000263609	0.000285258	0.000435364	0.000262433	0.000545289	0.00013224	2.33852e-05	0.000369344	0.000220653	0.00408629	0	0	0.00104091	0
Bacteria;Chlorobi;Ignavibacteria;Ignavibacteriales;BSV26;denitrifying bacterium enrichment culture clone NOA_1_F10	4.03902e-05	0	1.36578e-05	0.000520707	6.35962e-05	0.000119629	0.000678369	7.81321e-05	0.00165189	3.50828e-05	2.76197e-05	0.00163659	0	0.00139883	0	3.37695e-05	0	0	0.000627434	0	0	3.81898e-05	0.000634212	0	0	0.000912025	0	4.41306e-05	2.15068e-05	0	0.000186498	0.000104091	0.000235438
Bacteria;Chlorobi;Ignavibacteria;Ignavibacteriales;BSV26;denitrifying bacterium enrichment culture clone NOB_2_A7	1.00975e-05	0	0	0.000104141	0	1.19629e-05	0.000360383	0	3.17672e-05	0	0	8.61364e-05	0	4.11421e-05	0	1.68848e-05	0	0	5.53618e-05	0	0	0	0.000131216	0	0	4.67705e-05	0	0	0	0	0	0	4.70876e-05
Bacteria;Chlorobi;Ignavibacteria;Ignavibacteriales;BSV26;denitrifying bacterium enrichment culture clone NOB_2_H7	0	0	0	3.47138e-05	0	0	6.3597e-05	0	0	0	0	0	0	0	0	0	0	0	1.84539e-05	0	0	0	4.37388e-05	0	0	0	0	0	0	0	0	0	0
Bacteria;Chlorobi;Ignavibacteria;Ignavibacteriales;BSV26;uncultured bacterium	0.000181756	0.000222767	0.000150236	0.000138855	0.000292543	0.000490478	0.000932757	0.000325551	0.000984784	0.000157873	0.000138099	0.000753693	0.000207003	0.000822842	0.000117619	0.000270156	0.000109425	0.000160323	0.000461348	0.000131804	5.70516e-05	0.000198587	0.000481127	0.000242351	0.00013224	0.00049109	0.000277008	0.000353045	0.000344108	9.15751e-05	0.000559493	0	0.000517964
Bacteria;Chlorobi;Ignavibacteria;Ignavibacteriales;Ignavibacteriaceae;Ignavibacterium	2.01951e-05	6.07546e-05	0	3.47138e-05	3.81577e-05	1.19629e-05	2.1199e-05	0	0	0	0.000165718	0	5.91436e-05	0	3.92065e-05	0	3.64751e-05	0	0	0	0	1.52759e-05	0	6.05877e-05	0	0	2.3084e-05	0	0	0	0	0.000104091	0
Bacteria;Chlorobi;Ignavibacteria;Ignavibacteriales;IheB3-7;uncultured bacterium	0	2.02515e-05	2.73157e-05	0	0	2.39257e-05	0	0	0	0	0	0	0	0	0	1.68848e-05	0	0	0	0	0	0	0	0	0	0	0	0	2.15068e-05	0	0	0	0
Bacteria;Chlorobi;Ignavibacteria;Ignavibacteriales;PHOS-HE36;uncultured bacterium	0.00283741	0.00257194	0.00213062	0.000451279	0.0034342	0.00595751	0.000805563	0.00367221	0.000540043	0.000456076	0.000580014	0.000301477	0.000591436	0.000452563	0.000313652	0.00319122	0.000437701	0.000128259	0.000332171	0.000439348	0.000171155	0.000389536	0.000612343	0.000181763	0.000793441	0.000584631	0.000392428	0.000529568	0.00453793	0.000457875	0.000652742	0.000416363	0.000612139
Bacteria;Chloroflexi;Anaerolineae;Anaerolineales;Anaerolineaceae;Anaerolinea	0.000252439	0.000101258	0.000122921	0.000173569	0.000279823	0.000311035	0.000169592	0.000364617	3.17672e-05	0	8.28592e-05	4.30682e-05	5.91436e-05	0	7.84129e-05	0.000287041	0	3.20646e-05	3.69079e-05	0	0	7.63796e-06	0.000240563	0.000121175	0.00026448	7.01557e-05	0	0	0.000408629	0	0	0	0.000282526
Bacteria;Chloroflexi;Anaerolineae;Anaerolineales;Anaerolineaceae;Bellilinea	0	0	0	0	5.0877e-05	1.19629e-05	0	0	0	0	0	0	0	0	0	0	0	0	0	0	0	0	0	0	0	0	0	0	0	0	0	0	0
Bacteria;Chloroflexi;Anaerolineae;Anaerolineales;Anaerolineaceae;Leptolinea	0.000242341	0.000202515	0.000327788	0.000104141	0.000457893	0.000933104	0.000572373	0.000169286	0.000190603	5.26242e-05	0.000276197	6.46023e-05	0.000118287	2.05711e-05	0.000117619	0.00032081	0.000109425	9.61939e-05	0.000332171	4.39348e-05	0.000456413	6.11037e-05	8.74776e-05	0.000302939	0	0.000163697	0.00023084	4.41306e-05	0.000150547	9.15751e-05	0.000279746	0.000312272	9.41753e-05
Bacteria;Chloroflexi;Anaerolineae;Anaerolineales;Anaerolineaceae;Longilinea	0.000161561	0.000121509	0.000177552	3.47138e-05	0.000127192	0.000203369	0.000148393	0.000221374	0	0.000140331	0.000856212	2.15341e-05	0.000857582	2.05711e-05	0.000431271	0.000118193	0.0001459	0.000192388	5.53618e-05	0.000439348	0.00102693	0.000282605	2.18694e-05	0.000424114	0.00039672	0.000163697	0.00034626	0.000132392	0.000602189	0.00018315	0.000372995	0.000520454	0
Bacteria;Chloroflexi;Anaerolineae;Anaerolineales;Anaerolineaceae;Ornatilinea	3.02926e-05	2.02515e-05	5.46314e-05	0	1.27192e-05	5.98143e-05	0.000105995	5.20881e-05	0	1.75414e-05	8.28592e-05	4.30682e-05	2.95718e-05	0	0	3.37695e-05	7.29501e-05	0	3.69079e-05	0	5.70516e-05	2.29139e-05	2.18694e-05	0	0	9.3541e-05	9.23361e-05	0	0.000258081	0	0	0	0
Bacteria;Chloroflexi;Anaerolineae;Anaerolineales;Anaerolineaceae;uncultured	0.0251126	0.026651	0.0154334	0.0057972	0.0298266	0.0256245	0.0122106	0.0298074	0.0133422	0.00198218	0.00472297	0.0113485	0.00446534	0.00635646	0.00384223	0.0179147	0.00258973	0.00221246	0.0120689	0.00421774	0.00456413	0.00276494	0.0184578	0.00278703	0.0026448	0.023736	0.00424746	0.00172109	0.0104523	0.00228938	0.00261097	0.00385136	0.00334322
Bacteria;Chloroflexi;Ardenticatenia;uncultured;uncultured Anaerolineaceae bacterium;Other	0	0	0	0	0	0	0	0	0	1.75414e-05	2.76197e-05	0	5.91436e-05	0	0	0	0.000109425	0	0	0	5.70516e-05	3.05518e-05	0	0	0	0	0	0	0	9.15751e-05	0	0	0
Bacteria;Chloroflexi;Ardenticatenia;uncultured;uncultured Chloroflexi bacterium;Other	0	2.02515e-05	0	6.94276e-05	0.00016535	0.000179443	0.00042398	6.51101e-05	0	5.26242e-05	5.52395e-05	0	0.000177431	0	3.92065e-05	6.7539e-05	0.0001459	0	0.000221447	0	5.70516e-05	4.58278e-05	0.000284302	0.000121175	0	7.01557e-05	6.92521e-05	0	2.15068e-05	0	0	0.000104091	0
Bacteria;Chloroflexi;Ardenticatenia;uncultured;uncultured bacterium;Other	0.000262536	0.000182264	9.56049e-05	0	0.000267104	0.000622069	0.000233189	0.000325551	9.53016e-05	0.00012279	0.000193338	0.000129205	0.000147859	6.17132e-05	7.84129e-05	0.000151963	0.000182375	6.41293e-05	5.53618e-05	0.000175739	0.000114103	6.87416e-05	0.000109347	6.05877e-05	0.00013224	0.000116926	0.00011542	0	0.000258081	0	0	0	9.41753e-05
Bacteria;Chloroflexi;Caldilineae;Caldilineales;Caldilineaceae;uncultured	0.00113092	0.000992325	0.00150236	0.000138855	0.0003307	0.000645995	0.000317985	0.000651101	0.00111185	0.00099986	0.00099431	0.00120591	0.00100544	0.000966839	0.000784129	0.000472773	0.000620076	0.000545099	0.000387533	0.00109837	0.00119808	0.000580485	0.000481127	0.000848228	0.000528961	0.00257238	0.000969529	0.00070609	0.000537669	0.000732601	0.00121223	0.000312272	0.00136554
Bacteria;Chloroflexi;Caldilineae;Caldilineales;Caldilineaceae;uncultured bacterium	0.000131268	2.02515e-05	6.82892e-05	0	2.54385e-05	4.78515e-05	4.2398e-05	6.51101e-05	6.35344e-05	5.26242e-05	5.52395e-05	2.15341e-05	0.000118287	4.11421e-05	0.000235239	6.7539e-05	0	3.20646e-05	1.84539e-05	0	5.70516e-05	3.05518e-05	2.18694e-05	0.000121175	0	0.000304008	0.000253924	4.41306e-05	2.15068e-05	0.00018315	0	0	9.41753e-05
Bacteria;Chloroflexi;Chloroflexia;Chloroflexales;Oscillochloridaceae;Oscillochloris	0	0	0	0	0	0	0	0	0	0	0	0	0	0	3.92065e-05	0	0	3.20646e-05	0	0	0	1.52759e-05	0	0	0	0	0	0	0	0	0	0	0
Bacteria;Chloroflexi;Chloroflexia;Chloroflexales;Roseiflexaceae;Roseiflexus	0.000393804	0.0006683	0.000259499	0.00027771	0.000699559	0.000825438	0.000445179	0.00104176	0.00022237	0.000561325	0.000414296	0.000279943	0.00100544	6.17132e-05	0.000588097	0.000793584	0.000911876	0.000865745	0.000387533	0.0011423	0.000684619	0.000847814	0.000415519	0.000727052	0.00039672	0.000257238	0.000577101	4.41306e-05	0.00161301	0.0003663	0.000186498	0.000520454	0.000659227
Bacteria;Chloroflexi;Dehalococcoidia;MSBL5;uncultured bacterium;Other	0	0	1.36578e-05	0	0	5.98143e-05	0	0	0	0	0	0	0	0	0	3.37695e-05	0	0	0	0	0	0	0	0	0	0	0	0	2.15068e-05	0	0	0	0
Bacteria;Chloroflexi;JG30-KF-CM66;uncultured Caldilinea sp.;Other;Other	6.05853e-05	2.02515e-05	0	0	0	0	0	0	0	0	2.76197e-05	0	0	0	0	0	0	0	0	0	0	0	0	0	0	0	0	0	0	0	0	0	0
Bacteria;Chloroflexi;JG30-KF-CM66;uncultured bacterium;Other;Other	1.00975e-05	0	1.36578e-05	0	0	1.19629e-05	4.2398e-05	1.3022e-05	0	1.75414e-05	0	0	2.95718e-05	4.11421e-05	7.84129e-05	1.68848e-05	3.64751e-05	0	0	0	0	1.52759e-05	4.37388e-05	0	0	0.000187082	0	0	6.45203e-05	0	0	0	0
Bacteria;Chloroflexi;KD4-96;uncultured bacterium;Other;Other	7.06828e-05	0.000121509	8.19471e-05	0	3.81577e-05	4.78515e-05	2.1199e-05	2.6044e-05	3.17672e-05	5.26242e-05	5.52395e-05	0.00010767	0.000118287	4.11421e-05	0.000117619	0	3.64751e-05	3.20646e-05	5.53618e-05	0.000131804	0.000171155	0.000114569	8.74776e-05	0.000121175	0.00013224	0.000210467	2.3084e-05	0.000176523	0.000107534	9.15751e-05	9.32488e-05	0	0
Bacteria;Chloroflexi;Ktedonobacteria;Ktedonobacterales;BacC-u-018;uncultured bacterium	0	0	0	0	0	0	0	0	0	0	0	0	0	0	0	0	3.64751e-05	0	0	0	5.70516e-05	0	0	0	0	0	2.3084e-05	0	0	0	0	0	0
Bacteria;Chloroflexi;Ktedonobacteria;Ktedonobacterales;FCPS473;uncultured bacterium	0	0	0	0	0	0	0	0	0	0	0	0.000129205	0	0	0	0	0	0	0	0	0	0	0	0	0	0	0	0	0	0	0	0	0
Bacteria;Chloroflexi;Ktedonobacteria;Ktedonobacterales;HSB OF53-F07;uncultured Ktedonobacter sp.	0	0	0	0	0	0	0	0	0	3.50828e-05	0	0	2.95718e-05	0	7.84129e-05	0	0	0	0	8.78696e-05	0	7.63796e-06	0	0	0	0	0	4.41306e-05	0	0	0	0	4.70876e-05
Bacteria;Chloroflexi;Ktedonobacteria;Ktedonobacterales;HSB OF53-F07;uncultured bacterium	0	0	0	0	0	0	0	0	0	0	0	0	2.95718e-05	0	0.000156826	0	0	3.20646e-05	0	0	0	0	0	0	0	0	0	4.41306e-05	0	0	0	0	0.000188351
Bacteria;Chloroflexi;P2-11E;uncultured bacterium;Other;Other	5.04877e-05	4.0503e-05	1.36578e-05	0	1.27192e-05	1.19629e-05	2.1199e-05	1.3022e-05	0	1.75414e-05	0	0	0	0	3.92065e-05	0	0	0	0	0	0	0	0	0	0	0	0	0	0	0	0	0	0
Bacteria;Chloroflexi;TK10;uncultured Chloroflexi bacterium;Other;Other	0.000878486	0.00093157	0.000874102	3.47138e-05	0.000267104	0.00033496	0.000148393	0.000364617	0.000190603	0.000298204	0.000331437	0.000236875	0.000207003	0.000329137	0.000509684	0.000185732	0.000182375	0.000224452	0.000147631	0.000351478	0.000171155	0.000137483	0.000328041	0.000242351	0.00039672	0.000163697	0.000554017	0.000397176	0.000494656	0.0010989	0.000186498	0.000208182	0.000376701
Bacteria;Chloroflexi;TK10;uncultured bacterium;Other;Other	0.000323121	0.000506288	0.000300473	3.47138e-05	2.54385e-05	5.98143e-05	2.1199e-05	1.3022e-05	6.35344e-05	0.00012279	0.000110479	0.000172273	2.95718e-05	6.17132e-05	0.000196032	3.37695e-05	7.29501e-05	0.000160323	1.84539e-05	0	0.000114103	7.63796e-05	4.37388e-05	6.05877e-05	0	0.000187082	0.00023084	4.41306e-05	0	0	0	0	0
Bacteria;Chloroflexi;Thermomicrobia;JG30-KF-CM45;uncultured bacterium;Other	5.04877e-05	2.02515e-05	9.56049e-05	0	0	0	4.2398e-05	2.6044e-05	0	0	2.76197e-05	4.30682e-05	5.91436e-05	2.05711e-05	3.92065e-05	0	7.29501e-05	3.20646e-05	3.69079e-05	0.000175739	5.70516e-05	3.81898e-05	4.37388e-05	0.000121175	0	0	6.92521e-05	4.41306e-05	4.30135e-05	0	0	0.000208182	4.70876e-05
Bacteria;Chloroflexi;Thermomicrobia;JG30-KF-CM45;uncultured soil bacterium;Other	0.000242341	0.00026327	0.000423393	3.47138e-05	7.63155e-05	0.00025122	0.000339184	0.00026044	0.000285905	0.00012279	0	6.46023e-05	5.91436e-05	0.000143997	0.000156826	0.000185732	0.0001459	6.41293e-05	0.000258355	4.39348e-05	5.70516e-05	7.63796e-05	0.000196825	6.05877e-05	0	0.000140311	4.61681e-05	4.41306e-05	0.000172054	9.15751e-05	0	0.000104091	9.41753e-05
Bacteria;Chloroflexi;Thermomicrobia;Sphaerobacterales;Sphaerobacteraceae;Sphaerobacter	0	0	0	0	0	0	0	0	0	1.75414e-05	0	0	0	0	7.84129e-05	0	3.64751e-05	3.20646e-05	0	0	0	7.63796e-06	0	0	0	0	2.3084e-05	0	0	0	0	0	0
Bacteria;Chloroflexi;uncultured;uncultured Chloroflexi bacterium;Other;Other	4.03902e-05	0	8.19471e-05	3.47138e-05	0	2.39257e-05	2.1199e-05	1.3022e-05	0	8.7707e-05	0.000138099	0	0.000118287	2.05711e-05	0.000117619	1.68848e-05	0.000109425	3.20646e-05	0	0.000175739	0	2.29139e-05	0	6.05877e-05	0	7.01557e-05	9.23361e-05	4.41306e-05	2.15068e-05	0.00018315	9.32488e-05	0	0
Bacteria;Chloroflexi;uncultured;uncultured bacterium;Other;Other	0.00635135	0.00514389	0.00308667	0.000937272	0.00549472	0.00801512	0.00175952	0.00619848	0.00187427	0.00175414	0.00806496	0.00146432	0.0055595	0.00174854	0.00494001	0.00374842	0.00240735	0.00179562	0.00101497	0.00452528	0.00952761	0.00187894	0.00181516	0.00254468	0.0109759	0.00196436	0.00228532	0.0015887	0.00290341	0.00247253	0.00307721	0.00530863	0.0115365
Bacteria;Chloroflexi;uncultured;uncultured bacterium SBR1108;Other;Other	0.000969364	0.00109358	0.00038242	0.000104141	0.0003307	0.000538329	0.000233189	0.000403683	0.000698879	1.75414e-05	5.52395e-05	0.000516818	2.95718e-05	0.000267424	0	0.000405234	0	3.20646e-05	0.000258355	4.39348e-05	5.70516e-05	7.63796e-06	0.000284302	0	0	0.000397549	0	0	0.0054197	0	0	0	0
Bacteria;Chloroflexi;uncultured;uncultured sludge bacterium A31;Other;Other	0	0	2.73157e-05	0	1.27192e-05	2.39257e-05	0	0	0	1.75414e-05	0	0	0	0	0	0	0	0	0	0	0	0	0	0	0	0	0	0	0.000129041	0	0	0	0
Bacteria;Chloroflexi;uncultured;wastewater metagenome;Other;Other	0.00161561	0.00119484	0.00308667	0.000104141	0.000267104	0.000227294	8.47961e-05	0.000351595	0.000317672	0.0012279	0.00160194	0.000301477	0.00138987	0.000534847	0.00223477	0.000236387	0.000547126	0.000705422	0.000202993	0.000659022	0.000798722	0.000435364	0.000196825	0.00102999	0.00026448	0.00044432	0.0015928	0.00225066	0.000473149	0.00164835	0.00149198	0.000624545	0.00743985
Bacteria;Chloroflexi;uncultured Bellilinea sp.;Other;Other;Other	0.000131268	8.10061e-05	2.73157e-05	0.000104141	2.54385e-05	4.78515e-05	8.47961e-05	0.000104176	0.00022237	5.26242e-05	0	2.15341e-05	0	0.000164568	3.92065e-05	1.68848e-05	3.64751e-05	3.20646e-05	7.38157e-05	8.78696e-05	5.70516e-05	6.87416e-05	6.56082e-05	6.05877e-05	0.00013224	0.000187082	4.61681e-05	4.41306e-05	8.60271e-05	0.00018315	0	0	0
Bacteria;Cyanobacteria;Chloroplast;Chlorella vulgaris;Other;Other	1.00975e-05	2.02515e-05	0	0	1.27192e-05	0	0	0	0	0	0	0	0	0	3.92065e-05	0	0	0	0	0	0	0	0	0	0	0	0	0	2.15068e-05	0	0	0	0
Bacteria;Cyanobacteria;Chloroplast;Discoplastis adunca;Other;Other	4.03902e-05	8.10061e-05	1.36578e-05	0	1.27192e-05	1.19629e-05	0	0	0	0	0	0	0	0	0	3.37695e-05	0	0	0	0	0	0	0	0	0	0	0	0	0	0	0	0	0
Bacteria;Cyanobacteria;Chloroplast;Euglena tristella;Other;Other	1.00975e-05	2.02515e-05	0	0	0	0	0	0	0	0	0	2.15341e-05	0	4.11421e-05	0	0.000118193	0	0	3.69079e-05	0	0	0	6.56082e-05	0	0	0	0	0	0	0	0	0	0
Bacteria;Cyanobacteria;Chloroplast;Pyramimonas olivacea;Other;Other	3.02926e-05	2.02515e-05	4.09735e-05	0	1.27192e-05	0	0	0.000156264	3.17672e-05	0	0	4.30682e-05	0	0	0	5.06543e-05	0	0	0	0	0	0	0	0	0	2.33852e-05	0	0	6.45203e-05	0	0	0	0
Bacteria;Cyanobacteria;Chloroplast;uncultured bacterium;Other;Other	0.000141366	0.00026327	9.56049e-05	0.000104141	0.0003307	0.00150732	0.000190791	0.000234396	0.000254138	1.75414e-05	0.000110479	0.000150739	2.95718e-05	0.000246853	0.000117619	0.000337695	0	3.20646e-05	0.000184539	8.78696e-05	5.70516e-05	0	0.00037178	6.05877e-05	0.00013224	0.000163697	4.61681e-05	0	0.000494656	0	0	0	0
Bacteria;Cyanobacteria;Chloroplast;uncultured diatom;Other;Other	0	0	0	6.94276e-05	1.27192e-05	0	0.000127194	1.3022e-05	0	0	0	0	0	0	0	3.37695e-05	0	0	0.000147631	0	0	0	6.56082e-05	0	0	9.3541e-05	0	0	0	0	0	0	0
Bacteria;Cyanobacteria;Chloroplast;uncultured organism;Other;Other	0	0	0	0	2.54385e-05	1.19629e-05	0	0	0	0	0	0	0	2.05711e-05	0	0	0	0	1.84539e-05	0	0	0	0	0	0	2.33852e-05	0	0	0	0	0	0	0
Bacteria;Cyanobacteria;Cyanobacteria;SubsectionI;FamilyI;Prochlorococcus	0	0	0	0	0	0	0	0	0	1.75414e-05	2.76197e-05	0	0	0	3.92065e-05	0	7.29501e-05	0	0	4.39348e-05	5.70516e-05	6.11037e-05	0	0	0	0	2.3084e-05	4.41306e-05	0	0	9.32488e-05	0	0.00291943
Bacteria;Cyanobacteria;Cyanobacteria;SubsectionI;FamilyI;Synechococcus	0	0	0	0	0	0	0	0	0	0.000105248	0.000524775	0	0.000295718	0	0.000235239	0	3.64751e-05	9.61939e-05	0	0.000175739	0.000228206	0.000106931	0	0.000666465	0.000528961	0	0.00011542	8.82613e-05	0	0	0.000559493	0.000208182	0.00240147
Bacteria;Cyanobacteria;Cyanobacteria;SubsectionI;FamilyI;uncultured bacterium	1.00975e-05	2.02515e-05	1.36578e-05	0	0	0	0	0	0	0	0	0	0	0	0	0	0	0	0	0	0	0	0	0	0	2.33852e-05	0	0	0	0	0	0	0
Bacteria;Cyanobacteria;ML635J-21;uncultured bacterium;Other;Other	0.000121171	0.000101258	0.000109263	0.000312424	0.00127192	0.000801512	0.000275587	0.000950607	0.000254138	0.000157873	8.28592e-05	0.00010767	5.91436e-05	6.17132e-05	0.000117619	0.00314057	3.64751e-05	3.20646e-05	5.53618e-05	4.39348e-05	0.000114103	0.000114569	0.000218694	0.000181763	0	0.000350779	2.3084e-05	0	0.000365615	0	9.32488e-05	0.000312272	0
Bacteria;Cyanobacteria;ML635J-21;uncultured candidate division ZB3 bacterium;Other;Other	5.04877e-05	6.07546e-05	2.73157e-05	3.47138e-05	1.27192e-05	0	4.2398e-05	0	0.000254138	1.75414e-05	2.76197e-05	0.000215341	0	0.000205711	0.000117619	0	0	0	3.69079e-05	0	5.70516e-05	5.34657e-05	6.56082e-05	0	0	2.33852e-05	2.3084e-05	0.000132392	0	0	0	0	0
Bacteria;Cyanobacteria;ML635J-21;uncultured soil bacterium;Other;Other	0	0	1.36578e-05	0	1.27192e-05	0	0	0	0	0	0	0	0	0	3.92065e-05	0	3.64751e-05	3.20646e-05	0	0	0	1.52759e-05	0	0	0	0.000116926	0	0	0	0	0	0.000104091	0
Bacteria;Cyanobacteria;ML635J-21;unidentified;Other;Other	0	2.02515e-05	0	0	1.27192e-05	5.98143e-05	0	5.20881e-05	0	3.50828e-05	2.76197e-05	0	5.91436e-05	0	0	8.44238e-05	0	3.20646e-05	0	8.78696e-05	0	7.63796e-06	2.18694e-05	0	0	0	2.3084e-05	4.41306e-05	6.45203e-05	0.00018315	0	0.000104091	0
Bacteria;Cyanobacteria;Melainabacteria;Gastranaerophilales;uncultured Gloeobacter sp.;Other	0	0	0	0	0	1.19629e-05	0	0	0	0	0	0	0	0	0	0	0	0	0	0	0	0	0	6.05877e-05	0	0	0	0	4.30135e-05	0	0	0	0
Bacteria;Cyanobacteria;Melainabacteria;Gastranaerophilales;uncultured Merismopedia sp.;Other	0	0	0	0	0	1.19629e-05	0	1.3022e-05	0	0	0	6.46023e-05	0	0	0	0	0	0	0	0	0	0	0	0	0	0	0	0	0	0	0	0	0
Bacteria;Cyanobacteria;Melainabacteria;Gastranaerophilales;uncultured prokaryote;Other	0	0	0	0	0	0	2.1199e-05	0	0	0	0	2.15341e-05	0	0	0	0	0	0	0	0	0	0	0	0	0	0	0	0	0	0	0	0	0
Bacteria;Cyanobacteria;Melainabacteria;Obscuribacterales;uncultured bacterium;Other	0.000989559	0.00115434	0.000819471	0.00131912	0.00367586	0.00656761	0.00228949	0.00362012	0.00158836	0.00024558	0.000386676	0.00133511	0.000295718	0.00100798	0.000352858	0.0033263	0.000182375	0.000224452	0.00179003	0.000395413	5.70516e-05	0.000229139	0.00148712	0.000181763	0	0.00236191	0.000646353	0.000176523	0.00393574	0.000274725	0	0.000208182	0.000659227
Bacteria;Cyanobacteria;Melainabacteria;Obscuribacterales;uncultured cyanobacterium;Other	0.000646243	0.000506288	0.000259499	0	0.000737716	0.00192602	0	0.000742255	0	0.000105248	8.28592e-05	0	0.000236574	0	0.000156826	0.000489658	3.64751e-05	0.000288582	0	8.78696e-05	0.000285258	0.000175673	0	0	0.00013224	2.33852e-05	6.92521e-05	0.000220653	0.00116137	0	9.32488e-05	0.000104091	0.000706314
Bacteria;Cyanobacteria;Melainabacteria;Vampirovibrionales;uncultured bacterium;Other	2.01951e-05	0	1.36578e-05	0	2.54385e-05	0	0	1.3022e-05	0.000190603	0	0	0.000172273	0	4.11421e-05	3.92065e-05	6.7539e-05	3.64751e-05	0	0	0	0	0	0	0	0	2.33852e-05	0	0	0	0	0	0	0
Bacteria;Deferribacteres;Deferribacteres;Deferribacterales;Deferribacteraceae;Denitrovibrio	0	0	0	0	0	0	0	1.3022e-05	0	0	0	2.15341e-05	0	0	0	1.68848e-05	0	0	0	0	0	0	0	0	0	0	0	0	0	0	0	0	0
Bacteria;Deferribacteres;Deferribacteres;Deferribacterales;Deferribacterales Incertae Sedis;Caldithrix	0	0	0	0	1.27192e-05	0	0	0	0	0	0	2.15341e-05	8.87154e-05	0	7.84129e-05	0	0	3.20646e-05	1.84539e-05	0.000131804	0.000114103	2.29139e-05	0	0.000121175	0	0	2.3084e-05	0	0	0	0	0	0
Bacteria;Deferribacteres;Deferribacteres;Deferribacterales;SAR406 clade(Marine group A);marine metagenome	0	0	0	0	0	0	0	0	0	0	2.76197e-05	0	0	0	0	0	0	0	0	0	0	0	0	0	0	0	0	0	0	0	0	0	4.70876e-05
Bacteria;Deferribacteres;Deferribacteres;Deferribacterales;SAR406 clade(Marine group A);uncultured bacterium	0	0	0	0	0	0	0	0	0	1.75414e-05	2.76197e-05	0	2.95718e-05	0	7.84129e-05	0	3.64751e-05	3.20646e-05	0	0.000131804	5.70516e-05	3.05518e-05	0	6.05877e-05	0.00013224	0	2.3084e-05	0	0	9.15751e-05	0	0.000104091	0.000141263
Bacteria;Deferribacteres;Deferribacteres;Deferribacterales;SAR406 clade(Marine group A);uncultured marine bacterium	1.00975e-05	2.02515e-05	0	0	1.27192e-05	1.19629e-05	0	2.6044e-05	0	3.50828e-05	2.76197e-05	0	0	0	0	1.68848e-05	0	0	1.84539e-05	4.39348e-05	5.70516e-05	7.63796e-06	0	6.05877e-05	0	0	0	4.41306e-05	0	0	0	0	0
Bacteria;Deferribacteres;Deferribacteres;Deferribacterales;SAR406 clade(Marine group A);uncultured organism	0	0	0	0	0	0	0	0	0	1.75414e-05	0	0	0	0	0	0	0	3.20646e-05	0	8.78696e-05	0	7.63796e-06	0	0	0	0	0	0	0	0	0	0	0
Bacteria;Deinococcus-Thermus;Deinococci;Deinococcales;Deinococcaceae;Deinococcus	5.04877e-05	6.07546e-05	0	3.47138e-05	0	0	0	3.90661e-05	3.17672e-05	0	0	0	0	4.11421e-05	0	0.000185732	7.29501e-05	0	0	0	0	0	0	6.05877e-05	0	2.33852e-05	0	0	2.15068e-05	0	0	0	0
Bacteria;Deinococcus-Thermus;Deinococci;Deinococcales;Deinococcaceae;uncultured	0.000383707	0.000344276	0.000136578	0.000104141	0.000228946	0.000717772	0	0.000117198	6.35344e-05	0	0	0.000172273	2.95718e-05	0.000102855	0	0.000607851	3.64751e-05	3.20646e-05	0.000110724	0	0	7.63796e-06	0	0	0	9.3541e-05	0	0	4.30135e-05	9.15751e-05	0	0	0
Bacteria;Deinococcus-Thermus;Deinococci;Deinococcales;Trueperaceae;Truepera	6.05853e-05	4.0503e-05	0	0	0	1.19629e-05	0	3.90661e-05	6.35344e-05	0	0	0	0	0	0	1.68848e-05	0	0	0	0	0	0	0	0	0	0	0	0	2.15068e-05	0	0	0	0
Bacteria;Deinococcus-Thermus;Deinococci;KD3-62;uncultured bacterium;Other	0	0	0	6.94276e-05	0	1.19629e-05	0	0	0	1.75414e-05	0	0	2.95718e-05	0	0	0	0	0	0	0	0	1.52759e-05	0	0	0	0	0	0	2.15068e-05	0	0	0	0
Bacteria;Deinococcus-Thermus;Deinococci;Thermales;Thermaceae;Meiothermus	9.08779e-05	0.000121509	8.19471e-05	0.000138855	3.81577e-05	0	6.3597e-05	2.6044e-05	3.17672e-05	0	0	6.46023e-05	0	4.11421e-05	0	0.000135078	0	0	0	0	0	0	0	0	0	0	2.3084e-05	0	0	0	0	0	0
Bacteria;Elusimicrobia;Elusimicrobia;Elusimicrobiales;Elusimicrobiaceae;Elusimicrobium	0	0	0	0	0	0	0	0	0	0	0	6.46023e-05	0	0	0	0	0	0	1.84539e-05	0	0	0	6.56082e-05	0	0	2.33852e-05	0	0	0	9.15751e-05	0	0	0
Bacteria;Elusimicrobia;Elusimicrobia;Lineage I (Endomicrobia);uncultured bacterium;Other	1.00975e-05	4.0503e-05	0	0	3.81577e-05	3.58886e-05	0.000105995	7.81321e-05	0	1.75414e-05	0	0.000129205	2.95718e-05	2.05711e-05	0	0	0	0	1.84539e-05	0	0	0	2.18694e-05	0	0	7.01557e-05	0	0	0	0	0	0	0
Bacteria;Elusimicrobia;Elusimicrobia;Lineage IIa;bacterium LWH54;Other	7.06828e-05	0.000101258	4.09735e-05	0	1.27192e-05	3.58886e-05	4.2398e-05	1.3022e-05	0	1.75414e-05	0	4.30682e-05	0	0	0	5.06543e-05	0	3.20646e-05	1.84539e-05	0	0	1.52759e-05	4.37388e-05	6.05877e-05	0.00039672	0	2.3084e-05	0.000132392	6.45203e-05	0	0.000186498	0	4.70876e-05
Bacteria;Elusimicrobia;Elusimicrobia;Lineage IIa;uncultured actinobacterium;Other	1.00975e-05	2.02515e-05	2.73157e-05	6.94276e-05	6.35962e-05	3.58886e-05	2.1199e-05	5.20881e-05	6.35344e-05	0	0	2.15341e-05	0	2.05711e-05	0	6.7539e-05	0	0	0.000129178	0	0	0	0.000153086	0	0	2.33852e-05	0	0	2.15068e-05	0	0	0	0
Bacteria;Elusimicrobia;Elusimicrobia;Lineage IIa;uncultured bacterium;Other	0.000151463	0.000243018	0.000218525	6.94276e-05	0.000139912	0.000322997	0.00021199	0.000351595	9.53016e-05	3.50828e-05	8.28592e-05	0.000129205	2.95718e-05	0.000123426	3.92065e-05	0.000202617	3.64751e-05	3.20646e-05	5.53618e-05	0	0	3.05518e-05	6.56082e-05	6.05877e-05	0.00013224	4.67705e-05	2.3084e-05	4.41306e-05	0.000301095	0.00018315	9.32488e-05	0	0
Bacteria;Elusimicrobia;Elusimicrobia;Lineage IIb;uncultured bacterium;Other	0.000716926	0.000769558	0.000437051	0.00027771	0.0021114	0.00270361	0.00086916	0.00311226	0.00120715	7.01656e-05	5.52395e-05	0.00137818	0.000118287	0.000617132	0.000117619	0.00146897	3.64751e-05	0	0.000590526	4.39348e-05	5.70516e-05	7.63796e-05	0.000765429	6.05877e-05	0.00013224	0.000912025	0	8.82613e-05	0.00352711	9.15751e-05	0	0.000312272	0.000329613
Bacteria;Elusimicrobia;Elusimicrobia;Lineage IIb;uncultured soil bacterium;Other	3.02926e-05	0	5.46314e-05	0	0.000203508	0.000430663	0.000127194	0.000364617	0.000158836	0	0	4.30682e-05	8.87154e-05	0.000143997	0	0.000101309	0	0	9.22696e-05	0	0	0	6.56082e-05	0	0	0.000233852	0	0	0.000387122	0	0	0	9.41753e-05
Bacteria;Elusimicrobia;Elusimicrobia;Lineage IIc;uncultured bacterium;Other	0.000121171	0.000101258	8.19471e-05	6.94276e-05	0.000267104	0.000406737	0.000148393	0.000338573	0.000285905	1.75414e-05	8.28592e-05	0.000129205	0	4.11421e-05	0	0.000236387	0	0	7.38157e-05	0	5.70516e-05	7.63796e-06	6.56082e-05	0	0	7.01557e-05	0	4.41306e-05	0.000559176	0	0	0	4.70876e-05
Bacteria;Elusimicrobia;Elusimicrobia;Lineage IIc;uncultured prokaryote;Other	0	2.02515e-05	2.73157e-05	6.94276e-05	3.81577e-05	2.39257e-05	8.47961e-05	5.20881e-05	0.000444741	1.75414e-05	2.76197e-05	0.000215341	2.95718e-05	4.11421e-05	0	1.68848e-05	0	0	1.84539e-05	0	0	0	6.56082e-05	0	0	0.000140311	0	0	6.45203e-05	0	0	0	4.70876e-05
Bacteria;Elusimicrobia;Elusimicrobia;Lineage IV;uncultured bacterium;Other	2.01951e-05	4.0503e-05	2.73157e-05	3.47138e-05	0.000139912	0.000263183	0	9.11541e-05	6.35344e-05	1.75414e-05	0	6.46023e-05	0	6.17132e-05	0	6.7539e-05	0.0001459	9.61939e-05	0.000166085	0	5.70516e-05	0.000122207	8.74776e-05	0	0	0.000233852	6.92521e-05	0	8.60271e-05	0	0	0	0
Bacteria;Elusimicrobia;Elusimicrobia;Lineage IV;uncultured bacterium SBR2095;Other	3.02926e-05	0	0	0	7.63155e-05	2.39257e-05	2.1199e-05	6.51101e-05	0	0	0	0	0	0	0	0	0	0	1.84539e-05	0	0	0	4.37388e-05	0	0	0	0	0	6.45203e-05	0	0	0	0
Bacteria;Elusimicrobia;Elusimicrobia;MVP-88;uncultured Termite group 1 bacterium;Other	0.000737121	0.000627797	6.82892e-05	6.94276e-05	8.90347e-05	0.000155517	2.1199e-05	9.11541e-05	0.000698879	0.000228038	5.52395e-05	0.00058142	5.91436e-05	0.000863984	0	5.06543e-05	0	0	5.53618e-05	4.39348e-05	0	3.05518e-05	2.18694e-05	0	0.00013224	2.33852e-05	4.61681e-05	8.82613e-05	6.45203e-05	0	0	0	0.000188351
Bacteria;Elusimicrobia;Elusimicrobia;MVP-88;uncultured bacterium;Other	0.00269604	0.00251119	0.00127018	0.000416565	0.00440086	0.00801512	0.00167472	0.00756579	0.00155659	0.000666573	0.000441916	0.00155045	0.000266146	0.000658274	0.000235239	0.00329253	3.64751e-05	0.000288582	0.000682795	0.000263609	0.000342309	0.000252053	0.000765429	0.000363526	0.000528961	0.00049109	0.000253924	0.00127979	0.0139794	0.000457875	0.00130548	0.000104091	0.00993549
Bacteria;Elusimicrobia;Elusimicrobia;MVP-88;uncultured deep-sea bacterium;Other	0.00244361	0.00198465	0.0012975	0.000659562	0.00124649	0.00136377	0.00116595	0.0013022	0.00241431	0.000228038	0.000248578	0.00249795	0.000147859	0.00890727	0.000588097	0.000422119	0	0.000160323	0.00182694	4.39348e-05	0.000342309	0.000114569	0.00122469	0.000363526	0.000528961	0.00121603	0.000138504	0.000661959	0.00193561	0	9.32488e-05	0.000104091	0.000188351
Bacteria;Fibrobacteres;Fibrobacteria;Fibrobacterales;Fibrobacteraceae;Fibrobacter	0	0	1.36578e-05	0	0	0	0	1.3022e-05	0	0	2.76197e-05	0	0	2.05711e-05	0	0	0	0	0	0	5.70516e-05	2.29139e-05	2.18694e-05	6.05877e-05	0	0	0	0	0	0	0	0	0
Bacteria;Fibrobacteres;Fibrobacteria;Fibrobacterales;Fibrobacteraceae;possible genus 04	0	0	1.36578e-05	0	0	0	0	2.6044e-05	0	0	0	0	0	0	0	0	0	0	0	0	0	0	0	0	0	0	0	0	0	0	0	0	0
Bacteria;Fibrobacteres;Fibrobacteria;Fibrobacterales;Fibrobacteraceae;possible genus 06	0	0	0	0	0	0	0	2.6044e-05	0	0	0	2.15341e-05	0	0	0	0	0	0	0	0	0	7.63796e-06	0	0	0	0	0	0	2.15068e-05	0	0	0	0
Bacteria;Fibrobacteres;Fibrobacteria;Fibrobacterales;Fibrobacteraceae;uncultured	7.06828e-05	0.000182264	4.09735e-05	0.000208283	0.000178069	0.00025122	0.000296786	0.000325551	0.000476508	0.00110511	0.00127051	0.000301477	0.000680151	0.000329137	0.000509684	0.000185732	0.000474176	0.000513034	0.000184539	0.000571152	0.000969877	0.000420088	0.000284302	0.000181763	0.000793441	0.000116926	0.00034626	0.000132392	0.000344108	0.000274725	0.000652742	0.000208182	0.000612139
Bacteria;Fibrobacteres;Fibrobacteria;Fibrobacteria Incertae Sedis;Unknown Family;possible genus 03	0	0	1.36578e-05	0	1.27192e-05	4.78515e-05	2.1199e-05	6.51101e-05	9.53016e-05	0	0	2.15341e-05	0	0	0	5.06543e-05	0	0	0	0	0	1.52759e-05	0	0	0	0	0	0	2.15068e-05	0	0	0.000104091	0
Bacteria;Fibrobacteres;Fibrobacteria;possible order 07;uncultured bacterium;Other	0	0	1.36578e-05	0	0	1.19629e-05	2.1199e-05	1.3022e-05	0	0	0	4.30682e-05	0	6.17132e-05	7.84129e-05	1.68848e-05	0	0	1.84539e-05	0	0	0	0	0	0	4.67705e-05	0	0	2.15068e-05	0	0	0	0
Bacteria;Firmicutes;Bacilli;Bacillales;Bacillaceae;Anoxybacillus	1.00975e-05	0	0	0	0	0	0	0	3.17672e-05	0	0	2.15341e-05	0	2.05711e-05	0	0	0	0	0	0	0	0	0	0	0	0	0	0	0	0	0	0	0
Bacteria;Firmicutes;Bacilli;Bacillales;Bacillaceae;Bacillus	1.00975e-05	0	1.36578e-05	6.94276e-05	1.27192e-05	3.58886e-05	4.2398e-05	2.6044e-05	6.35344e-05	0	0.000220958	0.000193807	8.87154e-05	2.05711e-05	3.92065e-05	1.68848e-05	0.000109425	9.61939e-05	0	0.000131804	0.000114103	9.92935e-05	4.37388e-05	0.000181763	0	0	4.61681e-05	4.41306e-05	0	0	9.32488e-05	0	0.000141263
Bacteria;Firmicutes;Bacilli;Bacillales;Bacillaceae;Marinococcus	0	0	0	0	0	0	0	0	0	5.26242e-05	0.000110479	0	5.91436e-05	0	0	0	7.29501e-05	6.41293e-05	0	8.78696e-05	0	3.81898e-05	0	0.000121175	0.00026448	0	4.61681e-05	0	0	0	9.32488e-05	0	4.70876e-05
Bacteria;Firmicutes;Bacilli;Bacillales;Bacillaceae;Natronobacillus	0	0	0	0	0	0	0	1.3022e-05	0	5.26242e-05	0	0	0	0	0	0	3.64751e-05	0	0	0	5.70516e-05	2.29139e-05	0	6.05877e-05	0.00013224	0	2.3084e-05	4.41306e-05	0	0	0	0	0
Bacteria;Firmicutes;Bacilli;Bacillales;Family XI;Gemella	1.00975e-05	0	0	0	0	1.19629e-05	0	3.90661e-05	3.17672e-05	0	0	0	0	0	0	3.37695e-05	0	0	0	0	0	0	0	0	0	0	0	4.41306e-05	0	0	0	0	0
Bacteria;Firmicutes;Bacilli;Bacillales;Family XII;Incertae Sedis	4.03902e-05	0	4.09735e-05	0	2.54385e-05	0	0	1.3022e-05	3.17672e-05	3.50828e-05	2.76197e-05	0	0	0	3.92065e-05	0	7.29501e-05	0	3.69079e-05	0	0	7.63796e-06	0	0	0	0	0	0.000132392	0	0	9.32488e-05	0	0
Bacteria;Firmicutes;Bacilli;Bacillales;Paenibacillaceae;uncultured	0	0	0	0	0	0	0	0	0	0	0	0	2.95718e-05	0	0	0	0	0	0	0	0	1.52759e-05	0	6.05877e-05	0	0	0	0	0	0	0	0.000104091	0
Bacteria;Firmicutes;Bacilli;Bacillales;Planococcaceae;Sporosarcina	0	0	0	0	0	0	0	0	0	1.75414e-05	2.76197e-05	0	0	2.05711e-05	0	0	0	0	0	0	0	0	0	0	0	0	0	0	0	0	0	0	0
Bacteria;Firmicutes;Bacilli;Bacillales;Staphylococcaceae;Salinicoccus	0	0	0	0	0	0	0	0	0	0	0	0	8.87154e-05	0	0	0	0	0	0	0	5.70516e-05	7.63796e-06	0	0	0	0	0	0	0	0	0	0	0
Bacteria;Firmicutes;Bacilli;Bacillales;Staphylococcaceae;Staphylococcus	0	2.02515e-05	2.73157e-05	0	0	0	0	0	0	3.50828e-05	0	0	2.95718e-05	0	0	0	3.64751e-05	0	0	8.78696e-05	5.70516e-05	3.81898e-05	0	6.05877e-05	0	0	0	0	0	0	9.32488e-05	0	0
Bacteria;Firmicutes;Bacilli;Lactobacillales;Aerococcaceae;Dolosicoccus	0	2.02515e-05	0	0	1.27192e-05	1.19629e-05	0	0	0	0	0	0	0	2.05711e-05	0	0	0	0	0	0	0	7.63796e-06	0	0	0	0	0	0	0	0	0	0	0
Bacteria;Firmicutes;Bacilli;Lactobacillales;Carnobacteriaceae;Atopococcus	0.000121171	0.000182264	0.000232183	3.47138e-05	0.000114473	0.000131592	0.000169592	0.000117198	0.000412974	0.00321008	0.00408772	0.000279943	0.00348947	0.000246853	0.00348938	0.000202617	0.00295448	0.00192388	0.000147631	0.00395413	0.0036513	0.00200878	0.000218694	0.00375644	0.0026448	0.000327393	0.00210065	0.00110327	8.60271e-05	0.000732601	0.00158523	0.00374727	0.000188351
Bacteria;Firmicutes;Bacilli;Lactobacillales;Carnobacteriaceae;Dolosigranulum	1.00975e-05	2.02515e-05	1.36578e-05	0	0	0	0	0	0	0	0	0	0	0	0	0	0	0	0	0	0	0	0	0	0	0	0	0	0	0	0	0	0
Bacteria;Firmicutes;Bacilli;Lactobacillales;Enterococcaceae;Enterococcus	2.01951e-05	4.0503e-05	2.73157e-05	0.000104141	3.81577e-05	2.39257e-05	2.1199e-05	0	0	0.000263121	0.000165718	0.000129205	0.000354862	6.17132e-05	0.000156826	1.68848e-05	0.000328275	3.20646e-05	1.84539e-05	0.000483283	0.000228206	0.000122207	2.18694e-05	0.000545289	0.00039672	2.33852e-05	0.000277008	0.000264784	0	0.000274725	0.000186498	0.000208182	4.70876e-05
Bacteria;Firmicutes;Bacilli;Lactobacillales;Enterococcaceae;Tetragenococcus	0	0	0	0	0	0	0	0	0	0	0	0	0	0	0	0	0	0	0	0	0	0	0	0	0	0	0	0	0	0	0	0	0.00437915
Bacteria;Firmicutes;Bacilli;Lactobacillales;Lactobacillaceae;Lactobacillus	0.00069673	0.000749306	0.00144773	0.000208283	0.000216227	0.000263183	0.000190791	0.000286484	0.000476508	0.000105248	0.000386676	0.000323011	0.000266146	0.00131655	0.000156826	0.000439004	0.0001459	0.000192388	0.000129178	0.000395413	0.000171155	0.000114569	0.000218694	0.000181763	0.00026448	0.000865254	0.000392428	4.41306e-05	0.000193561	0	0.000186498	0.000104091	9.41753e-05
Bacteria;Firmicutes;Bacilli;Lactobacillales;Lactobacillaceae;Pediococcus	0	0	0	0	0	0	0	0	0	0	0	0	0	0	0	0	0	0	3.69079e-05	0	0	0	0	0	0	0	0	0	0	0	0	0	0
Bacteria;Firmicutes;Bacilli;Lactobacillales;Leuconostocaceae;Leuconostoc	3.02926e-05	0	0	0	1.27192e-05	1.19629e-05	0	3.90661e-05	0	0	2.76197e-05	0	0	6.17132e-05	3.92065e-05	0	0	0	1.84539e-05	0	5.70516e-05	7.63796e-06	2.18694e-05	0	0	4.67705e-05	0	0	4.30135e-05	0	0	0	0
Bacteria;Firmicutes;Bacilli;Lactobacillales;Leuconostocaceae;Weissella	1.00975e-05	0	2.73157e-05	0	3.81577e-05	2.39257e-05	2.1199e-05	2.6044e-05	0	0	2.76197e-05	2.15341e-05	2.95718e-05	0	0	0	0	0	0	0	0	0	0	0	0	0	0	0	4.30135e-05	0	0	0	0
Bacteria;Firmicutes;Bacilli;Lactobacillales;Streptococcaceae;Lactococcus	8.07803e-05	0.000121509	0.000218525	3.47138e-05	6.35962e-05	0	4.2398e-05	2.6044e-05	3.17672e-05	0.000508701	0.00127051	0.000129205	0.000768867	4.11421e-05	0.00066651	0	0.000401226	0.000384776	0	0.000702957	0.00136924	0.000565209	6.56082e-05	0.000666465	0.00105792	4.67705e-05	0.000438596	0.000220653	0.000129041	9.15751e-05	9.32488e-05	0.000832726	0
Bacteria;Firmicutes;Bacilli;Lactobacillales;Streptococcaceae;Streptococcus	0.000151463	0.000202515	0.000464367	0.000416565	0.000203508	0.000131592	0.000339184	0.000169286	0.000285905	0.000192955	0.000386676	0.000344545	0.000266146	0.000287995	0.000274445	0.000168848	0.0002918	0.00041684	0.000221447	0.000527218	0.000228206	0.000305518	0.000196825	0.000605877	0.000528961	0.000865254	0.000184672	0.000308914	0.000258081	0.0003663	0.00195822	0.000416363	0
Bacteria;Firmicutes;Clostridia;Clostridiales;Caldicoprobacteraceae;Caldicoprobacter	1.00975e-05	0	0	0	0	0	0	0	0	0	0	0.000193807	2.95718e-05	0	0	0	0	0	1.84539e-05	0	0	7.63796e-06	2.18694e-05	0	0	0	0	0	0	0	0	0	0
Bacteria;Firmicutes;Clostridia;Clostridiales;Christensenellaceae;Christensenella	0	0	0	0	0	0	0	0	0	3.50828e-05	8.28592e-05	0	5.91436e-05	0	7.84129e-05	0	0	9.61939e-05	0	0.000131804	0.000171155	3.81898e-05	0	0.000121175	0.00039672	0	2.3084e-05	0	0	0	0	0	0
Bacteria;Firmicutes;Clostridia;Clostridiales;Christensenellaceae;uncultured	0.00049478	0.000688552	0.000587287	0.000208283	0.000317981	0.000287109	0.00042398	0.000338573	0.000603577	0.00115773	0.00220958	0.000667557	0.00141945	0.000555418	0.000784129	0.000405234	0.00127663	0.000865745	0.000405986	0.00180133	0.00125513	0.00103876	0.00034991	0.00187822	0.0019836	0.00044432	0.000923361	0.000661959	0.000473149	0.00119048	0.00111899	0.00124909	0.000188351
Bacteria;Firmicutes;Clostridia;Clostridiales;Clostridiaceae 1;Clostridium sensu stricto 1	0.000222146	0.000222767	0.000245841	0.000104141	0.000152631	0.000191406	0.000148393	0.00013022	9.53016e-05	0.000298204	0.000524775	0.000150739	0.000295718	0.000205711	0.000196032	5.06543e-05	0.000510651	0.000256517	7.38157e-05	0.000307544	0.000513464	0.000252053	8.74776e-05	0.000363526	0.00026448	0.000187082	0.000323176	0.000132392	8.60271e-05	9.15751e-05	0.000932488	0.000312272	9.41753e-05
Bacteria;Firmicutes;Clostridia;Clostridiales;Clostridiaceae 1;Clostridium sensu stricto 11	0	0	0	0	0	0	0	0	0	0	2.76197e-05	0	2.95718e-05	0	0	1.68848e-05	0	0	1.84539e-05	0	0	0	0	0	0	0	2.3084e-05	0	0	0	0	0	0
Bacteria;Firmicutes;Clostridia;Clostridiales;Clostridiaceae 1;Clostridium sensu stricto 12	0.000141366	0.000162012	6.82892e-05	0	2.54385e-05	5.98143e-05	0	5.20881e-05	0	0.00012279	2.76197e-05	8.61364e-05	0	2.05711e-05	7.84129e-05	0.000118193	0.000182375	3.20646e-05	1.84539e-05	0	0	4.58278e-05	0	0	0	9.3541e-05	4.61681e-05	4.41306e-05	0.000107534	9.15751e-05	0	0	0
Bacteria;Firmicutes;Clostridia;Clostridiales;Clostridiaceae 1;Clostridium sensu stricto 18	0	0	0	0	0	0	0	0	0	0	0	6.46023e-05	0	2.05711e-05	0	0	0	0	0	0	0	0	0	0	0	0	0	0	0	0	0	0	0
Bacteria;Firmicutes;Clostridia;Clostridiales;Clostridiaceae 1;Clostridium sensu stricto 3	0	0	0	0	0	0	0	0	0	0	0	0	2.95718e-05	0	3.92065e-05	0	0	0	0	0	0	7.63796e-06	0	0	0	0	0	0	0	0	0	0	0
Bacteria;Firmicutes;Clostridia;Clostridiales;Clostridiaceae 1;Clostridium sensu stricto 6	0	0	0	0	0	0	0	0	0	0	0	0	0	0	3.92065e-05	0	3.64751e-05	0	0	0	5.70516e-05	0	0	0	0	0	2.3084e-05	0	0	0	0	0	0
Bacteria;Firmicutes;Clostridia;Clostridiales;Clostridiaceae 1;Clostridium sensu stricto 9	0	0	0	0	0	0	0	0	0	0	2.76197e-05	0	0	0	0	0	0	0	1.84539e-05	0	0	0	0	0	0	0	0	0	0	0	9.32488e-05	0.000104091	0
Bacteria;Firmicutes;Clostridia;Clostridiales;Clostridiaceae 1;Proteiniclasticum	6.05853e-05	0	8.19471e-05	6.94276e-05	2.54385e-05	9.57029e-05	6.3597e-05	5.20881e-05	0.000285905	0.000140331	0.000165718	0.00036608	0.000118287	0.000185139	7.84129e-05	3.37695e-05	0.000182375	0.000128259	5.53618e-05	0.000219674	0.000114103	8.40176e-05	4.37388e-05	0	0	0.000116926	0.000138504	0.000220653	2.15068e-05	0.00018315	0.000186498	0.000104091	0
Bacteria;Firmicutes;Clostridia;Clostridiales;Clostridiaceae 1;Sarcina	0	0	1.36578e-05	0	0	0	0	0	0	0	0	2.15341e-05	0	0	0	1.68848e-05	0	0	0	0	0	7.63796e-06	0	0	0	0	0	0	2.15068e-05	0	0	0	0
Bacteria;Firmicutes;Clostridia;Clostridiales;Clostridiaceae 2;Anoxynatronum	0	0	0	0	0	0	0	0	3.17672e-05	0	2.76197e-05	0	0	0	0	0	3.64751e-05	0	0	0	5.70516e-05	7.63796e-06	0	0	0	2.33852e-05	0	0	0	0	0	0	0
Bacteria;Firmicutes;Clostridia;Clostridiales;Clostridiaceae 4;uncultured	0	0	0	0	0	0	0	0	0	0	0	0	0	0	0	0	0	0	0	0	0	1.52759e-05	0	0	0	0	0	0	0	0	0	0	0
Bacteria;Firmicutes;Clostridia;Clostridiales;Defluviitaleaceae;uncultured	2.01951e-05	4.0503e-05	2.73157e-05	3.47138e-05	0.000241666	2.39257e-05	0.000105995	0.000117198	0.000127069	0.000157873	0.000110479	0.000279943	2.95718e-05	0.000102855	7.84129e-05	1.68848e-05	0.0001459	6.41293e-05	3.69079e-05	4.39348e-05	5.70516e-05	6.87416e-05	8.74776e-05	6.05877e-05	0.00039672	0.00049109	9.23361e-05	0.000308914	6.45203e-05	0.00018315	0.000186498	0	0
Bacteria;Firmicutes;Clostridia;Clostridiales;Eubacteriaceae;Acetobacterium	0	0	4.09735e-05	0	0	0	0	1.3022e-05	0	3.50828e-05	0	4.30682e-05	0	0	0	0	0	0	0	0	0	7.63796e-06	0	0	0	4.67705e-05	4.61681e-05	4.41306e-05	0	9.15751e-05	0	0	0
Bacteria;Firmicutes;Clostridia;Clostridiales;Eubacteriaceae;Anaerofustis	0	0	1.36578e-05	0	0	0	0	1.3022e-05	0	7.01656e-05	2.76197e-05	2.15341e-05	5.91436e-05	2.05711e-05	3.92065e-05	1.68848e-05	0	0	0	4.39348e-05	0.000114103	0	0	0	0	2.33852e-05	0	0	0	0	0	0	0
Bacteria;Firmicutes;Clostridia;Clostridiales;Eubacteriaceae;Eubacterium	3.02926e-05	4.0503e-05	1.36578e-05	0	1.27192e-05	0	2.1199e-05	0	0	5.26242e-05	2.76197e-05	4.30682e-05	2.95718e-05	0	0	0	7.29501e-05	0	1.84539e-05	4.39348e-05	5.70516e-05	1.52759e-05	0	0	0	4.67705e-05	0	4.41306e-05	0	0	0	0.000208182	0
Bacteria;Firmicutes;Clostridia;Clostridiales;Eubacteriaceae;uncultured	0.000403902	0.000141761	0.000355104	6.94276e-05	0.000114473	0.00016748	0.000275587	7.81321e-05	0.000158836	0.000175414	0.000220958	8.61364e-05	0.000295718	0.000205711	0.000196032	6.7539e-05	0.000182375	0.000320646	0.000110724	0.000439348	0.000342309	0.000267329	0.000196825	0.000121175	0.00026448	0.000210467	0.00034626	0.000308914	0.000107534	0.000274725	0.000279746	0	9.41753e-05
Bacteria;Firmicutes;Clostridia;Clostridiales;Family XI;Anaerococcus	3.02926e-05	6.07546e-05	0.000109263	0.000104141	0	0	0	0	0	0	2.76197e-05	0	0	4.11421e-05	0	3.37695e-05	0	0	1.84539e-05	0	0	0	2.18694e-05	0	0	0	0	0	0	0	0	0	0
Bacteria;Firmicutes;Clostridia;Clostridiales;Family XI;Gallicola	4.03902e-05	2.02515e-05	5.46314e-05	3.47138e-05	1.27192e-05	4.78515e-05	0	2.6044e-05	3.17672e-05	0	2.76197e-05	0	5.91436e-05	4.11421e-05	0	3.37695e-05	3.64751e-05	0	0	0	5.70516e-05	2.29139e-05	2.18694e-05	6.05877e-05	0	0	2.3084e-05	0	2.15068e-05	0.00018315	0	0	0
Bacteria;Firmicutes;Clostridia;Clostridiales;Family XI;Helcococcus	0	0	0	3.47138e-05	0	0	0	0	0	0	0	0	0	0	0	3.37695e-05	0	0	0	0	0	0	0	0	0	0	0	0	0	0	0	0	0
Bacteria;Firmicutes;Clostridia;Clostridiales;Family XI;Sedimentibacter	1.00975e-05	0	0	0	0	0	0	0	0	3.50828e-05	2.76197e-05	2.15341e-05	2.95718e-05	2.05711e-05	0	1.68848e-05	0	0	0	0	0	0	0	0	0	2.33852e-05	0	0	0	0	0	0.000104091	0
Bacteria;Firmicutes;Clostridia;Clostridiales;Family XI;Tissierella	2.01951e-05	0	0	0	0	0	0	0	3.17672e-05	1.75414e-05	0	0	0	0	0	1.68848e-05	3.64751e-05	6.41293e-05	0	0	0	0	0	0	0	0	0	0	0	0	0	0	0
Bacteria;Firmicutes;Clostridia;Clostridiales;Family XI;uncultured	5.04877e-05	0	0	3.47138e-05	2.54385e-05	1.19629e-05	2.1199e-05	0	3.17672e-05	0.00012279	0.000359057	4.30682e-05	0.000207003	0	0.000156826	1.68848e-05	0.000255325	9.61939e-05	1.84539e-05	0.000307544	0.000627567	0.000160397	0	0.000363526	0.00105792	4.67705e-05	9.23361e-05	0.000220653	4.30135e-05	9.15751e-05	9.32488e-05	0	0
Bacteria;Firmicutes;Clostridia;Clostridiales;Family XII;Acidaminobacter	1.00975e-05	4.0503e-05	8.19471e-05	6.94276e-05	2.54385e-05	1.19629e-05	0	2.6044e-05	0	7.01656e-05	5.52395e-05	2.15341e-05	8.87154e-05	2.05711e-05	3.92065e-05	3.37695e-05	0	0	1.84539e-05	8.78696e-05	5.70516e-05	3.05518e-05	6.56082e-05	6.05877e-05	0	0	4.61681e-05	0	4.30135e-05	9.15751e-05	0.000186498	0	0
Bacteria;Firmicutes;Clostridia;Clostridiales;Family XII;Fusibacter	7.06828e-05	6.07546e-05	0	3.47138e-05	1.27192e-05	0	4.2398e-05	1.3022e-05	3.17672e-05	5.26242e-05	5.52395e-05	2.15341e-05	8.87154e-05	2.05711e-05	3.92065e-05	0	3.64751e-05	3.20646e-05	0	4.39348e-05	0	4.58278e-05	4.37388e-05	0	0	0.000140311	4.61681e-05	8.82613e-05	4.30135e-05	0	9.32488e-05	0	0
Bacteria;Firmicutes;Clostridia;Clostridiales;Family XII;Guggenheimella	0	0	0	0	5.0877e-05	0	0	0	0	0	0	0	0	0	0	0	0	0	0	0	0	0	0	0	0	0	0	0	2.15068e-05	0	0	0	0
Bacteria;Firmicutes;Clostridia;Clostridiales;Family XIII;Anaerovorax	3.02926e-05	8.10061e-05	8.19471e-05	3.47138e-05	6.35962e-05	3.58886e-05	0	1.3022e-05	0	1.75414e-05	8.28592e-05	6.46023e-05	0.000147859	2.05711e-05	0.000196032	3.37695e-05	3.64751e-05	6.41293e-05	1.84539e-05	0.000219674	5.70516e-05	4.58278e-05	2.18694e-05	6.05877e-05	0	4.67705e-05	2.3084e-05	4.41306e-05	0	0	0	0	0
Bacteria;Firmicutes;Clostridia;Clostridiales;Family XIII;Incertae Sedis	5.04877e-05	2.02515e-05	6.82892e-05	0	7.63155e-05	8.37401e-05	4.2398e-05	5.20881e-05	6.35344e-05	1.75414e-05	2.76197e-05	6.46023e-05	8.87154e-05	4.11421e-05	3.92065e-05	6.7539e-05	7.29501e-05	3.20646e-05	5.53618e-05	4.39348e-05	0.000228206	2.29139e-05	0	6.05877e-05	0	0.000116926	2.3084e-05	0.000176523	0.000107534	9.15751e-05	0	0	0
Bacteria;Firmicutes;Clostridia;Clostridiales;Family XIII;uncultured	3.02926e-05	4.0503e-05	5.46314e-05	0	1.27192e-05	1.19629e-05	6.3597e-05	1.3022e-05	3.17672e-05	7.01656e-05	8.28592e-05	0.000129205	0	2.05711e-05	3.92065e-05	5.06543e-05	3.64751e-05	6.41293e-05	1.84539e-05	4.39348e-05	5.70516e-05	3.05518e-05	0	0.000121175	0.00013224	4.67705e-05	6.92521e-05	8.82613e-05	0	0	0	0	0
Bacteria;Firmicutes;Clostridia;Clostridiales;Family XIV;Anaerobranca	2.01951e-05	0	0	6.94276e-05	0	1.19629e-05	0	1.3022e-05	0.000127069	1.75414e-05	5.52395e-05	0.000150739	2.95718e-05	6.17132e-05	0	0	0	3.20646e-05	0	0	0	3.81898e-05	0	0.000181763	0	4.67705e-05	0	0	0	0	0	0	0
Bacteria;Firmicutes;Clostridia;Clostridiales;Lachnospiraceae;Acetitomaculum	0	4.0503e-05	1.36578e-05	0	0	2.39257e-05	0	0	0	1.75414e-05	2.76197e-05	0	2.95718e-05	0	0	1.68848e-05	0	0	1.84539e-05	0	0	1.52759e-05	0	0	0	0	0	0	0	0	9.32488e-05	0.000104091	0
Bacteria;Firmicutes;Clostridia;Clostridiales;Lachnospiraceae;Anaerosporobacter	0	0	0	0	0	0	0	0	0	1.75414e-05	0	0	0	0	0	0	0	3.20646e-05	0	0	0	0	0	0	0	0	2.3084e-05	0	0	0	0	0	0
Bacteria;Firmicutes;Clostridia;Clostridiales;Lachnospiraceae;Anaerostipes	1.00975e-05	2.02515e-05	2.73157e-05	6.94276e-05	2.54385e-05	0	2.1199e-05	2.6044e-05	3.17672e-05	5.26242e-05	5.52395e-05	6.46023e-05	0	2.05711e-05	0	1.68848e-05	0	3.20646e-05	3.69079e-05	0	5.70516e-05	3.81898e-05	0	0.000181763	0	2.33852e-05	4.61681e-05	0	2.15068e-05	0	0	0.000104091	4.70876e-05
Bacteria;Firmicutes;Clostridia;Clostridiales;Lachnospiraceae;Blautia	0.000201951	0.000121509	0.000300473	0.000173569	0.000127192	0.000119629	8.47961e-05	0.000169286	0.000730646	0.000385911	0.000220958	0.000516818	0.000502721	0.000596561	0.000431271	8.44238e-05	0.000255325	0.000448905	0.000202993	0.000307544	0.000570516	0.000488829	0.000437388	0.000605877	0.000661201	0.000374164	0.000415512	0.000132392	0.000129041	0.00018315	0.000559493	0.000624545	0.000141263
Bacteria;Firmicutes;Clostridia;Clostridiales;Lachnospiraceae;Butyrivibrio	3.02926e-05	0	5.46314e-05	0	2.54385e-05	0	0	0	0.000127069	5.26242e-05	0	6.46023e-05	2.95718e-05	0	3.92065e-05	1.68848e-05	7.29501e-05	3.20646e-05	0	0	0	3.05518e-05	2.18694e-05	0	0	7.01557e-05	2.3084e-05	0	0	0	0	0	0
Bacteria;Firmicutes;Clostridia;Clostridiales;Lachnospiraceae;Coprococcus	3.02926e-05	2.02515e-05	2.73157e-05	0	1.27192e-05	3.58886e-05	4.2398e-05	0	0.000158836	0.00012279	0.000110479	2.15341e-05	0	0	7.84129e-05	1.68848e-05	3.64751e-05	6.41293e-05	0	0	5.70516e-05	6.87416e-05	2.18694e-05	6.05877e-05	0	9.3541e-05	6.92521e-05	0.000132392	2.15068e-05	0	0.000186498	0	9.41753e-05
Bacteria;Firmicutes;Clostridia;Clostridiales;Lachnospiraceae;Dorea	1.00975e-05	2.02515e-05	8.19471e-05	0.000104141	0.000101754	5.98143e-05	4.2398e-05	1.3022e-05	9.53016e-05	5.26242e-05	8.28592e-05	0.000150739	0.000177431	4.11421e-05	0.000156826	8.44238e-05	3.64751e-05	0.000160323	1.84539e-05	0.000219674	0.000171155	5.34657e-05	6.56082e-05	0	0	4.67705e-05	6.92521e-05	0	4.30135e-05	9.15751e-05	0.000186498	0	0
Bacteria;Firmicutes;Clostridia;Clostridiales;Lachnospiraceae;Incertae Sedis	0.000252439	0.000202515	0.000409735	0.00027771	0.000292543	0.000454589	0.000402781	0.000338573	0.000603577	0.000666573	0.000773352	0.000839829	0.000384433	0.000555418	0.000431271	0.000270156	0.000510651	0.000641293	0.000221447	0.000746892	0.000855774	0.000443002	0.000393649	0.000484702	0.000793441	0.000163697	0.000253924	0.000397176	0.000172054	0.000457875	0.00251772	0.000832726	9.41753e-05
Bacteria;Firmicutes;Clostridia;Clostridiales;Lachnospiraceae;Lachnospira	4.03902e-05	4.0503e-05	0.000109263	0.000104141	2.54385e-05	7.17772e-05	4.2398e-05	6.51101e-05	3.17672e-05	8.7707e-05	0.000165718	8.61364e-05	5.91436e-05	0.000102855	3.92065e-05	0	3.64751e-05	0.000128259	3.69079e-05	8.78696e-05	0	9.92935e-05	4.37388e-05	0.000121175	0.00026448	4.67705e-05	0.000138504	0.000132392	2.15068e-05	0	0	0.000208182	4.70876e-05
Bacteria;Firmicutes;Clostridia;Clostridiales;Lachnospiraceae;Marvinbryantia	0	0	0	0	0	0	0	0	0	3.50828e-05	0.000165718	0	0	0	3.92065e-05	0	0	9.61939e-05	0	4.39348e-05	0.000114103	7.63796e-06	0	0.000181763	0.00013224	0	4.61681e-05	0	0	0	0	0	0
Bacteria;Firmicutes;Clostridia;Clostridiales;Lachnospiraceae;Natranaerovirga	0	0	0	0	2.54385e-05	0	0	3.90661e-05	0	0	0	0	0	2.05711e-05	0	0	0	0	0	0	0	0	4.37388e-05	0	0	0	0	0	2.15068e-05	0	0	0	0
Bacteria;Firmicutes;Clostridia;Clostridiales;Lachnospiraceae;Pseudobutyrivibrio	6.05853e-05	0.000162012	6.82892e-05	0.000138855	7.63155e-05	1.19629e-05	0.000275587	3.90661e-05	0.000285905	0.000280662	0.000248578	0.000387614	0.000177431	0.000226282	0.000352858	3.37695e-05	0.000620076	0.000288582	7.38157e-05	0.000395413	0.000285258	0.000313156	0.000306172	0.000181763	0.00039672	9.3541e-05	0.00034626	0.000220653	0.000129041	0.00018315	0.00195822	0.000104091	9.41753e-05
Bacteria;Firmicutes;Clostridia;Clostridiales;Lachnospiraceae;Roseburia	0.000191853	0.000324024	0.000273157	6.94276e-05	0.000763155	0.000837401	0.000487577	0.000468793	0.000476508	0.000789363	0.000939071	0.000667557	0.000709723	0.000287995	0.000509684	0.000337695	0.000583601	0.000737487	0.000387533	0.000659022	0.000456413	0.000595761	0.00037178	0.00078764	0.0013224	0.000350779	0.000507849	0.001015	0.000258081	0.000549451	0.00074599	0.000624545	0.000423789
Bacteria;Firmicutes;Clostridia;Clostridiales;Lachnospiraceae;uncultured	4.03902e-05	2.02515e-05	0.000109263	0	3.81577e-05	4.78515e-05	8.47961e-05	6.51101e-05	0.000127069	0.00012279	0.000248578	8.61364e-05	0.000118287	0.000102855	7.84129e-05	1.68848e-05	0.000437701	6.41293e-05	3.69079e-05	0.000175739	0.000285258	9.92935e-05	4.37388e-05	0.000181763	0	0.000280623	9.23361e-05	8.82613e-05	2.15068e-05	0.00018315	9.32488e-05	0.000104091	0
Bacteria;Firmicutes;Clostridia;Clostridiales;P. palm C-A 51;uncultured bacterium	9.08779e-05	0.000101258	0.000109263	3.47138e-05	5.0877e-05	4.78515e-05	8.47961e-05	3.90661e-05	6.35344e-05	1.75414e-05	0	6.46023e-05	5.91436e-05	0	0	5.06543e-05	3.64751e-05	6.41293e-05	5.53618e-05	4.39348e-05	5.70516e-05	3.05518e-05	4.37388e-05	6.05877e-05	0	4.67705e-05	4.61681e-05	0	0	0	0	0.000208182	0
Bacteria;Firmicutes;Clostridia;Clostridiales;Peptococcaceae;Dehalobacterium	0	0	0	0	0	0	0	0	0	1.75414e-05	8.28592e-05	0	5.91436e-05	0	7.84129e-05	0	0	3.20646e-05	0	0	5.70516e-05	2.29139e-05	0	0	0.00013224	0	4.61681e-05	0	0	0	9.32488e-05	0	0
Bacteria;Firmicutes;Clostridia;Clostridiales;Peptococcaceae;Desulfotomaculum	0	0	0	0	0	1.19629e-05	0	0	0	0	0	2.15341e-05	2.95718e-05	0	0	0	0	0	1.84539e-05	0	0	1.52759e-05	0	0	0	0	2.3084e-05	4.41306e-05	0	0	0	0	0
Bacteria;Firmicutes;Clostridia;Clostridiales;Peptococcaceae;Pelotomaculum	0	0	0	0	0	0	0	0	0	0	0	0	0	0	0	0	0	0	0	0	0	0	0	0	0	2.33852e-05	0	0	0	0.00018315	0	0	0
Bacteria;Firmicutes;Clostridia;Clostridiales;Peptococcaceae;Peptococcus	1.00975e-05	0	0	0	0	0	0	0	3.17672e-05	0	0	0	0	0	0	0	0	0	0	0	0	0	2.18694e-05	0	0	0	0	0	0	0	0	0	0
Bacteria;Firmicutes;Clostridia;Clostridiales;Peptococcaceae;uncultured	3.02926e-05	4.0503e-05	6.82892e-05	0	1.27192e-05	2.39257e-05	2.1199e-05	2.6044e-05	0	1.75414e-05	0.000193338	0	8.87154e-05	4.11421e-05	0	3.37695e-05	3.64751e-05	0	0	8.78696e-05	0.000399361	3.81898e-05	0	6.05877e-05	0.00013224	0	4.61681e-05	8.82613e-05	2.15068e-05	0	0	0.000104091	0
Bacteria;Firmicutes;Clostridia;Clostridiales;Peptostreptococcaceae;Incertae Sedis	0.000605853	0.000486037	0.000641919	0.000208283	0.000139912	0.000179443	0.000169592	0.000312528	0.000158836	0.000280662	0.000524775	0.000409148	0.000473149	0.000246853	0.000313652	0.000219502	0.00021885	0.000288582	0.000258355	0.000439348	0.00074167	0.000351346	6.56082e-05	0.000242351	0.00039672	0.000350779	0.000369344	0.000308914	0.000258081	0.000274725	0.000559493	0.000312272	4.70876e-05
Bacteria;Firmicutes;Clostridia;Clostridiales;Peptostreptococcaceae;Peptostreptococcus	1.00975e-05	0	1.36578e-05	3.47138e-05	0	0	0	0	9.53016e-05	0	0	0.000193807	0	0	0	0	0	0	0	0	0	0	0	0	0	0	0	0	0	0	0	0	0
Bacteria;Firmicutes;Clostridia;Clostridiales;Peptostreptococcaceae;Proteocatella	1.00975e-05	4.0503e-05	9.56049e-05	3.47138e-05	0	1.19629e-05	2.1199e-05	1.3022e-05	0.000381207	0.000105248	0.000138099	0.000323011	0.000177431	0.000185139	0.000117619	0	0.0001459	3.20646e-05	1.84539e-05	0.000131804	0	9.92935e-05	4.37388e-05	6.05877e-05	0.000661201	4.67705e-05	0.000138504	0	0	9.15751e-05	0	0	0
Bacteria;Firmicutes;Clostridia;Clostridiales;Ruminococcaceae;Acetanaerobacterium	3.02926e-05	0	1.36578e-05	0	1.27192e-05	0	0	0	0	0	0	0	0	0	0	0	0	0	0	0	0	0	0	0	0	0	0	0	0	0	0	0	0
Bacteria;Firmicutes;Clostridia;Clostridiales;Ruminococcaceae;Anaerofilum	1.00975e-05	0	1.36578e-05	0	0	0	0	0	6.35344e-05	1.75414e-05	2.76197e-05	0	0	0	0	0	0	0	0	0	0	7.63796e-06	0	0	0	0	4.61681e-05	0	0	0	0	0	0
Bacteria;Firmicutes;Clostridia;Clostridiales;Ruminococcaceae;Ethanoligenens	0	0	0	0	0	0	0	0	0	0	0	0	0	0	0	0	0	3.20646e-05	0	0	0	0	0	6.05877e-05	0	0	0	0	0	0	0	0	0
Bacteria;Firmicutes;Clostridia;Clostridiales;Ruminococcaceae;Faecalibacterium	0.000212048	0.000243018	0.000163894	0.000104141	0.000152631	0.000179443	0.000296786	7.81321e-05	0.000476508	0.000263121	0.000303817	0.00036608	0.000354862	0.000514276	0.000431271	0.000135078	0.0001459	0.00048097	0.000166085	0.000219674	0.000228206	0.000221501	0.000218694	0.000484702	0.00026448	0.000233852	0.000207756	0.000132392	2.15068e-05	0.00018315	0.000186498	0.000312272	4.70876e-05
Bacteria;Firmicutes;Clostridia;Clostridiales;Ruminococcaceae;Fastidiosipila	1.00975e-05	8.10061e-05	8.19471e-05	3.47138e-05	1.27192e-05	1.19629e-05	6.3597e-05	5.20881e-05	0.000127069	0.000192955	0.000359057	0.000172273	0.000384433	8.22842e-05	0.000392065	3.37695e-05	0.000474176	0.000192388	3.69079e-05	0.000571152	0.00102693	0.000175673	4.37388e-05	0.000181763	0.00145464	7.01557e-05	0.000184672	0.000353045	4.30135e-05	0.00018315	0.000372995	0.000728635	0
Bacteria;Firmicutes;Clostridia;Clostridiales;Ruminococcaceae;Flavonifractor	0	0	0	0	1.27192e-05	0	0	0	0	1.75414e-05	5.52395e-05	2.15341e-05	0	0	0	0	0	3.20646e-05	1.84539e-05	4.39348e-05	0	7.63796e-06	0	0	0	0	2.3084e-05	0	0	0	0.000279746	0.000104091	0
Bacteria;Firmicutes;Clostridia;Clostridiales;Ruminococcaceae;Hydrogenoanaerobacterium	0	0	0	0	0	0	0	0	0	0	2.76197e-05	0	0	0	0	0	0	0	0	0	0.000114103	0	0	6.05877e-05	0	0	2.3084e-05	4.41306e-05	0	0	0	0.000208182	0
Bacteria;Firmicutes;Clostridia;Clostridiales;Ruminococcaceae;Incertae Sedis	4.03902e-05	0.000101258	2.73157e-05	6.94276e-05	3.81577e-05	0.000107666	0.000148393	0.000117198	9.53016e-05	0.000263121	0.000303817	0.00010767	0.000266146	8.22842e-05	0.000196032	8.44238e-05	0.000401226	0.00041684	7.38157e-05	0.000351478	0	0.000381898	0.000109347	0.000181763	0	0.000116926	0.000161588	4.41306e-05	0.000129041	0	0.000186498	0.000312272	4.70876e-05
Bacteria;Firmicutes;Clostridia;Clostridiales;Ruminococcaceae;Intestinimonas	0	0	0	0	0	0	0	0	0	7.01656e-05	2.76197e-05	0	8.87154e-05	0	0.000117619	0	0	3.20646e-05	0	0.000131804	0.000114103	3.81898e-05	0	0	0	0	2.3084e-05	0	0	0	0	0.000104091	0
Bacteria;Firmicutes;Clostridia;Clostridiales;Ruminococcaceae;Oscillibacter	2.01951e-05	6.07546e-05	0	0	2.54385e-05	4.78515e-05	0	1.3022e-05	0	1.75414e-05	0.000138099	0	2.95718e-05	2.05711e-05	3.92065e-05	0	0.000109425	6.41293e-05	3.69079e-05	4.39348e-05	0	3.05518e-05	0	0.000121175	0	0	4.61681e-05	0	4.30135e-05	0	0	0.000104091	0
Bacteria;Firmicutes;Clostridia;Clostridiales;Ruminococcaceae;Papillibacter	0	0	0	0	0	0	0	0	0	0	0	0	0	0	0	0	0	0	0	8.78696e-05	0	0	0	0	0	0	0	0	0	0	0	0	0
Bacteria;Firmicutes;Clostridia;Clostridiales;Ruminococcaceae;Ruminococcus	9.08779e-05	4.0503e-05	0.000150236	3.47138e-05	6.35962e-05	3.58886e-05	0.000148393	5.20881e-05	0.00022237	0.000175414	0.000359057	0.000236875	0.000354862	0.000226282	0.000156826	5.06543e-05	0.00021885	0.000320646	5.53618e-05	0.000307544	0.000228206	0.000244415	0.000131216	0.000363526	0	0.000187082	0.000300092	0.000176523	0	0.00018315	0.000279746	0.000208182	9.41753e-05
Bacteria;Firmicutes;Clostridia;Clostridiales;Ruminococcaceae;Saccharofermentans	4.03902e-05	0	2.73157e-05	0	1.27192e-05	7.17772e-05	4.2398e-05	0	0	3.50828e-05	0.000138099	0.000172273	8.87154e-05	4.11421e-05	0	3.37695e-05	0	6.41293e-05	3.69079e-05	0	0	4.58278e-05	2.18694e-05	6.05877e-05	0	9.3541e-05	2.3084e-05	8.82613e-05	0	0	0	0.000312272	4.70876e-05
Bacteria;Firmicutes;Clostridia;Clostridiales;Ruminococcaceae;Subdoligranulum	0.000161561	0.000141761	0.000136578	0.000104141	8.90347e-05	7.17772e-05	6.3597e-05	7.81321e-05	6.35344e-05	7.01656e-05	5.52395e-05	0.000129205	2.95718e-05	6.17132e-05	0.000196032	6.7539e-05	0	9.61939e-05	0.000129178	4.39348e-05	0.000114103	4.58278e-05	0.000109347	0.000242351	0.00013224	0.000116926	2.3084e-05	8.82613e-05	0.000107534	0.000274725	0	0	0
Bacteria;Firmicutes;Clostridia;Clostridiales;Ruminococcaceae;uncultured	0.000888584	0.000850564	0.000628261	0.000242996	0.00050877	0.0004187	0.00021199	0.000768299	0.000730646	0.000806904	0.00135337	0.00114131	0.00118287	0.000658274	0.000901749	0.000540312	0.000838926	0.00041684	0.000313717	0.0010105	0.00159744	0.000633951	0.00034991	0.000727052	0.00158688	0.000350779	0.000761773	0.000573698	0.000774243	0.000641026	0.000559493	0.001145	4.70876e-05
Bacteria;Firmicutes;Clostridia;Clostridiales;Ruminococcaceae;uncultured bacterium	0	0	0	0	0	0	0	0	0	7.01656e-05	0.000193338	0	5.91436e-05	0	7.84129e-05	0	0.000109425	0	0	0.000263609	0.000228206	5.34657e-05	0	0.000121175	0.00039672	0	4.61681e-05	0	0	0.00018315	9.32488e-05	0.000104091	0
Bacteria;Firmicutes;Clostridia;Clostridiales;Syntrophomonadaceae;Dethiobacter	0	0	0	0	0	1.19629e-05	0	1.3022e-05	0	0	2.76197e-05	0	2.95718e-05	0	0	1.68848e-05	0	6.41293e-05	0	0	0	7.63796e-06	0	0	0	0	0	0	0	0	0	0	0
Bacteria;Firmicutes;Clostridia;Clostridiales;Syntrophomonadaceae;Pelospora	0	2.02515e-05	0	0	1.27192e-05	0	2.1199e-05	2.6044e-05	3.17672e-05	1.75414e-05	0	0	0	0	3.92065e-05	3.37695e-05	0	3.20646e-05	0	0	5.70516e-05	0	0	0	0	0	0	0	2.15068e-05	0	0	0	0
Bacteria;Firmicutes;Clostridia;Clostridiales;Syntrophomonadaceae;Syntrophomonas	0	6.07546e-05	4.09735e-05	0	0	2.39257e-05	0	3.90661e-05	3.17672e-05	0	2.76197e-05	2.15341e-05	2.95718e-05	8.22842e-05	0	0.000118193	3.64751e-05	3.20646e-05	1.84539e-05	0	0	0	0	6.05877e-05	0	0	2.3084e-05	0	0	0	0	0	0
Bacteria;Firmicutes;Clostridia;Clostridiales;Syntrophomonadaceae;uncultured	0	0	0	0	0	0	0	0	3.17672e-05	0	5.52395e-05	2.15341e-05	0	0	7.84129e-05	0	0	3.20646e-05	0	0	0	7.63796e-06	4.37388e-05	0	0	2.33852e-05	2.3084e-05	4.41306e-05	0	9.15751e-05	0	0	0
Bacteria;Firmicutes;Clostridia;Clostridiales;Syntrophomonadaceae;uncultured bacterium	0	0	0	0	0	0	0	0	0	1.75414e-05	0	0	5.91436e-05	0	3.92065e-05	0	0	0	0	0	0	1.52759e-05	0	0	0.00013224	0	0	0	0	0	0	0.000104091	0
Bacteria;Firmicutes;Clostridia;Clostridiales;vadinBB60;uncultured bacterium	0	2.02515e-05	0	0	1.27192e-05	0	0	1.3022e-05	0	5.26242e-05	2.76197e-05	2.15341e-05	5.91436e-05	2.05711e-05	0.000117619	0	7.29501e-05	0	1.84539e-05	0	0	4.58278e-05	0	0.000121175	0.00013224	0	4.61681e-05	0	0	0	0	0.000104091	0
Bacteria;Firmicutes;Clostridia;D8A-2;uncultured bacterium;Other	4.03902e-05	4.0503e-05	0	3.47138e-05	1.27192e-05	3.58886e-05	0	0	0.000190603	7.01656e-05	0.000138099	0	8.87154e-05	6.17132e-05	3.92065e-05	1.68848e-05	7.29501e-05	3.20646e-05	3.69079e-05	8.78696e-05	5.70516e-05	5.34657e-05	2.18694e-05	6.05877e-05	0	0	2.3084e-05	0	8.60271e-05	0	0	0.000104091	0
Bacteria;Firmicutes;Clostridia;Halanaerobiales;64K2;uncultured Clostridium sp.	0.000121171	0.000121509	0.000273157	6.94276e-05	1.27192e-05	4.78515e-05	2.1199e-05	3.90661e-05	0	5.26242e-05	0	8.61364e-05	0	2.05711e-05	0	5.06543e-05	7.29501e-05	0.000128259	3.69079e-05	0.000175739	0	4.58278e-05	0	6.05877e-05	0	2.33852e-05	0.00011542	0	6.45203e-05	0	0	0	4.70876e-05
Bacteria;Firmicutes;Clostridia;Halanaerobiales;Halobacteroidaceae;Orenia	5.04877e-05	8.10061e-05	2.73157e-05	0	6.35962e-05	2.39257e-05	4.2398e-05	1.3022e-05	6.35344e-05	0	0	2.15341e-05	0	0	0	1.68848e-05	0	0	1.84539e-05	0	0	0	4.37388e-05	0	0	0	0	0	2.15068e-05	0	0	0	0
Bacteria;Firmicutes;Clostridia;Halanaerobiales;Halobacteroidaceae;uncultured	1.00975e-05	0	4.09735e-05	0	0	4.78515e-05	0	1.3022e-05	3.17672e-05	0	0	0	2.95718e-05	2.05711e-05	3.92065e-05	1.68848e-05	0	0	0	0	0	7.63796e-06	0	0	0	0	0	0	0	0	0	0	0
Bacteria;Firmicutes;Clostridia;Thermoanaerobacterales;Family III;Thermovenabulum	0	0	0	0	0	0	0	0	0	0	2.76197e-05	0	2.95718e-05	0	0	0	0	0	0	0	0	0	0	0	0	0	0	0	0	0	0	0	0
Bacteria;Firmicutes;Clostridia;Thermoanaerobacterales;Thermoanaerobacteraceae;Gelria	1.00975e-05	4.0503e-05	4.09735e-05	0.000242996	6.35962e-05	0.000107666	2.1199e-05	5.20881e-05	0	0.000157873	0.000248578	0.000452216	0.000266146	4.11421e-05	0.000117619	6.7539e-05	0.000182375	6.41293e-05	1.84539e-05	0.000219674	0.000285258	0.000122207	2.18694e-05	0.000181763	0.00026448	4.67705e-05	0.00011542	0	0.000107534	0.00018315	0	0.000208182	0
Bacteria;Firmicutes;Clostridia;Thermoanaerobacterales;Thermoanaerobacteraceae;Thermoanaerobacter	0	0	0	0	0	0	0	0	0	0	0	0	0	0	0	0	0	0	0	0	0	7.63796e-06	0	0	0	0	2.3084e-05	0	0	0	0	0	0
Bacteria;Firmicutes;Erysipelotrichia;Erysipelotrichales;Erysipelotrichaceae;Asteroleplasma	3.02926e-05	0	0	3.47138e-05	1.27192e-05	2.39257e-05	0	0	3.17672e-05	0	0	0	0	6.17132e-05	3.92065e-05	3.37695e-05	0	0	0	4.39348e-05	0.000114103	0	2.18694e-05	0.000121175	0	4.67705e-05	0	0	4.30135e-05	0	0	0	0
Bacteria;Firmicutes;Erysipelotrichia;Erysipelotrichales;Erysipelotrichaceae;Catenibacterium	2.01951e-05	2.02515e-05	1.36578e-05	0	3.81577e-05	2.39257e-05	2.1199e-05	2.6044e-05	6.35344e-05	1.75414e-05	2.76197e-05	2.15341e-05	5.91436e-05	2.05711e-05	0	5.06543e-05	7.29501e-05	3.20646e-05	0	4.39348e-05	0	7.63796e-06	4.37388e-05	0	0.00013224	2.33852e-05	0	0	0	0	9.32488e-05	0	0
Bacteria;Firmicutes;Erysipelotrichia;Erysipelotrichales;Erysipelotrichaceae;Erysipelothrix	0.000100975	4.0503e-05	0.000109263	0	6.35962e-05	3.58886e-05	2.1199e-05	1.3022e-05	9.53016e-05	0.000105248	5.52395e-05	6.46023e-05	0.000118287	6.17132e-05	7.84129e-05	8.44238e-05	0.000109425	6.41293e-05	1.84539e-05	4.39348e-05	0.000114103	3.05518e-05	6.56082e-05	6.05877e-05	0	0.000116926	4.61681e-05	0.000132392	8.60271e-05	0	9.32488e-05	0	0
Bacteria;Firmicutes;Erysipelotrichia;Erysipelotrichales;Erysipelotrichaceae;Incertae Sedis	4.03902e-05	0	0.000122921	3.47138e-05	7.63155e-05	5.98143e-05	6.3597e-05	1.3022e-05	9.53016e-05	0.00171906	0.00591062	0.00010767	0.00375562	0.000123426	0.00403827	3.37695e-05	0.00317333	0.00173149	3.69079e-05	0.00465709	0.00593336	0.0015887	0.000131216	0.00290821	0.00674425	9.3541e-05	0.00228532	0.00110327	4.30135e-05	0.00228938	0.00307721	0.0044759	4.70876e-05
Bacteria;Firmicutes;Erysipelotrichia;Erysipelotrichales;Erysipelotrichaceae;Solobacterium	1.00975e-05	0	1.36578e-05	0	2.54385e-05	0	0	0	6.35344e-05	0	2.76197e-05	4.30682e-05	2.95718e-05	0	3.92065e-05	0	0	0	0	4.39348e-05	0	3.05518e-05	0	0	0.00013224	0	2.3084e-05	0	2.15068e-05	0	9.32488e-05	0	0
Bacteria;Firmicutes;Erysipelotrichia;Erysipelotrichales;Erysipelotrichaceae;Turicibacter	7.06828e-05	6.07546e-05	8.19471e-05	0	1.27192e-05	2.39257e-05	2.1199e-05	5.20881e-05	0	3.50828e-05	2.76197e-05	2.15341e-05	5.91436e-05	4.11421e-05	0.000117619	5.06543e-05	7.29501e-05	3.20646e-05	0	0	0	7.63796e-06	0	0	0.00013224	9.3541e-05	2.3084e-05	0	4.30135e-05	0	0	0.000104091	0
Bacteria;Firmicutes;Erysipelotrichia;Erysipelotrichales;Erysipelotrichaceae;uncultured	8.07803e-05	8.10061e-05	0.000109263	0.000173569	0.000127192	9.57029e-05	2.1199e-05	7.81321e-05	0.00022237	0.00012279	0.000165718	0.000452216	0.000147859	0.000205711	0.000117619	6.7539e-05	3.64751e-05	0.000128259	0.000110724	4.39348e-05	0.000114103	6.87416e-05	6.56082e-05	0.000181763	0.00039672	0.000374164	9.23361e-05	4.41306e-05	6.45203e-05	0	0	0	0
Bacteria;Firmicutes;Negativicutes;Selenomonadales;Acidaminococcaceae;Acidaminococcus	1.00975e-05	4.0503e-05	5.46314e-05	3.47138e-05	2.54385e-05	0	2.1199e-05	1.3022e-05	6.35344e-05	0	0	0.000129205	2.95718e-05	6.17132e-05	3.92065e-05	0	0	6.41293e-05	0	0	0	0	0	6.05877e-05	0	7.01557e-05	2.3084e-05	0	2.15068e-05	0	0	0.000104091	0
Bacteria;Firmicutes;Negativicutes;Selenomonadales;Acidaminococcaceae;Phascolarctobacterium	2.01951e-05	0	6.82892e-05	0.000104141	6.35962e-05	3.58886e-05	0.000105995	2.6044e-05	0.000127069	3.50828e-05	0.000138099	0.000215341	5.91436e-05	0.000123426	0.000235239	3.37695e-05	3.64751e-05	0	0	8.78696e-05	5.70516e-05	3.81898e-05	2.18694e-05	6.05877e-05	0	0.000187082	6.92521e-05	0	2.15068e-05	0	9.32488e-05	0	0
Bacteria;Firmicutes;Negativicutes;Selenomonadales;Acidaminococcaceae;Succiniclasticum	0.000151463	0.000202515	0.000150236	0	3.81577e-05	3.58886e-05	4.2398e-05	7.81321e-05	0.00022237	0.00012279	8.28592e-05	0.000215341	2.95718e-05	0.000123426	7.84129e-05	1.68848e-05	0	0.000160323	7.38157e-05	8.78696e-05	0	3.05518e-05	6.56082e-05	0.000181763	0	0.000210467	4.61681e-05	4.41306e-05	2.15068e-05	0	0	0.000208182	0
Bacteria;Firmicutes;Negativicutes;Selenomonadales;Acidaminococcaceae;Succinispira	2.01951e-05	2.02515e-05	4.09735e-05	6.94276e-05	1.27192e-05	2.39257e-05	4.2398e-05	2.6044e-05	6.35344e-05	0	2.76197e-05	0.00010767	0	4.11421e-05	3.92065e-05	1.68848e-05	0	0	1.84539e-05	0	0	1.52759e-05	4.37388e-05	6.05877e-05	0	2.33852e-05	2.3084e-05	4.41306e-05	2.15068e-05	0	0	0	0
Bacteria;Firmicutes;Negativicutes;Selenomonadales;Acidaminococcaceae;uncultured	0.000111073	0.000141761	0.000177552	0.000208283	0.000356139	0.000227294	0.000148393	0.000221374	0.000254138	0.000263121	0.000276197	0.000452216	0.000147859	0.000185139	0.000274445	0.000118193	0.0001459	0.000352711	0.000147631	0.000263609	5.70516e-05	0.000397174	0.000174955	0.000302939	0	0.000327393	0.00011542	0.000176523	0.000258081	0	0.000279746	0.000936817	0
Bacteria;Firmicutes;Negativicutes;Selenomonadales;Veillonellaceae;Anaerosinus	7.06828e-05	4.0503e-05	0.000177552	0.000138855	2.54385e-05	3.58886e-05	2.1199e-05	6.51101e-05	9.53016e-05	1.75414e-05	0	0.00010767	2.95718e-05	6.17132e-05	7.84129e-05	3.37695e-05	0	0	5.53618e-05	4.39348e-05	5.70516e-05	7.63796e-06	0	0	0	0.000140311	6.92521e-05	0	0	0	0	0.000104091	0
Bacteria;Firmicutes;Negativicutes;Selenomonadales;Veillonellaceae;Anaerovibrio	0.000151463	0.000141761	5.46314e-05	6.94276e-05	5.0877e-05	4.78515e-05	4.2398e-05	7.81321e-05	0	1.75414e-05	2.76197e-05	0.000236875	0	6.17132e-05	3.92065e-05	1.68848e-05	0	9.61939e-05	3.69079e-05	0.000131804	0	3.05518e-05	2.18694e-05	6.05877e-05	0	9.3541e-05	6.92521e-05	0	0	0	0	0	0
Bacteria;Firmicutes;Negativicutes;Selenomonadales;Veillonellaceae;Dialister	8.07803e-05	2.02515e-05	0.000109263	0.000104141	2.54385e-05	1.19629e-05	0.000127194	2.6044e-05	0.000254138	0.000210497	0.000165718	0.00010767	5.91436e-05	8.22842e-05	0.000196032	6.7539e-05	0.0001459	0.000160323	0	0.000307544	0.000114103	0.000122207	6.56082e-05	0.000242351	0.00013224	0.000140311	0.00011542	8.82613e-05	6.45203e-05	9.15751e-05	9.32488e-05	0.000104091	0
Bacteria;Firmicutes;Negativicutes;Selenomonadales;Veillonellaceae;Megamonas	0.000121171	0.000101258	9.56049e-05	0.000104141	6.35962e-05	7.17772e-05	2.1199e-05	6.51101e-05	0.000254138	0.000210497	0.000110479	0.000193807	0.000118287	0.000226282	0.000156826	5.06543e-05	0	0.000160323	7.38157e-05	0.000219674	0	8.40176e-05	0.000109347	6.05877e-05	0.00013224	0.000210467	6.92521e-05	8.82613e-05	6.45203e-05	0	9.32488e-05	0	9.41753e-05
Bacteria;Firmicutes;Negativicutes;Selenomonadales;Veillonellaceae;Megasphaera	0.000272634	0.000222767	0.00038242	0.000208283	0.000114473	0.000179443	6.3597e-05	9.11541e-05	0.000476508	0.000192955	0.000220958	0.000215341	0.000295718	0.000678845	3.92065e-05	0.000118193	0.000109425	0.000160323	7.38157e-05	0.000219674	0.000285258	9.92935e-05	6.56082e-05	0.000121175	0.00013224	0.000397549	0.000184672	0.000132392	8.60271e-05	0	9.32488e-05	0.000104091	4.70876e-05
Bacteria;Firmicutes;Negativicutes;Selenomonadales;Veillonellaceae;Mitsuokella	1.00975e-05	2.02515e-05	8.19471e-05	3.47138e-05	0	0	0.000105995	1.3022e-05	0.000190603	7.01656e-05	5.52395e-05	4.30682e-05	5.91436e-05	0.00039085	0	1.68848e-05	0	0	5.53618e-05	4.39348e-05	0	3.05518e-05	6.56082e-05	0	0	0.000210467	0	0	0	0	0	0	0
Bacteria;Firmicutes;Negativicutes;Selenomonadales;Veillonellaceae;Selenomonas	0.000111073	0.000121509	0.000232183	0.000208283	0.00016535	0.000107666	6.3597e-05	0.000143242	0.000317672	0.000228038	0.000165718	0.000559886	0.000177431	0.000143997	0.000235239	0.000151963	7.29501e-05	6.41293e-05	0.000202993	0.000175739	0.000342309	9.16555e-05	0.000109347	6.05877e-05	0.00013224	0.000374164	0.000161588	4.41306e-05	0.000129041	9.15751e-05	9.32488e-05	0.000104091	0
Bacteria;Firmicutes;Negativicutes;Selenomonadales;Veillonellaceae;Veillonella	0.000141366	0.000121509	0.000204868	6.94276e-05	8.90347e-05	3.58886e-05	6.3597e-05	6.51101e-05	0.000127069	3.50828e-05	5.52395e-05	0.000129205	0.000118287	0.000123426	7.84129e-05	5.06543e-05	0.000182375	0.000320646	5.53618e-05	4.39348e-05	0.000114103	9.92935e-05	0.000218694	6.05877e-05	0.00013224	0.000187082	0.00011542	4.41306e-05	0.000129041	9.15751e-05	0.00102574	0	0
Bacteria;Firmicutes;Negativicutes;Selenomonadales;Veillonellaceae;uncultured	6.05853e-05	0.000101258	9.56049e-05	0.000208283	2.54385e-05	9.57029e-05	0.000148393	6.51101e-05	0.000190603	8.7707e-05	5.52395e-05	0.000301477	5.91436e-05	0.000164568	3.92065e-05	8.44238e-05	7.29501e-05	3.20646e-05	7.38157e-05	4.39348e-05	0	2.29139e-05	6.56082e-05	0.000181763	0	0.000116926	4.61681e-05	4.41306e-05	6.45203e-05	9.15751e-05	0	0.000104091	0
Bacteria;Firmicutes;Negativicutes;Selenomonadales;Veillonellaceae;uncultured bacterium	2.01951e-05	4.0503e-05	5.46314e-05	6.94276e-05	0	3.58886e-05	2.1199e-05	3.90661e-05	0.00022237	5.26242e-05	0	0.000129205	2.95718e-05	8.22842e-05	0	0	0	6.41293e-05	3.69079e-05	4.39348e-05	0	5.34657e-05	4.37388e-05	0	0	7.01557e-05	0.00011542	0	2.15068e-05	0	0	0	0
Bacteria;Firmicutes;Negativicutes;Selenomonadales;uncultured;uncultured bacterium mle1-9	4.03902e-05	2.02515e-05	1.36578e-05	0	2.54385e-05	1.19629e-05	8.47961e-05	1.3022e-05	9.53016e-05	5.26242e-05	0.000165718	0.000129205	0.000118287	2.05711e-05	0.000196032	1.68848e-05	0.0001459	3.20646e-05	5.53618e-05	8.78696e-05	0.000171155	7.63796e-05	0	6.05877e-05	0	2.33852e-05	6.92521e-05	4.41306e-05	6.45203e-05	0.00018315	0.000186498	0	0
Bacteria;Firmicutes;OPB54;uncultured bacterium;Other;Other	0	0	0	0	0	0	0	0	0	1.75414e-05	0	4.30682e-05	0	0	0	0	0	0	0	0	0	7.63796e-06	0	0	0	0	0	0	0	0	0	0	0
Bacteria;Fusobacteria;Fusobacteriia;Fusobacteriales;Fusobacteriaceae;Fusobacterium	5.04877e-05	0	0	3.47138e-05	2.54385e-05	1.19629e-05	4.2398e-05	0	9.53016e-05	3.50828e-05	0	0.000172273	2.95718e-05	8.22842e-05	7.84129e-05	0	0	0	1.84539e-05	0	0	7.63796e-06	0	6.05877e-05	0.00013224	7.01557e-05	2.3084e-05	0	0	0	0	0	0
Bacteria;Fusobacteria;Fusobacteriia;Fusobacteriales;Hados.Sed.Eubac.3;uncultured bacterium	2.01951e-05	0	0	0	0	3.58886e-05	0	2.6044e-05	0	0	5.52395e-05	2.15341e-05	2.95718e-05	2.05711e-05	0	1.68848e-05	3.64751e-05	0	0	0	0	1.52759e-05	4.37388e-05	0	0	2.33852e-05	2.3084e-05	0	2.15068e-05	0	0	0	0
Bacteria;Fusobacteria;Fusobacteriia;Fusobacteriales;Leptotrichiaceae;Leptotrichia	3.02926e-05	2.02515e-05	0	6.94276e-05	1.27192e-05	2.39257e-05	0	3.90661e-05	6.35344e-05	0	2.76197e-05	0	0	2.05711e-05	0	3.37695e-05	7.29501e-05	0	3.69079e-05	0	0	7.63796e-06	4.37388e-05	0	0	0	0	0	2.15068e-05	0	0	0	0
Bacteria;Fusobacteria;Fusobacteriia;Fusobacteriales;Leptotrichiaceae;uncultured	5.04877e-05	2.02515e-05	9.56049e-05	0.000104141	3.81577e-05	4.78515e-05	0.000233189	7.81321e-05	0.000317672	1.75414e-05	2.76197e-05	0.000452216	0	0.000308566	3.92065e-05	3.37695e-05	0	0	0.000129178	0	5.70516e-05	1.52759e-05	0.000153086	6.05877e-05	0	0.000163697	0	0	6.45203e-05	9.15751e-05	0	0.000104091	0
Bacteria;GOUTA4;uncultured bacterium;Other;Other;Other	0.00249409	0.00230867	0.000532656	0.000173569	0.00117017	0.000945067	0.000508776	0.00152358	0.000698879	0.000192955	0.000193338	0.00047375	0.000295718	0.000617132	0.000117619	0.00070916	0.000109425	0.000128259	0.000387533	0	5.70516e-05	9.16555e-05	0.000568604	0.000181763	0.00013224	0.000327393	6.92521e-05	0.000264784	0.00152698	0	0.00102574	0.000104091	0.000659227
Bacteria;Gemmatimonadetes;Gemmatimonadetes;BD2-11 terrestrial group;uncultured bacterium;Other	0	0	0	0	0	0	0	0	0	0	2.76197e-05	0	0	0	0	0	0	0	0	4.39348e-05	0	0	0	6.05877e-05	0	0	0	0	0	0	0	0	0
Bacteria;Gemmatimonadetes;Gemmatimonadetes;Gemmatimonadales;Gemmatimonadaceae;Gemmatimonas	1.00975e-05	0	5.46314e-05	0	2.54385e-05	2.39257e-05	0	3.90661e-05	0	0.000140331	0.000110479	2.15341e-05	0.000147859	0	0.000156826	1.68848e-05	0.0001459	0.000192388	1.84539e-05	0.000131804	0.000171155	0.000152759	0	6.05877e-05	0	0	0.000600185	0.000220653	2.15068e-05	0.000549451	0	0.000104091	0
Bacteria;Gemmatimonadetes;Gemmatimonadetes;Gemmatimonadales;Gemmatimonadaceae;uncultured	0.00869398	0.0092752	0.00524461	0.00944215	0.00732629	0.00718968	0.0119774	0.0120975	0.0119445	0.0100863	0.00872784	0.0112193	0.0115921	0.0160866	0.012154	0.00572393	0.00879049	0.0127617	0.0164794	0.00957779	0.0105545	0.0146954	0.0159647	0.00848228	0.0185136	0.01202	0.0169437	0.0180936	0.0101297	0.0199634	0.0326371	0.0126991	0.0161511
Bacteria;Hyd24-12;uncultured bacterium;Other;Other;Other	2.01951e-05	0	0	0	1.27192e-05	0	0	0	6.35344e-05	0	2.76197e-05	6.46023e-05	0.000147859	0	3.92065e-05	1.68848e-05	0	0	0	0	0	1.52759e-05	2.18694e-05	0	0	0	2.3084e-05	0	0	0	0	0.000104091	0
Bacteria;Lentisphaerae;BS5;uncultured bacterium;Other;Other	2.01951e-05	0	4.09735e-05	3.47138e-05	1.27192e-05	1.19629e-05	4.2398e-05	0	6.35344e-05	1.75414e-05	2.76197e-05	4.30682e-05	0	6.17132e-05	0	1.68848e-05	0	0	1.84539e-05	0	5.70516e-05	3.05518e-05	4.37388e-05	6.05877e-05	0	2.33852e-05	2.3084e-05	8.82613e-05	0	9.15751e-05	0	0	0
Bacteria;Lentisphaerae;DEV055;uncultured bacterium;Other;Other	1.00975e-05	0	0	0	0	8.37401e-05	0	0	0	0	0	2.15341e-05	0	4.11421e-05	0	1.68848e-05	0	0	0	0	0	0	0	0	0	0	0	0	0	0	0	0	0
Bacteria;Lentisphaerae;LD1-PB3;uncultured bacterium;Other;Other	4.03902e-05	6.07546e-05	0	3.47138e-05	0	0	0	0	6.35344e-05	3.50828e-05	2.76197e-05	0.00010767	2.95718e-05	2.05711e-05	7.84129e-05	0	3.64751e-05	0	0	0	0	0	0	6.05877e-05	0	0	0	0	0	0	0	0	0
Bacteria;Lentisphaerae;Lentisphaeria;Victivallales;Victivallaceae;Victivallis	0	0	0	0	1.27192e-05	3.58886e-05	2.1199e-05	1.3022e-05	0	3.50828e-05	0	2.15341e-05	0	0	0	6.7539e-05	0	3.20646e-05	0	0	0	7.63796e-06	0	0	0	7.01557e-05	0	0	0	0	0	0	0
Bacteria;Lentisphaerae;Oligosphaeria;Oligosphaerales;Oligosphaeraceae;Oligosphaera	0	0	1.36578e-05	0	1.27192e-05	0	0	0	3.17672e-05	0	0	0	0	0	0	0	0	0	0	0	0	7.63796e-06	0	0	0	2.33852e-05	2.3084e-05	0	0	0	0	0	0
Bacteria;Lentisphaerae;Oligosphaeria;Oligosphaerales;uncultured organism;Other	0	0	0	0	0	0	0	3.90661e-05	0	0	0	0	0	0	0	0	0	0	0	0	0	0	0	0	0	0	0	0	0	0	0	0	0
Bacteria;Lentisphaerae;Oligosphaeria;uncultured Lentisphaerae bacterium;Other;Other	0	0	0	0	0	3.58886e-05	4.2398e-05	2.6044e-05	9.53016e-05	0	5.52395e-05	0	2.95718e-05	0	0	1.68848e-05	0	6.41293e-05	0	0	0	0	0	0	0	0.000163697	0	8.82613e-05	0	0	0	0	0
Bacteria;Lentisphaerae;Oligosphaeria;uncultured bacterium;Other;Other	3.02926e-05	4.0503e-05	4.09735e-05	3.47138e-05	0	0	2.1199e-05	2.6044e-05	9.53016e-05	0	0	2.15341e-05	0	4.11421e-05	0	1.68848e-05	0	0	0	0	0	0	2.18694e-05	0	0	0	0	0	0	0	0	0	0
Bacteria;Lentisphaerae;PBS-III-20;uncultured Verrucomicrobia bacterium;Other;Other	0.000171658	0.000162012	0.000259499	0	2.54385e-05	5.98143e-05	0	0.000156264	0.000190603	0.000456076	0.000386676	4.30682e-05	0.000384433	0.000226282	0.000156826	5.06543e-05	0.000182375	0.000288582	1.84539e-05	0.000131804	5.70516e-05	0.000183311	8.74776e-05	0.000242351	0.00039672	2.33852e-05	0.000161588	0.000176523	8.60271e-05	9.15751e-05	9.32488e-05	0.000104091	0.000235438
Bacteria;Lentisphaerae;PBS-III-20;uncultured bacterium;Other;Other	0.000858291	0.00101258	0.000860444	0.000590134	0.000496051	0.000358886	0.000572373	0.000625057	0.000953016	0.000368369	0.000303817	0.000732159	0.000354862	0.000370279	0.00066651	0.000405234	0.000510651	0.000288582	0.00051671	0.000395413	0.000228206	0.00033607	0.000590474	0.000424114	0.00013224	0.000140311	0.000184672	0.000264784	0.000279588	0.00018315	0.000279746	0.000104091	4.70876e-05
Bacteria;Lentisphaerae;PBS-III-20;uncultured prokaryote;Other;Other	9.08779e-05	8.10061e-05	0.000136578	0.000138855	6.35962e-05	5.98143e-05	8.47961e-05	7.81321e-05	3.17672e-05	3.50828e-05	0	0.00010767	0.000118287	0.000226282	3.92065e-05	5.06543e-05	0	3.20646e-05	7.38157e-05	0.000131804	0.000114103	2.29139e-05	0.000131216	6.05877e-05	0	4.67705e-05	0	4.41306e-05	6.45203e-05	0	0	0	4.70876e-05
Bacteria;Lentisphaerae;PBS-III-20;uncultured verrucomicrobium DEV045;Other;Other	7.06828e-05	0.000182264	6.82892e-05	0	5.0877e-05	1.19629e-05	2.1199e-05	9.11541e-05	9.53016e-05	3.50828e-05	0	0.000215341	0	4.11421e-05	0	5.06543e-05	7.29501e-05	3.20646e-05	1.84539e-05	0	0	7.63796e-06	0	0	0.00013224	0	0	0	4.30135e-05	0	9.32488e-05	0	4.70876e-05
Bacteria;Lentisphaerae;RFP12 gut group;uncultured Verrucomicrobia bacterium;Other;Other	0	0	1.36578e-05	3.47138e-05	3.81577e-05	2.39257e-05	0.000105995	2.6044e-05	9.53016e-05	0	2.76197e-05	0.000150739	2.95718e-05	0.000102855	0	3.37695e-05	3.64751e-05	0	1.84539e-05	8.78696e-05	0	3.05518e-05	8.74776e-05	6.05877e-05	0	0.000140311	4.61681e-05	8.82613e-05	0	0	0	0.000104091	0
Bacteria;Lentisphaerae;RFP12 gut group;uncultured bacterium;Other;Other	6.05853e-05	4.0503e-05	0.000122921	0.000694276	0.000152631	5.98143e-05	0.000551174	0.000143242	0.000349439	0.000263121	0.000359057	0.000301477	0.000236574	0.000761129	0.000274445	0.000168848	0.000255325	0.000160323	0.00051671	0.000175739	0.000114103	0.00029788	0.00037178	0.000302939	0	0.000467705	0.000392428	0.000485437	0.000172054	0.000641026	0.000372995	0.000208182	0.000282526
Bacteria;Lentisphaerae;RFP12 gut group;uncultured organism;Other;Other	0	0	0	3.47138e-05	1.27192e-05	0	0	0	0	0	0	0	0	0	0	0	0	0	0	0	0	0	2.18694e-05	0	0	0	4.61681e-05	4.41306e-05	0	0	0	0	0
Bacteria;Lentisphaerae;WCHB1-25;uncultured bacterium;Other;Other	3.02926e-05	0	1.36578e-05	3.47138e-05	0	0	4.2398e-05	0	3.17672e-05	5.26242e-05	2.76197e-05	6.46023e-05	0.000118287	2.05711e-05	7.84129e-05	0	0.000109425	3.20646e-05	0	0.000131804	0.000114103	7.63796e-06	4.37388e-05	0	0	0	2.3084e-05	0	0	0	0	0.000104091	0
Bacteria;Lentisphaerae;WCHB1-41;uncultured organism;Other;Other	3.02926e-05	2.02515e-05	6.82892e-05	6.94276e-05	5.0877e-05	2.39257e-05	2.1199e-05	2.6044e-05	3.17672e-05	1.75414e-05	2.76197e-05	2.15341e-05	0	4.11421e-05	0	5.06543e-05	0	0	9.22696e-05	0	0	7.63796e-06	0	0	0	0	0	0	0	0	0	0	0
Bacteria;NPL-UPA2;uncultured Omnitrophica bacterium;Other;Other;Other	2.01951e-05	0	4.09735e-05	0.000242996	0.000101754	0.000358886	0.00103875	0.000468793	0.00117539	0	2.76197e-05	0.00122744	0	0.000185139	0	0.000185732	0	0	0.000405986	0	0	0	0.000634212	0	0	0.000163697	0	0	0.000387122	0	0	0	9.41753e-05
Bacteria;NPL-UPA2;uncultured bacterium;Other;Other;Other	0.000121171	8.10061e-05	0.000273157	0.000451279	0.00122105	0.00149536	0.00101755	0.0014194	0.00196957	0.000105248	0.000138099	0.0017658	2.95718e-05	0.000431992	7.84129e-05	0.000810469	7.29501e-05	6.41293e-05	0.000590526	0	0.000228206	0.000244415	0.000612343	6.05877e-05	0.00026448	0.000865254	9.23361e-05	0.000794351	0.00146246	0.00018315	0.000559493	0.000104091	0.00211894
Bacteria;NPL-UPA2;uncultured soil bacterium PBS-25;Other;Other;Other	0	0	0	0	0	0	0	0	6.35344e-05	0	0	4.30682e-05	0	0	0	0	0	0	1.84539e-05	0	0	7.63796e-06	0	0	0	0.000537861	0	0	0	0	0	0	0
Bacteria;Nitrospirae;Nitrospira;Nitrospirales;4-29;uncultured bacterium	2.01951e-05	0	2.73157e-05	6.94276e-05	3.81577e-05	5.98143e-05	0.000148393	1.3022e-05	9.53016e-05	5.26242e-05	5.52395e-05	0.00010767	5.91436e-05	0.000185139	0	3.37695e-05	3.64751e-05	3.20646e-05	9.22696e-05	8.78696e-05	5.70516e-05	3.81898e-05	4.37388e-05	0	0.00013224	7.01557e-05	2.3084e-05	0.000132392	0.000129041	0.000274725	0.000186498	0	0.000329613
Bacteria;Nitrospirae;Nitrospira;Nitrospirales;Nitrospiraceae;Nitrospira	0.013874	0.0126167	0.0146412	0.00461693	0.0290762	0.0226218	0.0064233	0.0283489	0.00597224	0.00312237	0.00290007	0.00555579	0.00334161	0.0105529	0.00439112	0.0229802	0.00339218	0.00336679	0.00481648	0.00325118	0.00245322	0.00475081	0.00717316	0.00315056	0.00938905	0.00745989	0.00378578	0.00401589	0.047702	0.0105311	0.00736665	0.00426772	0.0056976
Bacteria;Nitrospirae;Nitrospira;Nitrospirales;Nitrospiraceae;uncultured	0	2.02515e-05	0	0	0	0	0	0	0	5.26242e-05	0.000193338	0	8.87154e-05	0	3.92065e-05	0	3.64751e-05	3.20646e-05	0	0.000131804	0.000285258	3.05518e-05	0	0.000121175	0	0	2.3084e-05	0.000132392	0	0	9.32488e-05	0.000104091	0
Bacteria;OC31;uncultured bacterium;Other;Other;Other	2.01951e-05	2.02515e-05	0	0.00027771	0	1.19629e-05	0.00021199	0	0.0019378	0	5.52395e-05	0.00157199	0	0.00137826	0	1.68848e-05	0	0	0.000184539	0	0	7.63796e-06	8.74776e-05	0	0	0.000584631	2.3084e-05	4.41306e-05	0	0	0	0	4.70876e-05
Bacteria;Planctomycetes;028H05-P-BN-P5;uncultured bacterium;Other;Other	0.000161561	0.000162012	0.000122921	0.000138855	0.000101754	0.000191406	0.000233189	9.11541e-05	6.35344e-05	5.26242e-05	8.28592e-05	0.000172273	8.87154e-05	0.000102855	0.000196032	8.44238e-05	3.64751e-05	3.20646e-05	0.000313717	0.000175739	5.70516e-05	0.000122207	0.000262433	6.05877e-05	0	0.000561246	0.00011542	0.000220653	8.60271e-05	9.15751e-05	0	0.000208182	0.000235438
Bacteria;Planctomycetes;BD7-11;uncultured bacterium;Other;Other	0.000191853	0.000243018	0.000122921	0.00027771	0.000407016	0.000645995	0.00120834	0.000989674	0.000603577	8.7707e-05	8.28592e-05	0.000602954	0.00032529	0.000308566	7.84129e-05	0.000405234	3.64751e-05	0.000320646	0.0011626	0	0	0.000443002	0.000699821	0.000181763	0	0.000678172	0.000138504	4.41306e-05	0.00113986	0.00018315	0.000186498	0.000416363	0
Bacteria;Planctomycetes;BD7-11;uncultured planctomycete;Other;Other	2.01951e-05	8.10061e-05	0	0	1.27192e-05	2.39257e-05	2.1199e-05	0.000169286	9.53016e-05	0	0	0.000129205	0	0	0	1.68848e-05	0	0	0	0	0	0	2.18694e-05	0	0	0	0	0	0.000129041	0	0	0	4.70876e-05
Bacteria;Planctomycetes;OM190;planctomycete A-2;Other;Other	5.04877e-05	2.02515e-05	8.19471e-05	0.000208283	2.54385e-05	2.39257e-05	0.000275587	1.3022e-05	0.000127069	0	2.76197e-05	0.000344545	2.95718e-05	0.000185139	3.92065e-05	0	0	0	0.000239901	0	0	0	0.000437388	0	0	4.67705e-05	0	0	0	0	0	0	0
Bacteria;Planctomycetes;OM190;uncultured Planctomycetales bacterium;Other;Other	0	0	0	0	0	0	0	0	0	0	0	0	2.95718e-05	0	0	0	3.64751e-05	0	0	4.39348e-05	0	3.05518e-05	0	6.05877e-05	0	0	2.3084e-05	0	0	0	0	0	0
Bacteria;Planctomycetes;OM190;uncultured bacterium;Other;Other	0.00289799	0.0039693	0.00264962	0.00621377	0.00794953	0.00610106	0.00775884	0.00910239	0.006004	0.00466601	0.00455726	0.00598648	0.00452449	0.00769357	0.0054497	0.00467708	0.00448643	0.00795203	0.0120504	0.00417381	0.00633272	0.00915791	0.0109566	0.00569524	0.00806665	0.00900332	0.00544783	0.015887	0.0117427	0.00650183	0.0139873	0.00666181	0.0336206
Bacteria;Planctomycetes;OM190;uncultured planctomycete;Other;Other	0.000212048	0.000364527	0.000286815	0.000242996	0.00118289	0.000765624	0.000317985	0.00122407	0.000349439	0.00012279	0.000110479	0.000495284	0.000118287	0.000185139	0.000156826	0.000726045	0.0001459	0.000288582	0.000664341	8.78696e-05	0.000171155	0.000542295	0.000699821	0.000424114	0	9.3541e-05	0.000161588	0.000264784	0.00219369	0.00018315	0.000186498	0.000104091	0.000235438
Bacteria;Planctomycetes;Phycisphaerae;KCLunmb-38-53;uncultured bacterium;Other	0	0	0	0	0	4.78515e-05	0	0	0	0	0	2.15341e-05	0	2.05711e-05	0	0	0	0	3.69079e-05	0	0	0	0	0	0	2.33852e-05	0	0	0	0	0	0	0
Bacteria;Planctomycetes;Phycisphaerae;MSBL9;uncultured bacterium;Other	0	0	0	3.47138e-05	0	0	0	0	0	1.75414e-05	0	2.15341e-05	2.95718e-05	0	0	0	0	0	0	0	0	0	0	0	0	7.01557e-05	0	0	0	0	0	0	0
Bacteria;Planctomycetes;Phycisphaerae;Phycisphaerales;AKAU3564 sediment group;uncultured bacterium	1.00975e-05	0	0	0	0	0	0	0	0	0	0	0	0	0	0	5.06543e-05	0	0	0	0	0	0	0	0	0	0	0	0	0	0	0	0	0
Bacteria;Planctomycetes;Phycisphaerae;Phycisphaerales;Phycisphaeraceae;AKYG587	0	0	1.36578e-05	0	0	0	0.000105995	0	0	0	0	2.15341e-05	0	0	0	0	0	3.20646e-05	1.84539e-05	0	0	0	6.56082e-05	0	0	0	0	0	0	0	0	0	0
Bacteria;Planctomycetes;Phycisphaerae;Phycisphaerales;Phycisphaeraceae;CL500-3	0.00049478	0.000708803	0.000409735	0.000555421	0.000496051	0.000299072	0.000402781	0.000442749	0.000349439	0.000456076	0.000607634	0.000215341	0.000473149	0.000226282	0.000705716	0.000270156	0.000364751	0.00041684	0.00101497	0.00149378	0.000684619	0.000641589	0.000831037	0.00078764	0.00013224	0.000140311	0.000277008	0.000308914	0.000946298	0.0003663	0.000372995	0.000520454	0.000141263
Bacteria;Planctomycetes;Phycisphaerae;Phycisphaerales;Phycisphaeraceae;I-8	0.000201951	0.000121509	0.000177552	0.000520707	0.00108114	0.000598143	0.000741966	0.00194028	0.000730646	5.26242e-05	0	0.00058142	8.87154e-05	0.000143997	0	0.000287041	3.64751e-05	0	0.000867335	0	0	0	0.0013559	0	0	0.00170712	4.61681e-05	0	0.000193561	0	9.32488e-05	0	9.41753e-05
Bacteria;Planctomycetes;Phycisphaerae;Phycisphaerales;Phycisphaeraceae;SM1A02	0.00399863	0.00415156	0.00345543	0.00336724	0.003307	0.0032539	0.00392182	0.00342479	0.00352616	0.00256104	0.00254102	0.00247642	0.0023066	0.00399078	0.00309731	0.0021106	0.00237088	0.00294995	0.00666187	0.00316331	0.00285258	0.00435364	0.00684512	0.00278703	0.00436392	0.00327393	0.00283934	0.00423654	0.00443039	0.00238095	0.00531518	0.0044759	0.0030607
Bacteria;Planctomycetes;Phycisphaerae;Phycisphaerales;Phycisphaeraceae;Urania-1B-19 marine sediment group	0	0	0	0	0	0	0	0	0	0	0	0	0	0	0	0	0	0	0	0	0	0	0	0	0	0	0	0	0	0	0	0	0.000188351
Bacteria;Planctomycetes;Phycisphaerae;Phycisphaerales;SBYZ-984;uncultured soil bacterium	0	0	0	0	1.27192e-05	0	0	0	0	0	0	2.15341e-05	0	0	0	1.68848e-05	0	0	0	0	0	0	2.18694e-05	0	0	0	0	0	0	0	0	0	4.70876e-05
Bacteria;Planctomycetes;Phycisphaerae;Pla1 lineage;uncultured bacterium;Other	1.00975e-05	6.07546e-05	2.73157e-05	6.94276e-05	8.90347e-05	9.57029e-05	2.1199e-05	6.51101e-05	0.000158836	0	2.76197e-05	0.000172273	0	0.000164568	3.92065e-05	6.7539e-05	0	0	5.53618e-05	0	5.70516e-05	0	6.56082e-05	0	0	0	0	0	4.30135e-05	0	9.32488e-05	0	0
Bacteria;Planctomycetes;Phycisphaerae;S-70;uncultured bacterium;Other	2.01951e-05	0	2.73157e-05	0	5.0877e-05	8.37401e-05	0	0.000117198	3.17672e-05	1.75414e-05	0	4.30682e-05	0	0	0	8.44238e-05	0	3.20646e-05	1.84539e-05	4.39348e-05	0	3.81898e-05	4.37388e-05	0.000121175	0	4.67705e-05	0	0	6.45203e-05	0	9.32488e-05	0	4.70876e-05
Bacteria;Planctomycetes;Phycisphaerae;WD2101 soil group;uncultured bacterium;Other	0.00069673	0.000749306	0.000915076	0	0.000368858	0.000430663	2.1199e-05	0.000377639	0.000381207	1.75414e-05	0	0.000215341	0	0.000267424	0	0.000287041	0	0	9.22696e-05	0	0	0	8.74776e-05	0	0	0.000233852	0	4.41306e-05	0.000430135	0	0	0	9.41753e-05
Bacteria;Planctomycetes;Phycisphaerae;mle1-8;uncultured bacterium;Other	0.00155502	0.00123534	0.000860444	0.000451279	0.00108114	0.00100488	0.000720767	0.00220072	0.000540043	0.00012279	0.000193338	0.000495284	0.000414005	0.000267424	0.000156826	0.000624736	0.000109425	0.000128259	0.000867335	0.000175739	0.000114103	0.000267329	0.00102786	6.05877e-05	0.00013224	0.000467705	0.000207756	0.000353045	0.00133342	9.15751e-05	0.000559493	0.000104091	0.000470876
Bacteria;Planctomycetes;Pla3 lineage;uncultured bacterium;Other;Other	0	0	0	0	0	0	0	0	0	0	0	0	2.95718e-05	0	0	0	0	0	0	0	0	7.63796e-06	0	0	0	0	0	0	0	0	0	0	0
Bacteria;Planctomycetes;Pla4 lineage;uncultured bacterium;Other;Other	0.000151463	0.000162012	0.000163894	0.000624848	0.000572366	0.000765624	0.00116595	0.0013022	0.000730646	0.000333287	0.000303817	0.000882898	0.000266146	0.00240681	0.000352858	0.000371465	0.000364751	0.000705422	0.00190075	0.000351478	0.000285258	0.000763796	0.000962253	0.000242351	0.00039672	0.00107572	0.000253924	0.00269197	0.00129041	0.000274725	0.00167848	0.000624545	0.00178933
Bacteria;Planctomycetes;Pla4 lineage;uncultured planctomycete;Other;Other	1.00975e-05	2.02515e-05	1.36578e-05	0.000208283	3.81577e-05	2.39257e-05	0.000148393	6.51101e-05	0.000349439	3.50828e-05	5.52395e-05	0.000193807	5.91436e-05	0.000308566	0	0	0	0	0.000221447	0	0	1.52759e-05	0.000109347	0	0	7.01557e-05	0	4.41306e-05	4.30135e-05	0	0.000372995	0.000104091	0.000565052
Bacteria;Planctomycetes;Pla4 lineage;uncultured prokaryote;Other;Other	1.00975e-05	2.02515e-05	0	0	0	1.19629e-05	0	0.000104176	0.000190603	0	2.76197e-05	4.30682e-05	8.87154e-05	0	0	1.68848e-05	0	3.20646e-05	0	0	0	0	2.18694e-05	0	0	2.33852e-05	0	0	2.15068e-05	0	0	0	4.70876e-05
Bacteria;Planctomycetes;Planctomycetacia;Brocadiales;Brocadiaceae;Candidatus Jettenia	0	0	0	0	0	0	0	0	0	1.75414e-05	0	0	0	0	0	0	0	0	0	0	0	0	0	0	0	0	2.3084e-05	0	0	0	0	0	0
Bacteria;Planctomycetes;Planctomycetacia;Brocadiales;Brocadiaceae;Candidatus Scalindua	0	0	0	0	0	0	0	0	0	0	0	0	0	4.11421e-05	0	0	0	0	0	0	0	0	0	0	0	0	0	0	0	0	0	0	0
Bacteria;Planctomycetes;Planctomycetacia;Planctomycetales;Planctomycetaceae;Blastopirellula	0.000131268	0.000121509	6.82892e-05	6.94276e-05	7.63155e-05	9.57029e-05	0	6.51101e-05	0	0	0	4.30682e-05	0	8.22842e-05	0	1.68848e-05	0	0	1.84539e-05	0	0	0	2.18694e-05	0	0	0.000163697	0	0	4.30135e-05	0	9.32488e-05	0	4.70876e-05
Bacteria;Planctomycetes;Planctomycetacia;Planctomycetales;Planctomycetaceae;Gemmata	0.0128037	0.00972073	0.01038	0.000728989	0.00282367	0.00345727	0.000953956	0.00282578	0.00101655	0.000385911	0.000580014	0.000818295	0.000473149	0.000925697	0.000784129	0.00205994	0.000401226	0.000545099	0.00125487	0.000483283	0.000627567	0.000465916	0.000940384	0.000848228	0.000528961	0.00191759	0.000554017	0.000573698	0.00470998	0.000457875	0.000839239	0.000728635	0.000706314
Bacteria;Planctomycetes;Planctomycetacia;Planctomycetales;Planctomycetaceae;Isosphaera	0.000100975	0	0.000150236	0	0.000152631	9.57029e-05	8.47961e-05	7.81321e-05	3.17672e-05	0	0	0.000172273	2.95718e-05	4.11421e-05	0	6.7539e-05	0	0	0.000110724	0	5.70516e-05	0	0.000109347	0	0	2.33852e-05	0	0	0.00161301	0	0	0	0
Bacteria;Planctomycetes;Planctomycetacia;Planctomycetales;Planctomycetaceae;Pir4 lineage	0.000232243	0.000384779	0.00038242	0	8.90347e-05	7.17772e-05	6.3597e-05	9.11541e-05	9.53016e-05	0	0.000138099	0.000129205	5.91436e-05	4.11421e-05	0.000117619	3.37695e-05	0	9.61939e-05	7.38157e-05	4.39348e-05	0.000228206	3.05518e-05	4.37388e-05	6.05877e-05	0.00013224	2.33852e-05	2.3084e-05	0	4.30135e-05	9.15751e-05	9.32488e-05	0	0
Bacteria;Planctomycetes;Planctomycetacia;Planctomycetales;Planctomycetaceae;Pirellula	0.00149444	0.00111383	0.00125652	0.000208283	0.000445174	0.000622069	0.000360383	0.000390661	0.000254138	8.7707e-05	5.52395e-05	0.000301477	2.95718e-05	0.000164568	3.92065e-05	0.000574082	7.29501e-05	3.20646e-05	0.000350625	8.78696e-05	0	6.87416e-05	0.00037178	0	0	0.000350779	2.3084e-05	4.41306e-05	0.000580683	9.15751e-05	9.32488e-05	0	0.000188351
Bacteria;Planctomycetes;Planctomycetacia;Planctomycetales;Planctomycetaceae;Planctomyces	0.00292829	0.00232893	0.00372859	0.00239525	0.00223859	0.00245239	0.00195031	0.0019533	0.00142952	0.000192955	0.000497155	0.00118437	0.000502721	0.00104912	0.000705716	0.00280287	0.000437701	0.000224452	0.00326635	0.000659022	0.000456413	0.000366622	0.00188077	0.000424114	0.000528961	0.000678172	0.00034626	0.000220653	0.00167753	0.0003663	0.000279746	0.000312272	0.000706314
Bacteria;Planctomycetes;Planctomycetacia;Planctomycetales;Planctomycetaceae;Rhodopirellula	0	0	0	0	0	0	0	0	0	0	0	0	0	0	0	0	3.64751e-05	0	0	4.39348e-05	0	7.63796e-06	0	6.05877e-05	0	0	0	4.41306e-05	0	0	0	0	4.70876e-05
Bacteria;Planctomycetes;Planctomycetacia;Planctomycetales;Planctomycetaceae;Schlesneria	0.000121171	6.07546e-05	2.73157e-05	3.47138e-05	0.000114473	0.000203369	0.000169592	6.51101e-05	6.35344e-05	1.75414e-05	0	8.61364e-05	0	0.000102855	3.92065e-05	0.000202617	0	0	0.000110724	0	0	0	8.74776e-05	0	0	4.67705e-05	0	4.41306e-05	0	0	0	0	4.70876e-05
Bacteria;Planctomycetes;Planctomycetacia;Planctomycetales;Planctomycetaceae;Singulisphaera	5.04877e-05	2.02515e-05	0.000150236	0	3.81577e-05	7.17772e-05	0	3.90661e-05	0	1.75414e-05	0	4.30682e-05	5.91436e-05	2.05711e-05	0	1.68848e-05	0	0	3.69079e-05	4.39348e-05	5.70516e-05	1.52759e-05	0	0	0	0.000116926	0	4.41306e-05	0.00208616	0	0	0	0.000141263
Bacteria;Planctomycetes;Planctomycetacia;Planctomycetales;Planctomycetaceae;Zavarzinella	4.03902e-05	8.10061e-05	5.46314e-05	3.47138e-05	0.000597805	0.000466552	0.000148393	0.000403683	0	0	0	0.00010767	0	4.11421e-05	0	0.000303926	7.29501e-05	3.20646e-05	7.38157e-05	0	0	2.29139e-05	4.37388e-05	0	0	4.67705e-05	0	0	8.60271e-05	0	0	0.000104091	0
Bacteria;Planctomycetes;Planctomycetacia;Planctomycetales;Planctomycetaceae;p-1088-a5 gut group	0	4.0503e-05	0	0	0	0	0	0	0	0	0	0	0	0	0	0	0	0	0	0	0	0	0	0	0	0	0	0	0	0	0	0	0
Bacteria;Planctomycetes;Planctomycetacia;Planctomycetales;Planctomycetaceae;uncultured	0.00343316	0.00348326	0.00295009	0.00152741	0.00298902	0.00368456	0.00241669	0.00466188	0.00289082	0.000491159	0.000635254	0.00245489	0.000680151	0.00127541	0.000470478	0.00243141	0.000437701	0.000609228	0.00413368	0.000746892	0.000456413	0.000794348	0.00271181	0.000666465	0.000793441	0.00161358	0.000438596	0.000529568	0.00458094	0.0003663	0.000932488	0.000624545	0.00226021
Bacteria;Planctomycetes;vadinHA49;uncultured Planctomycetaceae bacterium;Other;Other	1.00975e-05	0	0	0.000104141	0	1.19629e-05	2.1199e-05	0	0	0	2.76197e-05	0	0	2.05711e-05	0	5.06543e-05	0	0	0	0	0	0	0	0	0	0	0	0	0	0	0	0	0
Bacteria;Planctomycetes;vadinHA49;uncultured bacterium;Other;Other	0.000171658	0.000182264	0.000136578	0.000694276	0.000432454	0.00033496	0.00063597	0.000742255	0.000889482	0.000333287	0.000331437	0.000667557	0.00032529	0.000575989	7.84129e-05	0.00035458	0.000182375	0.000320646	0.000682795	0.000175739	0.000114103	0.000267329	0.000809168	6.05877e-05	0.00013224	0.000537861	0.000138504	0.000353045	0.00066671	0.00018315	0.000652742	0.000104091	0.000941753
Bacteria;Planctomycetes;vadinHA49;uncultured organism;Other;Other	0	0	0	0	0	0	0	0	0	0	0	0	0	0	0	0	3.64751e-05	0	0	0	0	7.63796e-06	0	0	0	0	0	0	0	0	0	0	0
Bacteria;Planctomycetes;vadinHA49;uncultured soil bacterium;Other;Other	1.00975e-05	0	0	0	0	0	0	0	0	0	0	0	0	0	0	0	0	0	0	0	0	1.52759e-05	0	0	0	0	0	0	0	0	0	0.000104091	0
Bacteria;Planctomycetes;vadinHA49;wastewater metagenome;Other;Other	1.00975e-05	2.02515e-05	1.36578e-05	0.000173569	3.81577e-05	1.19629e-05	2.1199e-05	1.3022e-05	6.35344e-05	0.000105248	2.76197e-05	4.30682e-05	0	4.11421e-05	7.84129e-05	1.68848e-05	3.64751e-05	0.000160323	0.000110724	0.000131804	5.70516e-05	3.05518e-05	2.18694e-05	6.05877e-05	0	4.67705e-05	2.3084e-05	4.41306e-05	4.30135e-05	9.15751e-05	0	0.000208182	0
Bacteria;Proteobacteria;ARKDMS-49;uncultured bacterium;Other;Other	5.04877e-05	6.07546e-05	0	3.47138e-05	2.54385e-05	1.19629e-05	6.3597e-05	3.90661e-05	6.35344e-05	1.75414e-05	0	2.15341e-05	0	0.000164568	0	0	0	0	1.84539e-05	0	0	7.63796e-06	4.37388e-05	0	0	0	0	0	2.15068e-05	0	0	0	0
Bacteria;Proteobacteria;Alphaproteobacteria;Caulobacterales;Caulobacteraceae;Brevundimonas	2.01951e-05	4.0503e-05	0	3.47138e-05	1.27192e-05	0	0	3.90661e-05	3.17672e-05	0.000333287	0.000635254	0	0.000414005	0	0.000470478	5.06543e-05	0.000364751	0.000577164	0	0.000527218	0.000798722	0.000427726	0	0.000363526	0.000925681	0	0.000300092	0.000176523	2.15068e-05	0.000274725	0.000372995	0.000520454	0
Bacteria;Proteobacteria;Alphaproteobacteria;Caulobacterales;Caulobacteraceae;Phenylobacterium	7.06828e-05	8.10061e-05	0.000150236	0.000104141	3.81577e-05	5.98143e-05	6.3597e-05	3.90661e-05	3.17672e-05	3.50828e-05	0.000110479	2.15341e-05	0.000177431	0	7.84129e-05	8.44238e-05	0.000583601	0.000128259	5.53618e-05	0.000219674	0.000342309	0.000129845	2.18694e-05	0.000363526	0.00013224	2.33852e-05	0.00011542	8.82613e-05	0	0	0	0.000104091	0
Bacteria;Proteobacteria;Alphaproteobacteria;Caulobacterales;Caulobacteraceae;uncultured	0.00049478	0.00052654	0.000600945	6.94276e-05	0.000152631	0.000131592	6.3597e-05	9.11541e-05	6.35344e-05	0.000473618	0.000359057	0.000150739	0.000295718	0.000123426	0.000313652	0.000101309	0.000401226	0.00041684	5.53618e-05	0.000527218	0.000285258	0.000221501	6.56082e-05	0.000605877	0.00039672	7.01557e-05	0.000300092	0.000132392	0.00066671	0.00018315	9.32488e-05	0.000312272	0
Bacteria;Proteobacteria;Alphaproteobacteria;Caulobacterales;Hyphomonadaceae;Algimonas	0	0	0	0	0	0	4.2398e-05	0	0	0	0	0	0	0	0	0	0	0	0	0	0	0	2.18694e-05	0	0	2.33852e-05	0	0	0	0	0	0	0
Bacteria;Proteobacteria;Alphaproteobacteria;Caulobacterales;Hyphomonadaceae;Hirschia	3.02926e-05	0	4.09735e-05	6.94276e-05	0.000101754	7.17772e-05	6.3597e-05	0.000104176	0	0.000315745	0.000414296	2.15341e-05	0.000295718	2.05711e-05	0.000235239	0.000101309	0.000364751	0.000577164	0.000202993	0.000527218	0.000513464	0.00071033	8.74776e-05	0.000545289	0.00026448	2.33852e-05	0.000507849	0.000220653	6.45203e-05	0.00018315	0.000372995	0.000728635	4.70876e-05
Bacteria;Proteobacteria;Alphaproteobacteria;Caulobacterales;Hyphomonadaceae;Hyphomonas	0	0	0	0	0	0	0	0	0	5.26242e-05	0	0	0	0	0	0	0	0	0	0	0	6.11037e-05	0	6.05877e-05	0.00013224	0	4.61681e-05	4.41306e-05	0	0	0	0	0
Bacteria;Proteobacteria;Alphaproteobacteria;Caulobacterales;Hyphomonadaceae;Litorimonas	0	0	0	0.000138855	0	0	0	0	0	0	0	0	0	2.05711e-05	0	0	0	0	1.84539e-05	0	0	0	0	0	0	0.000116926	0	0	0	0	0	0	0
Bacteria;Proteobacteria;Alphaproteobacteria;Caulobacterales;Hyphomonadaceae;Oceanicaulis	0	0	0	0	0	0	0	0	0	1.75414e-05	0	0	0	0	0	0	0	0	0	0	0	0	0	0	0	0	0	0	0	0	0	0	4.70876e-05
Bacteria;Proteobacteria;Alphaproteobacteria;Caulobacterales;Hyphomonadaceae;Woodsholea	0.00833047	0.00876891	0.0055724	0.00597077	0.00532936	0.00364867	0.00506656	0.00423216	0.00254138	0.00605178	0.00580014	0.0027133	0.00567779	0.00409364	0.00701796	0.00190798	0.00547126	0.00439286	0.00695713	0.00562365	0.00673209	0.00559099	0.00662643	0.00418055	0.00687649	0.00236191	0.00450139	0.00617829	0.00219369	0.00586081	0.00820589	0.0033309	0.0056976
Bacteria;Proteobacteria;Alphaproteobacteria;Caulobacterales;Hyphomonadaceae;uncultured	0.000282731	0.00026327	0.00019121	3.47138e-05	0.000139912	0.000203369	0.000233189	0.000143242	6.35344e-05	0.000228038	0.000193338	0.00010767	0.000295718	0.000164568	0.000235239	6.7539e-05	0.0001459	0.000128259	5.53618e-05	0.000439348	0.000285258	0.000343708	0.000153086	0.000181763	0	9.3541e-05	9.23361e-05	0.000308914	4.30135e-05	0.000274725	0.000279746	0.000104091	0.000188351
Bacteria;Proteobacteria;Alphaproteobacteria;DB1-14;uncultured bacterium;Other	0.000454389	0.000425282	0.000232183	0.000312424	0.000139912	0.000131592	6.3597e-05	0.000208352	0.000476508	0.000526242	0.000580014	0.000559886	0.000621008	4.11421e-05	0.000431271	0.000202617	0.0013131	0.000641293	5.53618e-05	0.000746892	0.000513464	0.000626313	0.000196825	0.000908816	0.00013224	0.000280623	0.000415512	0.000353045	8.60271e-05	0.000274725	0.000279746	0.000624545	0.000188351
Bacteria;Proteobacteria;Alphaproteobacteria;DB1-14;uncultured gamma proteobacterium;Other	0	0	0	0	0	1.19629e-05	2.1199e-05	0	0	3.50828e-05	2.76197e-05	0	0	0	0	0	0	0	0	4.39348e-05	0	1.52759e-05	0	0	0	0	0	0	0	0	0	0	0
Bacteria;Proteobacteria;Alphaproteobacteria;OCS116 clade;marine metagenome;Other	0	0	0	0	0	0	0	0	0	1.75414e-05	2.76197e-05	0	0	0	3.92065e-05	0	0	0	0	0	0	1.52759e-05	0	0	0	0	2.3084e-05	0	0	0	0	0	0.000282526
Bacteria;Proteobacteria;Alphaproteobacteria;OCS116 clade;uncultured Candidatus Pelagibacter sp.;Other	0	0	0	0	0	0	0	0	0	0	0	0	0	0	0	0	0	0	0	0	0	1.52759e-05	0	0	0	0	0	0	0	0	0	0.000104091	4.70876e-05
Bacteria;Proteobacteria;Alphaproteobacteria;Parvularculales;Parvularculaceae;Parvularcula	0	0	0	0	0	0	0	0	0	0.000175414	0.000165718	0	0.000236574	0	0.000196032	0	0.00021885	0.000128259	0	0.000219674	0.000228206	0.000252053	0	0	0	0	0.000138504	4.41306e-05	0	9.15751e-05	0.000372995	0.000416363	0
Bacteria;Proteobacteria;Alphaproteobacteria;Rhizobiales;A0839;uncultured alpha proteobacterium	3.02926e-05	4.0503e-05	5.46314e-05	6.94276e-05	0.000317981	5.98143e-05	6.3597e-05	0.00013022	6.35344e-05	3.50828e-05	8.28592e-05	0	0	2.05711e-05	0	0.000151963	3.64751e-05	6.41293e-05	0.000239901	8.78696e-05	5.70516e-05	3.81898e-05	4.37388e-05	6.05877e-05	0.00013224	2.33852e-05	2.3084e-05	0	6.45203e-05	9.15751e-05	0	0	0
Bacteria;Proteobacteria;Alphaproteobacteria;Rhizobiales;A0839;uncultured bacterium	0.00434194	0.0040503	0.00333251	0.00166626	0.00476972	0.00451	0.00269228	0.00643288	0.00127069	0.0025435	0.00243054	0.00157199	0.00298675	0.00104912	0.00352858	0.00337695	0.00452291	0.00202007	0.0035247	0.00557972	0.00422182	0.00391064	0.00459257	0.0044229	0.00304152	0.00149666	0.0021699	0.00251545	0.00346259	0.00274725	0.00251772	0.00281045	0.00145972
Bacteria;Proteobacteria;Alphaproteobacteria;Rhizobiales;Beijerinckiaceae;Methylorosula	1.00975e-05	0	0	0	0	1.19629e-05	0	1.3022e-05	0	3.50828e-05	0.000110479	0	0	0	7.84129e-05	3.37695e-05	0.0001459	9.61939e-05	0	4.39348e-05	0.000114103	6.87416e-05	2.18694e-05	6.05877e-05	0	0	4.61681e-05	4.41306e-05	0	0	0	0	0
Bacteria;Proteobacteria;Alphaproteobacteria;Rhizobiales;Beijerinckiaceae;Methylovirgula	0	0	1.36578e-05	0	0.000101754	5.98143e-05	0	3.90661e-05	0	0	2.76197e-05	0	0	0	0	0.000101309	0	3.20646e-05	0	0	0	7.63796e-06	0	0	0	0	0	0	0	0	0	0	0
Bacteria;Proteobacteria;Alphaproteobacteria;Rhizobiales;Beijerinckiaceae;uncultured	8.07803e-05	0.000121509	0.000122921	0	3.81577e-05	5.98143e-05	8.47961e-05	3.90661e-05	6.35344e-05	0.000543783	0.000331437	4.30682e-05	0.000473149	4.11421e-05	0.000313652	0.000101309	0.000620076	0.000384776	5.53618e-05	0.000659022	0.000342309	0.000328432	0.000109347	0.000605877	0.000661201	0.000116926	0.00034626	0.000441306	0	0.0003663	0.000372995	0.000832726	0.000188351
Bacteria;Proteobacteria;Alphaproteobacteria;Rhizobiales;Bradyrhizobiaceae;Bosea	6.05853e-05	2.02515e-05	0	3.47138e-05	0	0	2.1199e-05	0	0	3.50828e-05	8.28592e-05	0	2.95718e-05	6.17132e-05	0.000117619	1.68848e-05	7.29501e-05	6.41293e-05	3.69079e-05	8.78696e-05	0.000171155	8.40176e-05	0	0.000242351	0.00026448	0	9.23361e-05	0	0	0.00018315	9.32488e-05	0.000104091	0
Bacteria;Proteobacteria;Alphaproteobacteria;Rhizobiales;Bradyrhizobiaceae;Bradyrhizobium	0.000464487	0.000344276	0.000532656	0.000208283	0.00016535	0.000131592	0.000148393	0.000234396	0.000285905	0.00136823	0.000690493	0.000150739	0.00103501	0.000205711	0.00164667	0.000185732	0.00124015	0.00089781	0.000258355	0.00197707	0.00108398	0.000954745	0.000153086	0.000848228	0.000925681	0.000280623	0.000761773	0.001015	0.000193561	0.0014652	0.00130548	0.000936817	0.000329613
Bacteria;Proteobacteria;Alphaproteobacteria;Rhizobiales;Brucellaceae;Ochrobactrum	8.07803e-05	8.10061e-05	5.46314e-05	6.94276e-05	3.81577e-05	9.57029e-05	0.000169592	2.6044e-05	0.00022237	3.50828e-05	8.28592e-05	0.00010767	5.91436e-05	2.05711e-05	3.92065e-05	0.000101309	3.64751e-05	3.20646e-05	9.22696e-05	8.78696e-05	0.000228206	6.11037e-05	4.37388e-05	6.05877e-05	0	0.000116926	4.61681e-05	0	2.15068e-05	9.15751e-05	0.000186498	0.000312272	0
Bacteria;Proteobacteria;Alphaproteobacteria;Rhizobiales;C2U;uncultured bacterium	0.000232243	0.000182264	0.000409735	6.94276e-05	7.63155e-05	4.78515e-05	6.3597e-05	7.81321e-05	9.53016e-05	0.000684115	0.000331437	0.000129205	0.000295718	0.000164568	0.000705716	6.7539e-05	0.000547126	0.000448905	0.000110724	0.000922631	0.000570516	0.000397174	2.18694e-05	0.000908816	0.00026448	4.67705e-05	0.000369344	4.41306e-05	2.15068e-05	0.0003663	0.000839239	0.000520454	0.000376701
Bacteria;Proteobacteria;Alphaproteobacteria;Rhizobiales;DUNssu044;uncultured bacterium	0	0	0	0	2.54385e-05	1.19629e-05	0	0	0	0	0	0	0	0	0	0	0	0	0	0	0	0	0	0	0	0	0	0	2.15068e-05	0	0	0	0
Bacteria;Proteobacteria;Alphaproteobacteria;Rhizobiales;DUNssu371;uncultured Rhizobiales bacterium	0	0.000101258	4.09735e-05	3.47138e-05	2.54385e-05	3.58886e-05	6.3597e-05	2.6044e-05	0	1.75414e-05	2.76197e-05	2.15341e-05	8.87154e-05	2.05711e-05	3.92065e-05	0	0.000109425	6.41293e-05	0	8.78696e-05	0	4.58278e-05	4.37388e-05	0	0	2.33852e-05	6.92521e-05	0	6.45203e-05	9.15751e-05	0	0	0
Bacteria;Proteobacteria;Alphaproteobacteria;Rhizobiales;DUNssu371;uncultured bacterium	0.000262536	0.000364527	0.000409735	3.47138e-05	3.81577e-05	0.000107666	4.2398e-05	7.81321e-05	0	5.26242e-05	8.28592e-05	6.46023e-05	0	2.05711e-05	0.000156826	5.06543e-05	0.0001459	3.20646e-05	5.53618e-05	4.39348e-05	5.70516e-05	6.11037e-05	0.000174955	0	0.00013224	2.33852e-05	0.000138504	4.41306e-05	0.000107534	0	9.32488e-05	0	0
Bacteria;Proteobacteria;Alphaproteobacteria;Rhizobiales;Hyphomicrobiaceae;Hyphomicrobium	0.000898681	0.000830312	0.00169357	0.000138855	0.000216227	0.000131592	0.00021199	0.000169286	0.000381207	0.00231546	0.00290007	0.000279943	0.00204045	0.000555418	0.00266604	0.000219502	0.00215203	0.0021804	0.000147631	0.00369052	0.00279553	0.00219209	0.000196825	0.00236292	0.00277704	0.000420934	0.00214681	0.00145631	0.000215068	0.00164835	0.00205147	0.00270636	0.000470876
Bacteria;Proteobacteria;Alphaproteobacteria;Rhizobiales;Hyphomicrobiaceae;Pedomicrobium	0.000292829	0.000243018	0.00019121	0.000347138	0.000101754	0.000131592	0.000169592	0.000221374	0.000349439	0.000543783	0.000359057	8.61364e-05	0.000532292	0.000123426	0.000470478	0.000202617	0.000693026	0.000448905	0.000479802	0.00127411	0.000684619	0.00045064	0.000393649	0.000242351	0.000528961	0.000210467	0.000323176	4.41306e-05	0.000107534	0.00018315	0.000279746	0.000520454	0.000282526
Bacteria;Proteobacteria;Alphaproteobacteria;Rhizobiales;Hyphomicrobiaceae;Prosthecomicrobium	0	0	1.36578e-05	0	0	0	4.2398e-05	0	0	0	5.52395e-05	0	2.95718e-05	2.05711e-05	7.84129e-05	1.68848e-05	7.29501e-05	6.41293e-05	1.84539e-05	0	0.000171155	2.29139e-05	0	0	0.00013224	0	4.61681e-05	0	0	0	0.000186498	0	0
Bacteria;Proteobacteria;Alphaproteobacteria;Rhizobiales;Hyphomicrobiaceae;Rhodoplanes	8.07803e-05	0.000162012	0.000218525	0.000312424	0.000190789	0.000645995	0.00114475	0.000481815	0.000317672	0.000157873	0.000110479	0.000150739	0.000177431	0.000267424	0.000274445	0.00032081	0.000182375	0.000160323	0.000442894	0.000219674	0.000342309	0.000313156	0.000459257	0.000424114	0.00013224	0.000374164	0.000207756	4.41306e-05	0.000258081	0.00018315	0	0.000104091	0
Bacteria;Proteobacteria;Alphaproteobacteria;Rhizobiales;Hyphomicrobiaceae;uncultured	0.000272634	0.000303773	0.000259499	0.000104141	8.90347e-05	3.58886e-05	8.47961e-05	3.90661e-05	6.35344e-05	0.000157873	5.52395e-05	8.61364e-05	5.91436e-05	0.000123426	0	1.68848e-05	7.29501e-05	9.61939e-05	0.000110724	8.78696e-05	0.000171155	9.16555e-05	6.56082e-05	0.000242351	0	7.01557e-05	9.23361e-05	4.41306e-05	0.000107534	0	9.32488e-05	0	4.70876e-05
Bacteria;Proteobacteria;Alphaproteobacteria;Rhizobiales;JG35-K1-AG5;uncultured bacterium	0.000313024	0.000303773	0.000600945	0.000208283	0.000139912	0.000155517	0.000105995	0.000182308	0.000127069	0.000350828	0.000414296	8.61364e-05	0.00032529	6.17132e-05	0.000352858	0.000202617	0.000729501	0.000609228	0.000184539	0.000966566	0.000855774	0.000397174	0.000109347	0.000545289	0.00013224	4.67705e-05	0.000323176	0.000308914	0.000150547	0.00018315	0.000372995	0.000208182	9.41753e-05
Bacteria;Proteobacteria;Alphaproteobacteria;Rhizobiales;KF-JG30-B3;uncultured bacterium	0	0	0	0	0	0	0	0	0	3.50828e-05	2.76197e-05	0	0	0	3.92065e-05	0	0	0	0	0	0	0	0	0	0.00013224	0	0	0	0	0	0	0	0
Bacteria;Proteobacteria;Alphaproteobacteria;Rhizobiales;MNG7;uncultured alpha proteobacterium	6.05853e-05	4.0503e-05	9.56049e-05	0	0	2.39257e-05	4.2398e-05	0	0	3.50828e-05	8.28592e-05	0	2.95718e-05	0	7.84129e-05	3.37695e-05	0.00021885	3.20646e-05	0	8.78696e-05	0.000114103	4.58278e-05	0	6.05877e-05	0	4.67705e-05	4.61681e-05	0	0	0	0	0	4.70876e-05
Bacteria;Proteobacteria;Alphaproteobacteria;Rhizobiales;MNG7;uncultured bacterium	0.000302926	0.00026327	0.000491682	0.000173569	0.000114473	9.57029e-05	0.000233189	0.000117198	6.35344e-05	0.000210497	0.000303817	0.000129205	8.87154e-05	0.000102855	0.000196032	0.000202617	0.000401226	0.000320646	0.000221447	0.000439348	0.000342309	0.000229139	0.000174955	0.000424114	0.00039672	7.01557e-05	0.000300092	0.000264784	0.000107534	9.15751e-05	0.000466244	0.000104091	4.70876e-05
Bacteria;Proteobacteria;Alphaproteobacteria;Rhizobiales;Methylobacteriaceae;Meganema	8.07803e-05	8.10061e-05	0.000177552	3.47138e-05	0.000228946	0.000203369	0	0.00019533	6.35344e-05	0.000192955	0.000220958	0	0.000147859	6.17132e-05	0.000156826	0.000270156	0.000255325	9.61939e-05	0	0.000175739	5.70516e-05	0.000183311	0	0.000121175	0	2.33852e-05	0.000207756	0	0.000107534	9.15751e-05	0	0.000104091	0
Bacteria;Proteobacteria;Alphaproteobacteria;Rhizobiales;Methylobacteriaceae;Methylobacterium	0	0	0	3.47138e-05	0	0	2.1199e-05	0	0	1.75414e-05	0	0	0	0	0	0	0	0	0	0	0.000114103	7.63796e-06	0	0	0	0	0	0	0	0	0	0	0
Bacteria;Proteobacteria;Alphaproteobacteria;Rhizobiales;Methylobacteriaceae;uncultured	0.000313024	0.000243018	0.000491682	0.000208283	0.00016535	7.17772e-05	0.000127194	0.000221374	0.00022237	0.000578866	0.000441916	0.000215341	0.00032529	0.000431992	0.00066651	8.44238e-05	0.0002918	0.000352711	0.000147631	0.000527218	0.000228206	0.000496467	0.000240563	0.000363526	0.00105792	0.000584631	0.000923361	0.000485437	4.30135e-05	0.000457875	0.00074599	0.000104091	0.000376701
Bacteria;Proteobacteria;Alphaproteobacteria;Rhizobiales;Methylocystaceae;Pleomorphomonas	0	0	0	0	0	0	0	0	0	3.50828e-05	8.28592e-05	0	8.87154e-05	0	7.84129e-05	0	3.64751e-05	6.41293e-05	0	4.39348e-05	0	3.05518e-05	0	6.05877e-05	0	0	9.23361e-05	0.000132392	0	9.15751e-05	0.000186498	0.000104091	0
Bacteria;Proteobacteria;Alphaproteobacteria;Rhizobiales;Methylocystaceae;uncultured	0.000413999	0.000384779	0.000409735	0.000590134	0.000254385	0.000442626	0.000996354	0.000364617	0.000698879	0.00140331	0.000745733	0.000452216	0.00121244	0.000637703	0.000784129	0.000337695	0.00120368	0.00115433	0.00060898	0.00140591	0.00102693	0.00106168	0.000612343	0.00139352	0.000793441	0.000327393	0.00150046	0.000661959	0.000279588	0.000641026	0.00111899	0.00166545	0.000376701
Bacteria;Proteobacteria;Alphaproteobacteria;Rhizobiales;Phyllobacteriaceae;Aquamicrobium	0	0	1.36578e-05	0	1.27192e-05	0	0	0	0	0.000613949	0.000441916	0	0.000473149	0	0.000313652	0	0.000364751	0.000448905	1.84539e-05	0.000351478	0.000513464	0.000236777	0	0.000484702	0.00013224	0	0.000184672	0.000529568	0	0.0003663	0.000466244	0.000312272	4.70876e-05
Bacteria;Proteobacteria;Alphaproteobacteria;Rhizobiales;Phyllobacteriaceae;Mesorhizobium	0	2.02515e-05	4.09735e-05	0	0	1.19629e-05	0	1.3022e-05	0	7.01656e-05	0.000110479	4.30682e-05	0.000147859	0	3.92065e-05	0	0.000109425	6.41293e-05	0	0.000263609	0.000171155	3.81898e-05	4.37388e-05	6.05877e-05	0	2.33852e-05	0.000138504	0	2.15068e-05	9.15751e-05	0.000186498	0	0
Bacteria;Proteobacteria;Alphaproteobacteria;Rhizobiales;Phyllobacteriaceae;Nitratireductor	0	0	0	0	0	0	0	0	0	0	0	0	2.95718e-05	0	3.92065e-05	0	0	6.41293e-05	0	4.39348e-05	0	1.52759e-05	0	0	0	0	0	4.41306e-05	0	0	0	0	0
Bacteria;Proteobacteria;Alphaproteobacteria;Rhizobiales;Rhizobiaceae;Rhizobium	4.03902e-05	2.02515e-05	4.09735e-05	6.94276e-05	0	0	0	0	0	1.75414e-05	0	4.30682e-05	0.000118287	0	7.84129e-05	0	0	3.20646e-05	5.53618e-05	0.000131804	0	1.52759e-05	0	6.05877e-05	0	4.67705e-05	2.3084e-05	0	0	0	0	0.000104091	0
Bacteria;Proteobacteria;Alphaproteobacteria;Rhizobiales;Rhizobiaceae;Shinella	5.04877e-05	2.02515e-05	2.73157e-05	3.47138e-05	1.27192e-05	1.19629e-05	4.2398e-05	0	0	0.000105248	0.000193338	2.15341e-05	0.000207003	2.05711e-05	0.000117619	3.37695e-05	0.000109425	9.61939e-05	5.53618e-05	0.000307544	0.000171155	0.000106931	4.37388e-05	0.000302939	0	0	0.00011542	0	6.45203e-05	0	0.000279746	0.000104091	4.70876e-05
Bacteria;Proteobacteria;Alphaproteobacteria;Rhizobiales;Rhizobiales Incertae Sedis;Bauldia	1.00975e-05	0	0	0	0	2.39257e-05	2.1199e-05	3.90661e-05	0	3.50828e-05	8.28592e-05	0	0	0	0.000117619	1.68848e-05	0	0	1.84539e-05	4.39348e-05	0	3.05518e-05	2.18694e-05	0.000121175	0.00026448	0	6.92521e-05	4.41306e-05	0	0	0	0	4.70876e-05
Bacteria;Proteobacteria;Alphaproteobacteria;Rhizobiales;Rhizobiales Incertae Sedis;Nordella	2.01951e-05	4.0503e-05	4.09735e-05	0	1.27192e-05	3.58886e-05	8.47961e-05	1.3022e-05	0	0	0	2.15341e-05	5.91436e-05	0	3.92065e-05	1.68848e-05	0	3.20646e-05	1.84539e-05	0.000175739	0	5.34657e-05	4.37388e-05	0.000121175	0	0	6.92521e-05	4.41306e-05	0.000537669	0	9.32488e-05	0	0
Bacteria;Proteobacteria;Alphaproteobacteria;Rhizobiales;Rhizobiales Incertae Sedis;Rhizomicrobium	8.07803e-05	0.000101258	0.000150236	0	6.35962e-05	4.78515e-05	8.47961e-05	0.00013022	6.35344e-05	0.000298204	0.000165718	4.30682e-05	0.000177431	0.000123426	0.000431271	0.000118193	0.000255325	0.000192388	7.38157e-05	0.000483283	0.000228206	0.000259691	2.18694e-05	0.000181763	0.000661201	7.01557e-05	0.000161588	0.000264784	0.000150547	0.000274725	0.000279746	0.000416363	0.000423789
Bacteria;Proteobacteria;Alphaproteobacteria;Rhizobiales;Rhodobiaceae;Rhodobium	0	0	0	0	0	0	0	0	0	1.75414e-05	5.52395e-05	0	5.91436e-05	0	0	0	7.29501e-05	0	0	8.78696e-05	5.70516e-05	3.81898e-05	0	0.000121175	0	0	2.3084e-05	4.41306e-05	0	9.15751e-05	0.000186498	0.000104091	4.70876e-05
Bacteria;Proteobacteria;Alphaproteobacteria;Rhizobiales;Xanthobacteraceae;Labrys	3.02926e-05	0.000121509	1.36578e-05	0.000104141	2.54385e-05	3.58886e-05	8.47961e-05	1.3022e-05	0	5.26242e-05	0.000138099	2.15341e-05	0	4.11421e-05	3.92065e-05	0	0.000109425	3.20646e-05	1.84539e-05	8.78696e-05	5.70516e-05	4.58278e-05	6.56082e-05	0.000121175	0.00013224	2.33852e-05	2.3084e-05	0	2.15068e-05	0	9.32488e-05	0	4.70876e-05
Bacteria;Proteobacteria;Alphaproteobacteria;Rhizobiales;Xanthobacteraceae;Xanthobacter	3.02926e-05	0	5.46314e-05	0	5.0877e-05	3.58886e-05	0	3.90661e-05	0	0.000175414	0.000165718	2.15341e-05	0.000147859	0	7.84129e-05	1.68848e-05	0.000109425	0.000192388	9.22696e-05	4.39348e-05	5.70516e-05	9.16555e-05	8.74776e-05	6.05877e-05	0.00026448	0	0.00023084	8.82613e-05	2.15068e-05	0	0	0.000416363	4.70876e-05
Bacteria;Proteobacteria;Alphaproteobacteria;Rhizobiales;Xanthobacteraceae;uncultured	0.000131268	0.000243018	0.000218525	0.000138855	0.000139912	0.000119629	0.000233189	0.000208352	0.000127069	0.000192955	0.000386676	0.000193807	0.000236574	0.000246853	0.000352858	0.000135078	0.000437701	0.000320646	0.000276809	0.000615087	0.000456413	0.000213863	0.000174955	0.000181763	0.00026448	0.000116926	0.000253924	0.000220653	0.000150547	0.000274725	0.000372995	0.000104091	0.000235438
Bacteria;Proteobacteria;Alphaproteobacteria;Rhizobiales;alphaI cluster;uncultured bacterium	1.00975e-05	6.07546e-05	8.19471e-05	3.47138e-05	5.0877e-05	3.58886e-05	4.2398e-05	2.6044e-05	3.17672e-05	7.01656e-05	0.000165718	8.61364e-05	2.95718e-05	0.000123426	0.000156826	6.7539e-05	0.0001459	0.000192388	0.000202993	8.78696e-05	0.000228206	0.000160397	0.000109347	0.000181763	0.00013224	0.000116926	0.000138504	8.82613e-05	2.15068e-05	9.15751e-05	0	0	4.70876e-05
Bacteria;Proteobacteria;Alphaproteobacteria;Rhizobiales;uncultured;uncultured bacterium	6.05853e-05	6.07546e-05	8.19471e-05	0	0	1.19629e-05	6.3597e-05	0	0	5.26242e-05	0	0	8.87154e-05	4.11421e-05	7.84129e-05	0	0	6.41293e-05	0	4.39348e-05	0	7.63796e-06	0	0.000121175	0.00013224	0	4.61681e-05	0	6.45203e-05	0	0	0	9.41753e-05
Bacteria;Proteobacteria;Alphaproteobacteria;Rhizobiales;uncultured bacterium;Other	0	0	0	0	0	0	0	0	0	1.75414e-05	2.76197e-05	0	0	0	0	0	0	0	0	0	0	7.63796e-06	0	0	0	0	2.3084e-05	0	0	0	0	0	0
Bacteria;Proteobacteria;Alphaproteobacteria;Rhodobacterales;Rhodobacteraceae;Amaricoccus	0	0	0	3.47138e-05	0	0	0	0	0	0	0	0	0	2.05711e-05	0	0	3.64751e-05	3.20646e-05	0	4.39348e-05	0	1.52759e-05	0	0	0	0	0	0	0	0	0	0	0
Bacteria;Proteobacteria;Alphaproteobacteria;Rhodobacterales;Rhodobacteraceae;Oceaniovalibus	3.02926e-05	0	0.000122921	0	0	0	2.1199e-05	0	6.35344e-05	0.000105248	8.28592e-05	0	0.000118287	0	3.92065e-05	0	7.29501e-05	0	0	4.39348e-05	0	2.29139e-05	0	6.05877e-05	0	2.33852e-05	4.61681e-05	0	2.15068e-05	0	0	0.000104091	0
Bacteria;Proteobacteria;Alphaproteobacteria;Rhodobacterales;Rhodobacteraceae;Paracoccus	0.000100975	0.000101258	0.000122921	0.000138855	1.27192e-05	5.98143e-05	4.2398e-05	1.3022e-05	0	0.000350828	0.000386676	6.46023e-05	0.000473149	4.11421e-05	0.000352858	3.37695e-05	0.000547126	0.000448905	9.22696e-05	0.000483283	0.000684619	0.000252053	6.56082e-05	0.000242351	0	0	0.000253924	0.000132392	6.45203e-05	9.15751e-05	0.000186498	0.000312272	4.70876e-05
Bacteria;Proteobacteria;Alphaproteobacteria;Rhodobacterales;Rhodobacteraceae;Rhodobacter	0.000171658	0.000121509	0.000245841	0.000173569	0.000114473	0.000179443	0.000169592	0.00013022	6.35344e-05	0.00212251	0.0020991	8.61364e-05	0.00171516	4.11421e-05	0.00282287	1.68848e-05	0.0033557	0.00256517	7.38157e-05	0.00395413	0.00279553	0.00214627	4.37388e-05	0.00254468	0.00119016	9.3541e-05	0.00203139	0.00070609	4.30135e-05	0.000641026	0.00167848	0.00281045	0.000141263
Bacteria;Proteobacteria;Alphaproteobacteria;Rhodobacterales;Rhodobacteraceae;Rhodovulum	0.000333219	0.000364527	0.000559972	0.000381852	0.000190789	0.000191406	0.000296786	0.000143242	0.000254138	0.000912153	0.000856212	0.000258409	0.000739295	8.22842e-05	0.00113699	0.000236387	0.00113073	0.0010902	0.000313717	0.00127411	0.00136924	0.000695054	0.000153086	0.00121175	0.00171912	0.000210467	0.00124654	0.000353045	8.60271e-05	0.000641026	0.000372995	0.000832726	0.000329613
Bacteria;Proteobacteria;Alphaproteobacteria;Rhodobacterales;Rhodobacteraceae;Roseobacter	0	0	0	0	0	0	0	0	0	3.50828e-05	5.52395e-05	0	5.91436e-05	0	0	0	3.64751e-05	0	0	0	0	7.63796e-06	0	0	0	0	2.3084e-05	4.41306e-05	0	0	0	0	0
Bacteria;Proteobacteria;Alphaproteobacteria;Rhodobacterales;Rhodobacteraceae;Roseobacter clade OCT lineage	0	0	0	0	0	0	0	0	0	0.000228038	0.000138099	0	0.000295718	0	0.000196032	0	0.000182375	9.61939e-05	0	0.000571152	0.000342309	0.000129845	0	0.000484702	0.00026448	0	0.000138504	0.000132392	0	0.00018315	0.000652742	0.000104091	0.000753402
Bacteria;Proteobacteria;Alphaproteobacteria;Rhodobacterales;Rhodobacteraceae;Rubellimicrobium	2.01951e-05	4.0503e-05	1.36578e-05	0	0	0	0	1.3022e-05	6.35344e-05	0.000228038	0.000138099	2.15341e-05	0.000207003	2.05711e-05	0.000274445	0	0.00021885	0.000192388	0	0.000263609	0.000342309	0.000320794	0	0.000424114	0.00013224	0	0.000207756	8.82613e-05	0	0	9.32488e-05	0.000208182	0
Bacteria;Proteobacteria;Alphaproteobacteria;Rhodobacterales;Rhodobacteraceae;Yangia	1.00975e-05	0	2.73157e-05	0	0	4.78515e-05	0	1.3022e-05	0	0.000228038	0.000303817	0	0.000266146	0	0.000313652	0	0.000255325	6.41293e-05	1.84539e-05	0.000439348	0.000114103	0.000267329	0	0.000121175	0.00026448	2.33852e-05	0.000323176	0.000132392	2.15068e-05	0.00018315	0.000372995	0.000104091	0.000235438
Bacteria;Proteobacteria;Alphaproteobacteria;Rhodobacterales;Rhodobacteraceae;uncultured	1.00975e-05	2.02515e-05	5.46314e-05	0	1.27192e-05	3.58886e-05	0	0	0	0.000420994	0.000580014	2.15341e-05	0.00032529	2.05711e-05	0.00066651	0	0.000474176	0.000256517	1.84539e-05	0.000922631	0.000399361	0.000343708	0	0.00115117	0.00026448	0	0.000392428	0.000264784	2.15068e-05	0.00018315	0.000466244	0.000728635	0.00221312
Bacteria;Proteobacteria;Alphaproteobacteria;Rhodospirillales;AKYH478;uncultured bacterium	1.00975e-05	0	0	0	0	0	0	0	0	1.75414e-05	2.76197e-05	0	2.95718e-05	0	7.84129e-05	0	7.29501e-05	6.41293e-05	0	8.78696e-05	0	9.16555e-05	0	6.05877e-05	0	0	2.3084e-05	0	0	0	0	0	0
Bacteria;Proteobacteria;Alphaproteobacteria;Rhodospirillales;AT-s3-44;uncultured bacterium KM3-69-D9	0	0	0	0	0	0	0	0	0	0	0	0	0	0	3.92065e-05	0	0	0	1.84539e-05	0	0	2.29139e-05	2.18694e-05	0	0	0	0	0	0	0	0	0	0
Bacteria;Proteobacteria;Alphaproteobacteria;Rhodospirillales;Acetobacteraceae;Acidocella	0.000141366	0.000202515	0.000341446	0.000173569	0.000139912	7.17772e-05	0.000254388	0.000104176	0.000190603	0.000420994	0.000331437	8.61364e-05	0.000207003	0.000329137	0.000392065	0.000101309	0.000364751	0.000256517	0.000221447	0.000439348	0.000114103	0.000274967	0.000306172	0.000181763	0.00026448	0.000257238	0.000530933	0.000220653	0.000107534	0.00018315	9.32488e-05	0.000104091	0
Bacteria;Proteobacteria;Alphaproteobacteria;Rhodospirillales;Acetobacteraceae;Rhodovastum	1.00975e-05	0	1.36578e-05	6.94276e-05	2.54385e-05	0	2.1199e-05	0	0	3.50828e-05	0.000138099	4.30682e-05	5.91436e-05	2.05711e-05	0	1.68848e-05	3.64751e-05	3.20646e-05	1.84539e-05	0	5.70516e-05	1.52759e-05	6.56082e-05	6.05877e-05	0	0	0	4.41306e-05	0	0	0	0.000104091	0
Bacteria;Proteobacteria;Alphaproteobacteria;Rhodospirillales;Acetobacteraceae;Roseomonas	0.000313024	0.00026327	0.000546314	6.94276e-05	8.90347e-05	5.98143e-05	4.2398e-05	7.81321e-05	0	0.000140331	0.000276197	0	0.000147859	8.22842e-05	0.000196032	3.37695e-05	0.000474176	9.61939e-05	1.84539e-05	0.000219674	0.000114103	0.000221501	4.37388e-05	0.000181763	0.00013224	7.01557e-05	0.000161588	0	0.000107534	0.000274725	0.000186498	0.000208182	0.000188351
Bacteria;Proteobacteria;Alphaproteobacteria;Rhodospirillales;Acetobacteraceae;Stella	0.00426116	0.00386804	0.000737524	0.000867845	0.00016535	0.000191406	0.000169592	0.00026044	0.0018425	0.000333287	0.000469535	0.00180886	0.000561864	0.00150169	0.000392065	0.000135078	0.0002918	0.000256517	0.000239901	0.000131804	0.000228206	0.000343708	0.00034991	0.000363526	0.000528961	0.000327393	0.000461681	8.82613e-05	0.000215068	0.000457875	0.000186498	0.000208182	0.000282526
Bacteria;Proteobacteria;Alphaproteobacteria;Rhodospirillales;Acetobacteraceae;uncultured	0.000151463	0.000162012	0.000437051	0.000173569	0.00016535	0.000143554	6.3597e-05	0.000143242	0.000190603	0.000263121	0.000331437	0.00010767	0.000147859	0.000246853	0.000196032	0.000135078	0.00021885	0.000320646	0.000202993	8.78696e-05	0.000114103	0.000206225	0.000109347	0.000363526	0.00013224	9.3541e-05	0.00023084	0.000264784	0.00122589	0.00018315	0.000279746	0.000312272	4.70876e-05
Bacteria;Proteobacteria;Alphaproteobacteria;Rhodospirillales;Acetobacteraceae;uncultured forest soil bacterium	0	0	0	0	0	0	0	0	0	0	0	0	0	0	7.84129e-05	0	0	0	0	0	0	7.63796e-06	0	0	0	0	0	0	0	0	0	0	0
Bacteria;Proteobacteria;Alphaproteobacteria;Rhodospirillales;B79;uncultured bacterium	0.000565462	0.000567043	0.000409735	0.00027771	0.000419735	0.000239257	0.000296786	0.000390661	3.17672e-05	0.000280662	0.000276197	0.000129205	0.000295718	0.000102855	0.000392065	0.000405234	0.000328275	0.000128259	0.000202993	0.000263609	0.000285258	0.000282605	0.000196825	0.000242351	0	7.01557e-05	0.000323176	0.000176523	0.000258081	0.00018315	0.000186498	0.000416363	0
Bacteria;Proteobacteria;Alphaproteobacteria;Rhodospirillales;I-10;uncultured alpha proteobacterium	0.000232243	0.000121509	0.000122921	3.47138e-05	0.000178069	0.000155517	0.000466378	9.11541e-05	0.000190603	0.000105248	0.000110479	0.000215341	0	0.000123426	0	1.68848e-05	3.64751e-05	6.41293e-05	0.000221447	4.39348e-05	0	0.000106931	0.000415519	6.05877e-05	0.00013224	9.3541e-05	2.3084e-05	0	0.000322601	0	0	0.000104091	0
Bacteria;Proteobacteria;Alphaproteobacteria;Rhodospirillales;I-10;uncultured bacterium	0.00176707	0.00194415	0.00132481	0.00204811	0.00167894	0.00137573	0.0021411	0.00154962	0.00057181	0.0015261	0.00198862	0.000818295	0.00174474	0.00111084	0.00203874	0.00135078	0.00266268	0.00179562	0.00250973	0.00443741	0.0035372	0.00197823	0.00282115	0.0034535	0.00277704	0.000865254	0.00138504	0.00154457	0.0012689	0.00228938	0.00139873	0.00187363	0.000706314
Bacteria;Proteobacteria;Alphaproteobacteria;Rhodospirillales;JG37-AG-20;uncultured bacterium	3.02926e-05	0	1.36578e-05	3.47138e-05	5.0877e-05	5.98143e-05	8.47961e-05	7.81321e-05	0	0	0	0	2.95718e-05	2.05711e-05	0	3.37695e-05	0	3.20646e-05	7.38157e-05	0	0	3.05518e-05	2.18694e-05	6.05877e-05	0.00013224	7.01557e-05	2.3084e-05	4.41306e-05	2.15068e-05	0	9.32488e-05	0	4.70876e-05
Bacteria;Proteobacteria;Alphaproteobacteria;Rhodospirillales;KCM-B-15;uncultured bacterium	0.000131268	0.000121509	0.000218525	0	0.000267104	0.000394775	0.00021199	0.000286484	0	5.26242e-05	0.000110479	4.30682e-05	2.95718e-05	6.17132e-05	0	0.000219502	0.000182375	3.20646e-05	7.38157e-05	8.78696e-05	0	0.000198587	0.000196825	6.05877e-05	0.00026448	9.3541e-05	9.23361e-05	0	0.000365615	0	9.32488e-05	0.000312272	0
Bacteria;Proteobacteria;Alphaproteobacteria;Rhodospirillales;MNC12;uncultured bacterium	0	0	0	0	0	0	0	0	0	1.75414e-05	2.76197e-05	0	2.95718e-05	0	0.000117619	0	3.64751e-05	0	0	0	0	4.58278e-05	0	6.05877e-05	0	0	6.92521e-05	0	0	0	0	0.000208182	0
Bacteria;Proteobacteria;Alphaproteobacteria;Rhodospirillales;MND8;uncultured bacterium	2.01951e-05	4.0503e-05	0	0	0	1.19629e-05	0	0	0	3.50828e-05	0	0	0	0	0	0	0	0	0	0	0	0	0	0	0	0	0	0	0	0	9.32488e-05	0	0
Bacteria;Proteobacteria;Alphaproteobacteria;Rhodospirillales;Rhodospirillaceae;AEGEAN-169 marine group	0	0	0	0	0	0	0	0	0	0	5.52395e-05	0	8.87154e-05	0	7.84129e-05	0	0	0	0	8.78696e-05	0	2.29139e-05	0	0	0	0	2.3084e-05	0	0	0	0	0	0.000141263
Bacteria;Proteobacteria;Alphaproteobacteria;Rhodospirillales;Rhodospirillaceae;Candidatus Riegeria	1.00975e-05	0	0	3.47138e-05	1.27192e-05	7.17772e-05	0.000105995	3.90661e-05	0	7.01656e-05	0	0	0	2.05711e-05	3.92065e-05	3.37695e-05	0	0	0	0	0	0	2.18694e-05	0	0	2.33852e-05	0	0	0	0	0	0	0
Bacteria;Proteobacteria;Alphaproteobacteria;Rhodospirillales;Rhodospirillaceae;Defluviicoccus	2.01951e-05	4.0503e-05	4.09735e-05	0	2.54385e-05	5.98143e-05	0.000105995	6.51101e-05	3.17672e-05	7.01656e-05	0	4.30682e-05	0	6.17132e-05	7.84129e-05	8.44238e-05	7.29501e-05	3.20646e-05	5.53618e-05	0	0	3.05518e-05	6.56082e-05	6.05877e-05	0	0	6.92521e-05	4.41306e-05	0.000365615	0	0	0	4.70876e-05
Bacteria;Proteobacteria;Alphaproteobacteria;Rhodospirillales;Rhodospirillaceae;Dongia	8.07803e-05	0.000243018	2.73157e-05	0.000138855	6.35962e-05	3.58886e-05	0.000233189	9.11541e-05	0.000158836	0.000210497	8.28592e-05	0.000258409	0.000118287	0.000123426	7.84129e-05	0.000118193	0.0001459	0.000192388	0.000129178	4.39348e-05	0	0.000145121	0.000174955	0.000121175	0.00013224	0.000116926	9.23361e-05	0.000132392	2.15068e-05	0	0.000279746	0	0
Bacteria;Proteobacteria;Alphaproteobacteria;Rhodospirillales;Rhodospirillaceae;Elstera	1.00975e-05	0	0	3.47138e-05	0	0	6.3597e-05	0	0	1.75414e-05	0	0	2.95718e-05	2.05711e-05	3.92065e-05	0	0	9.61939e-05	0	0	0	7.63796e-06	0	0	0	2.33852e-05	0	0	0	0	0	0	0
Bacteria;Proteobacteria;Alphaproteobacteria;Rhodospirillales;Rhodospirillaceae;Inquilinus	3.02926e-05	0	0	0	0	1.19629e-05	0	3.90661e-05	0	1.75414e-05	2.76197e-05	0	0	0	0	0	3.64751e-05	3.20646e-05	1.84539e-05	0	0.000114103	4.58278e-05	0	0	0	0	0	0	0	0	9.32488e-05	0	9.41753e-05
Bacteria;Proteobacteria;Alphaproteobacteria;Rhodospirillales;Rhodospirillaceae;Magnetospirillum	0	4.0503e-05	0	3.47138e-05	1.27192e-05	0	2.1199e-05	0	0	0	2.76197e-05	0	0	0	0	0	0	6.41293e-05	3.69079e-05	0	0	2.29139e-05	6.56082e-05	0	0	0	0	0	2.15068e-05	0	0	0	0
Bacteria;Proteobacteria;Alphaproteobacteria;Rhodospirillales;Rhodospirillaceae;Skermanella	4.03902e-05	8.10061e-05	8.19471e-05	0	3.81577e-05	3.58886e-05	4.2398e-05	2.6044e-05	3.17672e-05	0	0	2.15341e-05	0	0	0	1.68848e-05	3.64751e-05	0	1.84539e-05	8.78696e-05	5.70516e-05	3.05518e-05	2.18694e-05	0	0	0	2.3084e-05	0	0	0	9.32488e-05	0	0
Bacteria;Proteobacteria;Alphaproteobacteria;Rhodospirillales;Rhodospirillaceae;Thalassospira	0	4.0503e-05	1.36578e-05	3.47138e-05	0	0	0	1.3022e-05	3.17672e-05	0	2.76197e-05	0	5.91436e-05	2.05711e-05	0	1.68848e-05	0	0	0	0	0	2.29139e-05	2.18694e-05	0	0	2.33852e-05	2.3084e-05	0	0	0	0	0	0
Bacteria;Proteobacteria;Alphaproteobacteria;Rhodospirillales;Rhodospirillaceae;uncultured	0.000222146	0.000344276	0.000450709	0.000485993	0.000407016	0.000311035	0.000763165	0.00101572	0.00101655	0.000824446	0.000883831	0.000839829	0.000739295	0.000761129	0.000588097	0.00035458	0.000401226	0.000609228	0.00094115	0.000834761	0.000969877	0.000779072	0.000437388	0.000605877	0.00105792	0.00044432	0.000484765	0.000573698	0.000752737	0.00100733	0.00111899	0.000728635	0.000753402
Bacteria;Proteobacteria;Alphaproteobacteria;Rhodospirillales;Rhodospirillales Incertae Sedis;Candidatus Alysiosphaera	3.02926e-05	2.02515e-05	1.36578e-05	3.47138e-05	0	3.58886e-05	2.1199e-05	1.3022e-05	0	3.50828e-05	2.76197e-05	2.15341e-05	2.95718e-05	2.05711e-05	0.000117619	0	7.29501e-05	9.61939e-05	1.84539e-05	4.39348e-05	5.70516e-05	8.40176e-05	0	0	0	2.33852e-05	4.61681e-05	4.41306e-05	2.15068e-05	0	9.32488e-05	0.000104091	4.70876e-05
Bacteria;Proteobacteria;Alphaproteobacteria;Rhodospirillales;Rhodospirillales Incertae Sedis;Reyranella	0.000111073	8.10061e-05	0.000109263	3.47138e-05	0.000190789	0.000311035	0.00021199	0.000442749	9.53016e-05	1.75414e-05	0	0	0.000147859	4.11421e-05	0.000156826	0.000472773	7.29501e-05	6.41293e-05	0.000166085	0.000219674	0.000171155	7.63796e-05	8.74776e-05	6.05877e-05	0	4.67705e-05	6.92521e-05	4.41306e-05	0.00144095	9.15751e-05	9.32488e-05	0.000312272	0
Bacteria;Proteobacteria;Alphaproteobacteria;Rickettsiales;AKIW1012;Caedibacter caryophilus	0.000504877	0.000587294	0.00154334	0.00027771	0.000241666	0.000263183	0.000317985	0.000286484	0.000381207	8.7707e-05	5.52395e-05	0.00129205	5.91436e-05	0.00117255	0.000156826	0.000135078	0.000109425	0	0.000166085	0.000131804	5.70516e-05	7.63796e-05	0.000984123	6.05877e-05	0.00026448	0.000163697	9.23361e-05	0.000220653	0.000172054	0	9.32488e-05	0	9.41753e-05
Bacteria;Proteobacteria;Alphaproteobacteria;Rickettsiales;AKIW1012;endosymbiont of Acanthamoeba sp.	0	0	0	0	0	0	2.1199e-05	0	0	0	0	0	0	0	0	0	0	0	1.84539e-05	0	0	2.29139e-05	0	0	0	0	2.3084e-05	0	0	0	0	0	0
Bacteria;Proteobacteria;Alphaproteobacteria;Rickettsiales;AKIW1012;endosymbiont of Acanthamoeba sp. S40	0	0	0	0	0	0	0	0	0	1.75414e-05	5.52395e-05	0	0	0	0	0	3.64751e-05	9.61939e-05	0	0	0.000114103	1.52759e-05	0	0	0	0	0	0	0	0	0	0.000104091	0
Bacteria;Proteobacteria;Alphaproteobacteria;Rickettsiales;AKIW1012;uncultured Caedibacter sp.	0	8.10061e-05	2.73157e-05	0	1.27192e-05	1.19629e-05	0	0	0	0	0	0	0	0	0	1.68848e-05	0	0	0	0	0	7.63796e-06	0	0	0	0	0	0	0	0	0	0	0
Bacteria;Proteobacteria;Alphaproteobacteria;Rickettsiales;Anaplasmataceae;Candidatus Neoehrlichia	0	0	0	0	0	0	0	0	0	3.50828e-05	0.000110479	0	0.000118287	0	0.000235239	0	0.000109425	0	0	8.78696e-05	0.000114103	5.34657e-05	0	6.05877e-05	0	0	4.61681e-05	0.000132392	0	0	9.32488e-05	0.000312272	0
Bacteria;Proteobacteria;Alphaproteobacteria;Rickettsiales;Anaplasmataceae;Candidatus Xenohaliotis	1.00975e-05	2.02515e-05	8.19471e-05	0	0	0	0	1.3022e-05	0	0	0	0	0	0	0	0	0	0	0	0	0	0	0	0	0	0	0	0	0	0	0	0	0
Bacteria;Proteobacteria;Alphaproteobacteria;Rickettsiales;Holosporaceae;Candidatus Gortzia	1.00975e-05	2.02515e-05	1.36578e-05	6.94276e-05	0	1.19629e-05	2.1199e-05	1.3022e-05	0	0	8.28592e-05	4.30682e-05	0	0	0	0	3.64751e-05	3.20646e-05	0	4.39348e-05	0	7.63796e-06	0	0	0	2.33852e-05	2.3084e-05	0	2.15068e-05	0	9.32488e-05	0	0
Bacteria;Proteobacteria;Alphaproteobacteria;Rickettsiales;Holosporaceae;Holospora	2.01951e-05	0	1.36578e-05	0	2.54385e-05	5.98143e-05	2.1199e-05	1.3022e-05	0	0	0	2.15341e-05	0	0	0	0	3.64751e-05	0	0	0	5.70516e-05	7.63796e-06	0	0	0	0	0	0	0	0	0	0	0
Bacteria;Proteobacteria;Alphaproteobacteria;Rickettsiales;Holosporaceae;uncultured	0.000413999	0.000283521	0.000532656	0.00027771	0.00115745	0.000717772	0.000360383	0.000377639	0.000476508	0.000456076	0.000497155	0.000495284	0.000443577	0.000637703	0.000235239	0.000371465	0.000437701	0.000224452	0.000184539	0.000131804	0.00074167	0.000244415	0.000459257	0.000302939	0.000661201	0.000163697	0.00034626	0.000353045	0.000129041	9.15751e-05	0.000279746	0	0.000282526
Bacteria;Proteobacteria;Alphaproteobacteria;Rickettsiales;LR A2-29;uncultured bacterium	0	0	0	3.47138e-05	0	0	0	0	0	0	5.52395e-05	0	2.95718e-05	0	0	0	7.29501e-05	0	0	0	0.000114103	0	0	0.000121175	0	2.33852e-05	0	0	0	9.15751e-05	9.32488e-05	0.000104091	0
Bacteria;Proteobacteria;Alphaproteobacteria;Rickettsiales;LWSR-14;uncultured bacterium	0.000100975	0.000182264	0.000218525	0.000104141	1.27192e-05	3.58886e-05	8.47961e-05	0.000104176	3.17672e-05	0.000157873	0.000276197	0	0.000236574	6.17132e-05	0.00054889	5.06543e-05	0.000255325	0.000128259	0.000184539	0.000175739	0.000399361	0.000114569	6.56082e-05	0.000181763	0.000661201	4.67705e-05	0.00023084	0.000308914	8.60271e-05	0.00018315	0.000186498	0.000208182	0.000141263
Bacteria;Proteobacteria;Alphaproteobacteria;Rickettsiales;LWSR-14;uncultured organism	8.07803e-05	2.02515e-05	0.000150236	0.000138855	0.000597805	0.0004187	0.000169592	0.000546925	3.17672e-05	0.00012279	2.76197e-05	2.15341e-05	8.87154e-05	4.11421e-05	0.000156826	0.000439004	0.000182375	3.20646e-05	0.000129178	4.39348e-05	0.000342309	5.34657e-05	0.000240563	0.000181763	0	9.3541e-05	4.61681e-05	8.82613e-05	0.000150547	9.15751e-05	0.000186498	0	0
Bacteria;Proteobacteria;Alphaproteobacteria;Rickettsiales;RB446;uncultured bacterium	0.000242341	0.000283521	0.000409735	0	3.81577e-05	1.19629e-05	0	1.3022e-05	3.17672e-05	0	0	4.30682e-05	0	0	0	1.68848e-05	0	0	0	0	0	0	0	0	0	0	0	0	4.30135e-05	0	0	0	0
Bacteria;Proteobacteria;Alphaproteobacteria;Rickettsiales;Rickettsiaceae;Rickettsia	0.00100975	0.00115434	0.0011336	0.000485993	0.000763155	0.00161499	0.000784364	0.000703189	0.00130246	0.00147348	0.00212672	0.00109824	0.00165602	0.00131655	0.0024308	0.00070916	0.00229793	0.00128259	0.00105187	0.00206494	0.00330899	0.00145121	0.000852906	0.00175704	0.000925681	0.000841869	0.00186981	0.00145631	0.000537669	0.000915751	0.00149198	0.00156136	0.000612139
Bacteria;Proteobacteria;Alphaproteobacteria;Rickettsiales;Rickettsiaceae;Rickettsia sp. MStbIM1	1.00975e-05	0	0	0	0	0	0	0	3.17672e-05	0	0	4.30682e-05	2.95718e-05	0	0	1.68848e-05	0	0	3.69079e-05	8.78696e-05	0	0	0	0	0	0	0	0	0	0	0	0.000104091	0
Bacteria;Proteobacteria;Alphaproteobacteria;Rickettsiales;Rickettsiaceae;uncultured	0	4.0503e-05	0	3.47138e-05	3.81577e-05	9.57029e-05	8.47961e-05	1.3022e-05	6.35344e-05	0	2.76197e-05	6.46023e-05	0	2.05711e-05	0	6.7539e-05	7.29501e-05	0	9.22696e-05	0	0	7.63796e-06	4.37388e-05	0	0	2.33852e-05	2.3084e-05	0	4.30135e-05	0	0	0	0
Bacteria;Proteobacteria;Alphaproteobacteria;Rickettsiales;Rickettsiales Incertae Sedis;Candidatus Captivus	0.000565462	0.000546791	0.00102434	0.000624848	0.000559647	0.000598143	0.000529975	0.00148451	0.000984784	0.000701656	0.000745733	0.00150739	0.000621008	0.000514276	0.000392065	0.000726045	0.000583601	0.000256517	0.000664341	0.000263609	0.000969877	0.000252053	0.00037178	0.000363526	0.00026448	0.000818484	0.000461681	0.000441306	0.000494656	0.000274725	0.000559493	0.000312272	9.41753e-05
Bacteria;Proteobacteria;Alphaproteobacteria;Rickettsiales;Rickettsiales Incertae Sedis;Candidatus Defluviella	0	2.02515e-05	5.46314e-05	0	0	0	0	0	0	0	0	0	0	0	0	0	0	0	0	0	0	0	0	0	0	0	0	0	0	0	0	0	0
Bacteria;Proteobacteria;Alphaproteobacteria;Rickettsiales;Rickettsiales Incertae Sedis;Candidatus Odyssella	0.000373609	0.000769558	0.000669234	0.000104141	0.000470612	0.000693846	0.00021199	0.000533903	0.000254138	0.000403452	0.000276197	0.000193807	0.00032529	0.000123426	0.000274445	0.000455889	0.000656551	0.000384776	0.000221447	0.000659022	0.000570516	0.000252053	6.56082e-05	0.000545289	0	4.67705e-05	0.000323176	0.000264784	0.000129041	0.00018315	9.32488e-05	0.000728635	0
Bacteria;Proteobacteria;Alphaproteobacteria;Rickettsiales;S25-593;uncultured marine microorganism	0	0	0	0	0	0	0	0	0	0	0	0	0	0	0	0	0	0	0	0	0	0	0	0	0.00013224	0	0	4.41306e-05	0	0	0	0	4.70876e-05
Bacteria;Proteobacteria;Alphaproteobacteria;Rickettsiales;SAR116 clade;marine metagenome	0	0	0	0	0	0	0	0	0	3.50828e-05	5.52395e-05	0	2.95718e-05	0	0	0	0	3.20646e-05	0	0	0	1.52759e-05	0	6.05877e-05	0	0	0	0	0	0	0	0	0.000141263
Bacteria;Proteobacteria;Alphaproteobacteria;Rickettsiales;SAR116 clade;uncultured Rhodospirillaceae bacterium	0	0	0	0	0	0	0	0	0	0	0	0	0	0	0	0	0	0	0	8.78696e-05	5.70516e-05	0	0	0	0	0	0	0	0	0	0	0	0.00136554
Bacteria;Proteobacteria;Alphaproteobacteria;Rickettsiales;SAR116 clade;uncultured bacterium	0	0	0	0	0	0	0	0	0	0	2.76197e-05	0	0	0	0	0	0	0	0	0	5.70516e-05	0	0	0	0	0	0	8.82613e-05	0	0	0	0	0.000376701
Bacteria;Proteobacteria;Alphaproteobacteria;Rickettsiales;SM1B06;uncultured bacterium	8.07803e-05	6.07546e-05	0	0	2.54385e-05	2.39257e-05	0	1.3022e-05	9.53016e-05	3.50828e-05	8.28592e-05	0.00010767	0.000118287	2.05711e-05	3.92065e-05	1.68848e-05	7.29501e-05	3.20646e-05	0	0	0.000228206	9.92935e-05	2.18694e-05	0.000121175	0.00013224	0	0.00011542	0.000220653	0	9.15751e-05	9.32488e-05	0.000104091	9.41753e-05
Bacteria;Proteobacteria;Alphaproteobacteria;Rickettsiales;SM2D12;uncultured alpha proteobacterium	1.00975e-05	0	2.73157e-05	3.47138e-05	2.54385e-05	1.19629e-05	6.3597e-05	0	0	3.50828e-05	2.76197e-05	2.15341e-05	0.000118287	0	7.84129e-05	0	3.64751e-05	0.000128259	3.69079e-05	0	5.70516e-05	0.000168035	2.18694e-05	0.000181763	0	2.33852e-05	9.23361e-05	0.000220653	0	0.00018315	9.32488e-05	0.000312272	4.70876e-05
Bacteria;Proteobacteria;Alphaproteobacteria;Rickettsiales;SM2D12;uncultured bacterium	0.000111073	4.0503e-05	8.19471e-05	0.000208283	0.000152631	0.000215332	0.000190791	0.000169286	6.35344e-05	0.000368369	0.000414296	6.46023e-05	0.000118287	0	0.000313652	0.000101309	0.0002918	0.00041684	0.000184539	0.000483283	0.000285258	0.000588123	0.000174955	0.000302939	0.00039672	2.33852e-05	0.000577101	0.000220653	0.000107534	0.000274725	0.000372995	0.000832726	0.000282526
Bacteria;Proteobacteria;Alphaproteobacteria;Rickettsiales;SM2D12;uncultured organism	0	0	0	3.47138e-05	0	0	0	0	6.35344e-05	1.75414e-05	0	4.30682e-05	2.95718e-05	0	0	0	3.64751e-05	3.20646e-05	1.84539e-05	4.39348e-05	0.000114103	3.81898e-05	2.18694e-05	0	0	0	2.3084e-05	0	0	0	0	0.000104091	0
Bacteria;Proteobacteria;Alphaproteobacteria;Rickettsiales;SM2D12;uncultured soil bacterium	0	0	0	0	5.0877e-05	3.58886e-05	0	3.90661e-05	0	0	0	2.15341e-05	0	0	0	3.37695e-05	0	0	0	0	0	0	0	0	0	0	0	0	0	0	0	0	0
Bacteria;Proteobacteria;Alphaproteobacteria;Rickettsiales;TK34;uncultured bacterium	1.00975e-05	0	5.46314e-05	0.000173569	0.000101754	0.000203369	0.000317985	0.000169286	9.53016e-05	3.50828e-05	2.76197e-05	0.000150739	2.95718e-05	0.000102855	3.92065e-05	5.06543e-05	0	0	0.000350625	0	0.000114103	0.000129845	0.000196825	0	0	0.000140311	9.23361e-05	0	6.45203e-05	0	9.32488e-05	0.000104091	0
Bacteria;Proteobacteria;Alphaproteobacteria;Rickettsiales;bac2nit3;uncultured soil bacterium	0	0	0	0	0	1.19629e-05	0	0	0	0	0	0	0	0	0	0	0	3.20646e-05	7.38157e-05	0	5.70516e-05	0	4.37388e-05	0	0	0	0	0	0	0	0	0	0
Bacteria;Proteobacteria;Alphaproteobacteria;Rickettsiales;mitochondria;Betula platyphylla	1.00975e-05	4.0503e-05	2.73157e-05	0	2.54385e-05	8.37401e-05	0	0	3.17672e-05	0	0	0	2.95718e-05	0	0	1.68848e-05	0	0	0	0	5.70516e-05	0	0	0	0	0	0	0	4.30135e-05	0	0	0	4.70876e-05
Bacteria;Proteobacteria;Alphaproteobacteria;Rickettsiales;mitochondria;Chlorokybus atmophyticus	0	0	0	0	0	1.19629e-05	2.1199e-05	0	3.17672e-05	0	2.76197e-05	8.61364e-05	0	0	0	0	0	0	0	0	0	0	0	0	0	0	0	0	0	0	0	0	0
Bacteria;Proteobacteria;Alphaproteobacteria;Rickettsiales;mitochondria;uncultured Rickettsiales bacterium	0	0	0	0	0	0	0	0	3.17672e-05	0	0	2.15341e-05	0	0	0	1.68848e-05	3.64751e-05	0	1.84539e-05	8.78696e-05	0	1.52759e-05	8.74776e-05	0	0	0	0	0	0	0	0	0	0
Bacteria;Proteobacteria;Alphaproteobacteria;Rickettsiales;mitochondria;uncultured alpha proteobacterium	0	2.02515e-05	0	3.47138e-05	0	5.98143e-05	0	1.3022e-05	3.17672e-05	0	0	0	0	0	0	0.000168848	0	3.20646e-05	3.69079e-05	0	0	0	0	0	0	0	0	0	4.30135e-05	0	0	0	0
Bacteria;Proteobacteria;Alphaproteobacteria;Rickettsiales;mitochondria;uncultured bacterium	1.00975e-05	4.0503e-05	0	3.47138e-05	7.63155e-05	0.000311035	4.2398e-05	6.51101e-05	6.35344e-05	3.50828e-05	0	2.15341e-05	2.95718e-05	0	0	5.06543e-05	0	6.41293e-05	0	4.39348e-05	5.70516e-05	7.63796e-06	2.18694e-05	6.05877e-05	0	0	2.3084e-05	0	0	0	0	0.000208182	0
Bacteria;Proteobacteria;Alphaproteobacteria;Rickettsiales;mitochondria;uncultured organism	1.00975e-05	0	1.36578e-05	0	0	1.19629e-05	0	1.3022e-05	3.17672e-05	1.75414e-05	0	0	0	0	0	0	0	0	0	0	0	0	0	0	0	0	0	0	0	0	0	0	0
Bacteria;Proteobacteria;Alphaproteobacteria;Rickettsiales;uncultured;endosymbiont of Acanthamoeba sp. UWC36	4.03902e-05	2.02515e-05	1.36578e-05	0	0	1.19629e-05	0	0	0	1.75414e-05	5.52395e-05	0	0	0	0	1.68848e-05	0.0001459	0	0	0.000131804	5.70516e-05	1.52759e-05	2.18694e-05	0	0	0	0	0	0	0	0	0	0
Bacteria;Proteobacteria;Alphaproteobacteria;Rickettsiales;uncultured;uncultured alpha proteobacterium	5.04877e-05	0	8.19471e-05	0	0.000139912	2.39257e-05	0	0.000156264	0	8.7707e-05	2.76197e-05	2.15341e-05	5.91436e-05	0	0.000274445	3.37695e-05	0.0001459	9.61939e-05	1.84539e-05	4.39348e-05	5.70516e-05	0.000106931	0	0	0.00013224	9.3541e-05	0.000300092	0	2.15068e-05	0	9.32488e-05	0	0
Bacteria;Proteobacteria;Alphaproteobacteria;Rickettsiales;uncultured;uncultured bacterium	3.02926e-05	8.10061e-05	4.09735e-05	3.47138e-05	0.000190789	0.000107666	4.2398e-05	0.000247418	0	0.00012279	0.000110479	2.15341e-05	0.000118287	0.000102855	0	0.000287041	7.29501e-05	0.000128259	5.53618e-05	4.39348e-05	0.000114103	0.000145121	2.18694e-05	6.05877e-05	0	7.01557e-05	6.92521e-05	0	4.30135e-05	0	9.32488e-05	0.000104091	0
Bacteria;Proteobacteria;Alphaproteobacteria;Rickettsiales;uncultured alpha proteobacterium;Other	0	0	0	0	0	0	6.3597e-05	0	0	0	0	0	0	2.05711e-05	0	0	3.64751e-05	0	0.000147631	0	0	0	0	0	0	2.33852e-05	0	0	0	0	0	0	0
Bacteria;Proteobacteria;Alphaproteobacteria;Rickettsiales;uncultured organism;Other	0	0	0	3.47138e-05	0	0	0	0	0	0	0	0	2.95718e-05	0	0	0	3.64751e-05	0	0.000110724	4.39348e-05	0	1.52759e-05	2.18694e-05	0	0	2.33852e-05	0	0	0	9.15751e-05	0	0	0
Bacteria;Proteobacteria;Alphaproteobacteria;SAR11 clade;Surface 1;uncultured bacterium	2.01951e-05	2.02515e-05	0	0	1.27192e-05	0	0	0	3.17672e-05	0	0	0	2.95718e-05	0	0.000117619	0	0	0	0	8.78696e-05	0	0	0	0	0	0	0	0	0	0	9.32488e-05	0	4.70876e-05
Bacteria;Proteobacteria;Alphaproteobacteria;SAR11 clade;uncultured bacterium;Other	0.000323121	0.000486037	0.000423393	0.000242996	0.000483331	0.000322997	0.000339184	0.000494837	0.000317672	0.000456076	0.000469535	0.000258409	0.000414005	0.000164568	0.000352858	0.000405234	0.000474176	0.000513034	0.000369079	0.000659022	0.000342309	0.000519381	0.00037178	0.000484702	0.00026448	0.000350779	0.000669437	0.000485437	0.000172054	0.00100733	0.000932488	0.000416363	0.000329613
Bacteria;Proteobacteria;Alphaproteobacteria;Sphingomonadales;Ellin6055;uncultured bacterium	0	0	0	0	0	0	0	0	0	1.75414e-05	2.76197e-05	0	2.95718e-05	0	0	0	0	0	0	0	0	1.52759e-05	2.18694e-05	0	0	0	0	0	0	0	9.32488e-05	0	0
Bacteria;Proteobacteria;Alphaproteobacteria;Sphingomonadales;Erythrobacteraceae;Altererythrobacter	0	4.0503e-05	0	6.94276e-05	0	0	4.2398e-05	0	3.17672e-05	0.000105248	2.76197e-05	2.15341e-05	0.000177431	0	0	0	7.29501e-05	6.41293e-05	0	0.000439348	0.000171155	4.58278e-05	0	6.05877e-05	0	2.33852e-05	4.61681e-05	4.41306e-05	2.15068e-05	0	0	0	0
Bacteria;Proteobacteria;Alphaproteobacteria;Sphingomonadales;Erythrobacteraceae;Erythrobacter	1.00975e-05	0	0	0	0	0	0	0	0	5.26242e-05	0	0	2.95718e-05	0	0	0	0	9.61939e-05	0	0	0	1.52759e-05	0	0	0	0	0	0	0	9.15751e-05	0	0	0.000141263
Bacteria;Proteobacteria;Alphaproteobacteria;Sphingomonadales;M05-Pitesti;uncultured bacterium	0.000353414	0.000243018	0.000464367	0	0.000114473	7.17772e-05	2.1199e-05	6.51101e-05	0	0.000192955	0.000193338	2.15341e-05	8.87154e-05	0	0.000235239	3.37695e-05	0.000547126	0.000192388	0	0.000439348	0.000285258	0.000137483	0	0.000302939	0.00013224	2.33852e-05	0.00023084	8.82613e-05	0.000107534	0.00018315	0.000466244	0.000208182	9.41753e-05
Bacteria;Proteobacteria;Alphaproteobacteria;Sphingomonadales;SD04E11;uncultured bacterium	1.00975e-05	0	0	0	0	0	0	0	0	1.75414e-05	0	0	0	0	0	0	0	3.20646e-05	0	0	0	7.63796e-06	0	0	0	0	0	0	0	0	0	0	0
Bacteria;Proteobacteria;Alphaproteobacteria;Sphingomonadales;Sphingomonadaceae;Novosphingobium	0.000908779	0.000607546	0.00486219	0.00236054	0.000254385	0.000346923	0.000614771	0.000312528	0.00022237	0.00287679	0.00356295	0.000258409	0.00301632	0.000287995	0.00341096	0.000759814	0.00667493	0.00240485	0.000387533	0.00531611	0.00308079	0.00226847	0.000306172	0.00369585	0.0026448	0.000912025	0.00639428	0.00163283	0.000602189	0.00210623	0.00139873	0.00312272	0.000753402
Bacteria;Proteobacteria;Alphaproteobacteria;Sphingomonadales;Sphingomonadaceae;Sphingobium	0.000232243	0.000141761	0.000723866	0.000173569	7.63155e-05	2.39257e-05	0	0.000104176	3.17672e-05	0.000140331	0.000110479	8.61364e-05	2.95718e-05	6.17132e-05	0.000156826	8.44238e-05	0.000109425	0.000160323	0.000202993	0.000131804	0.000114103	0.000145121	0.000196825	6.05877e-05	0.00026448	7.01557e-05	0.000253924	8.82613e-05	8.60271e-05	0.000274725	9.32488e-05	0.000208182	9.41753e-05
Bacteria;Proteobacteria;Alphaproteobacteria;Sphingomonadales;Sphingomonadaceae;Sphingomonas	0.000141366	8.10061e-05	0.000232183	0.000381852	7.63155e-05	9.57029e-05	0.000169592	3.90661e-05	0.000127069	0.000210497	0.000303817	0.00010767	0.000207003	0.000102855	0.000470478	0.000219502	0.000364751	6.41293e-05	7.38157e-05	0.000527218	0.000342309	0.000267329	0.000153086	0.000424114	0.00026448	0.000140311	0.00011542	4.41306e-05	6.45203e-05	9.15751e-05	0	0.000312272	0.000329613
Bacteria;Proteobacteria;Alphaproteobacteria;Sphingomonadales;Sphingomonadaceae;Sphingopyxis	0	0	1.36578e-05	0	0	0	0	0	0	0.000596408	0.00110479	0	0.000680151	2.05711e-05	0.000823336	0	0.000911876	0.000513034	0	0.000659022	0.000798722	0.000465916	0	0.00102999	0.0013224	2.33852e-05	0.000784857	0.000220653	0	0.000549451	0.000652742	0.00104091	0
Bacteria;Proteobacteria;Alphaproteobacteria;Sphingomonadales;Sphingomonadaceae;Zymomonas	0.00244361	0.00164037	0.00532656	0.0012497	0.00150087	0.00163891	0.000932757	0.0015366	0.000698879	0.000947235	0.000552395	0.000516818	0.00127159	0.00039085	0.000980162	0.00153651	0.00171433	0.00131465	0.000535164	0.0018892	0.00154039	0.000970021	0.00113721	0.00109058	0.0019836	0.000841869	0.00120037	0.0011474	0.000752737	0.00247253	0.00139873	0.00104091	0.000565052
Bacteria;Proteobacteria;Betaproteobacteria;B1-7BS;uncultured beta proteobacterium;Other	0	0	0	0	2.54385e-05	0	0	0	0	0	0	0	0	0	0	0	0	0	1.84539e-05	0	0	7.63796e-06	0	0	0	0	0	0	0	0	0	0	4.70876e-05
Bacteria;Proteobacteria;Betaproteobacteria;Betaproteobacteria Incertae Sedis;Unknown Family;Chitinivorax	0.00651291	0.00621722	0.00848152	0.00909501	0.0189517	0.0183989	0.00754685	0.0232443	0.0101973	0.0102968	0.010026	0.0108962	0.0059735	0.00878384	0.00611621	0.0174082	0.00579953	0.00695803	0.00699404	0.00474496	0.00450707	0.00604926	0.0098631	0.00769464	0.00515737	0.00622048	0.00637119	0.00414828	0.0455513	0.00357143	0.00345021	0.00510045	0.00310778
Bacteria;Proteobacteria;Betaproteobacteria;Burkholderiales;Alcaligenaceae;Alcaligenes	0	0	0	0	0	0	0	0	0	0	0	0	0	0	3.92065e-05	0	3.64751e-05	0	0	0	0	1.52759e-05	0	0	0	0	2.3084e-05	0	0	0	0	0	0
Bacteria;Proteobacteria;Betaproteobacteria;Burkholderiales;Alcaligenaceae;Candidimonas	5.04877e-05	0.000141761	0	0.000104141	0.000139912	8.37401e-05	0.000127194	0.000104176	0.000127069	1.75414e-05	5.52395e-05	0.000129205	5.91436e-05	0.000123426	3.92065e-05	0.000118193	0	6.41293e-05	0.000202993	8.78696e-05	0.000399361	5.34657e-05	6.56082e-05	6.05877e-05	0.00013224	9.3541e-05	6.92521e-05	0	0.000107534	0	9.32488e-05	0	0
Bacteria;Proteobacteria;Betaproteobacteria;Burkholderiales;Alcaligenaceae;MWH-UniP1 aquatic group	0	0	0	0	0	0	0	0	0	0	5.52395e-05	0	0	0	0	0	0	0	0	0	0	7.63796e-06	0	0	0	0	2.3084e-05	4.41306e-05	0	0	9.32488e-05	0	0.000470876
Bacteria;Proteobacteria;Betaproteobacteria;Burkholderiales;Alcaligenaceae;Parasutterella	1.00975e-05	0	0	0.000104141	1.27192e-05	0	4.2398e-05	2.6044e-05	3.17672e-05	0.000280662	0.000359057	4.30682e-05	0.000266146	6.17132e-05	0.000274445	0	0.000182375	0.000224452	5.53618e-05	0.000175739	0.000342309	0.000236777	2.18694e-05	0.000545289	0.00039672	0	0.000323176	0.000132392	0	0.000274725	0.00074599	0.000312272	0
Bacteria;Proteobacteria;Betaproteobacteria;Burkholderiales;Alcaligenaceae;Sutterella	0	2.02515e-05	0	0	1.27192e-05	3.58886e-05	8.47961e-05	1.3022e-05	9.53016e-05	7.01656e-05	0.000110479	4.30682e-05	0	8.22842e-05	3.92065e-05	5.06543e-05	0	3.20646e-05	1.84539e-05	0	5.70516e-05	0.000122207	2.18694e-05	6.05877e-05	0	2.33852e-05	6.92521e-05	0	0	9.15751e-05	0	0.000312272	0
Bacteria;Proteobacteria;Betaproteobacteria;Burkholderiales;Alcaligenaceae;uncultured	0.0111073	0.00937646	0.0173181	0.0137119	0.00980654	0.0118193	0.0134402	0.00808667	0.00460625	0.0117527	0.00997072	0.0048667	0.00907854	0.00503991	0.00991923	0.0148417	0.016049	0.0136275	0.00747384	0.0142349	0.0163738	0.0139316	0.0066483	0.0126022	0.0148109	0.00488752	0.0132964	0.0102824	0.00632299	0.00998168	0.00773965	0.01145	0.0100297
Bacteria;Proteobacteria;Betaproteobacteria;Burkholderiales;Burkholderiaceae;Burkholderia	0	0	0	3.47138e-05	0	0	0	0	0	0	5.52395e-05	0	0	2.05711e-05	3.92065e-05	0	3.64751e-05	0	0	0	0	1.52759e-05	0	0	0	0	2.3084e-05	0	0	0	0	0	4.70876e-05
Bacteria;Proteobacteria;Betaproteobacteria;Burkholderiales;Burkholderiaceae;Chitinimonas	0.000333219	0.00026327	0.000532656	0.000728989	0.000966663	0.00114844	0.000741966	0.00108083	0.00260491	0.00024558	0.000138099	0.000990568	0.000177431	0.00104912	0.000156826	0.00124947	0.00021885	0.000224452	0.000719703	0.000175739	0.000171155	0.000274967	0.00104973	6.05877e-05	0.00013224	0.000537861	0.000184672	0.000353045	0.00129041	0.00018315	0.000186498	0.000312272	0.000329613
Bacteria;Proteobacteria;Betaproteobacteria;Burkholderiales;Burkholderiaceae;Cupriavidus	0	0	0	0	0	0	0	0	0	0	2.76197e-05	0	0	0	0	0	0	0	0	0	0	7.63796e-06	0	0	0	0	2.3084e-05	0	0	0	0	0	0.000141263
Bacteria;Proteobacteria;Betaproteobacteria;Burkholderiales;Burkholderiaceae;Polynucleobacter	0.000151463	0.000121509	9.56049e-05	3.47138e-05	5.0877e-05	9.57029e-05	4.2398e-05	1.3022e-05	0	3.50828e-05	5.52395e-05	0	2.95718e-05	2.05711e-05	3.92065e-05	3.37695e-05	0	9.61939e-05	1.84539e-05	8.78696e-05	0	4.58278e-05	2.18694e-05	6.05877e-05	0.00013224	2.33852e-05	4.61681e-05	0	6.45203e-05	0	0	0	0
Bacteria;Proteobacteria;Betaproteobacteria;Burkholderiales;Burkholderiales Incertae Sedis;Thiomonas	3.02926e-05	6.07546e-05	5.46314e-05	0	0	1.19629e-05	0	0	3.17672e-05	0	5.52395e-05	0	0	6.17132e-05	0	3.37695e-05	0	3.20646e-05	1.84539e-05	0	0	0	4.37388e-05	0	0	0	2.3084e-05	0	2.15068e-05	0	0	0	0
Bacteria;Proteobacteria;Betaproteobacteria;Burkholderiales;Comamonadaceae;Acidovorax	0.00572531	0.00949796	0.00613237	0.0160725	0.00638506	0.00575414	0.00883999	0.00729233	0.00864068	0.0158399	0.0132299	0.00885051	0.0123314	0.00754958	0.0129381	0.0111608	0.017581	0.0145894	0.0100205	0.0144545	0.0129507	0.0132977	0.00892271	0.016601	0.0109759	0.00762359	0.0156279	0.00635481	0.00526916	0.00979853	0.00895188	0.0140523	0.00960588
Bacteria;Proteobacteria;Betaproteobacteria;Burkholderiales;Comamonadaceae;Aquabacterium	0.0016459	0.00212641	0.00188478	0.00406151	0.00161534	0.00136377	0.00288307	0.00135429	0.00486038	0.00192955	0.00149147	0.00357466	0.00106458	0.00322966	0.0012154	0.00283664	0.00142253	0.00205214	0.00501947	0.00166952	0.000684619	0.00107695	0.00306172	0.00078764	0.00171912	0.00357794	0.00168513	0.00150044	0.00427985	0.00119048	0.00102574	0.000728635	0.000847577
Bacteria;Proteobacteria;Betaproteobacteria;Burkholderiales;Comamonadaceae;Brachymonas	0.0053517	0.00504263	0.00749816	0.00645676	0.00339604	0.00332568	0.00407021	0.00391963	0.00352616	0.00675344	0.00464011	0.00363926	0.00337119	0.00372336	0.0054497	0.00504854	0.00733149	0.00464937	0.00398605	0.0049207	0.00559105	0.00462097	0.00367406	0.00527113	0.00370272	0.002853	0.00934903	0.00353045	0.00593587	0.00540293	0.00251772	0.00385136	0.00164807
Bacteria;Proteobacteria;Betaproteobacteria;Burkholderiales;Comamonadaceae;Comamonas	0.00367551	0.00273396	0.00393346	0.000937272	0.00106842	0.000789549	0.000784364	0.00135429	0.00114362	0.000684115	0.000497155	0.000882898	0.000414005	0.000863984	0.000705716	0.00123259	0.00109425	0.000288582	0.000830427	0.000746892	0.00108398	0.000465916	0.00100599	0.000848228	0.00039672	0.00049109	0.000484765	0.000353045	0.000709723	0.0003663	0.000466244	0.000208182	0.000329613
Bacteria;Proteobacteria;Betaproteobacteria;Burkholderiales;Comamonadaceae;Hydrogenophaga	0.00281721	0.00253144	0.00568166	0.00260353	0.00150087	0.00168676	0.00203511	0.00194028	0.00260491	0.00328024	0.00248578	0.00200267	0.00242489	0.0022011	0.00274445	0.00200929	0.00499708	0.00243691	0.00197457	0.00206494	0.00279553	0.00257399	0.00183703	0.00242351	0.00224808	0.00231514	0.00290859	0.00154457	0.00141945	0.00210623	0.00186498	0.001145	0.00131845
Bacteria;Proteobacteria;Betaproteobacteria;Burkholderiales;Comamonadaceae;Hylemonella	0.00481653	0.00836388	0.00599579	0.00274239	0.0013864	0.00197387	0.00226829	0.00191424	0.00295435	0.00375386	0.00309341	0.00247642	0.00313461	0.00195425	0.00372461	0.00202617	0.00379341	0.00352711	0.00271273	0.00373446	0.00222501	0.00306282	0.00260246	0.00472584	0.003306	0.00184743	0.00422438	0.00225066	0.00174205	0.00338828	0.00279746	0.00405954	0.00367284
Bacteria;Proteobacteria;Betaproteobacteria;Burkholderiales;Comamonadaceae;Ideonella	0.00716926	0.0060147	0.0165533	0.00597077	0.00489691	0.00417504	0.00419741	0.00496139	0.00327202	0.00836725	0.0060211	0.00432835	0.00582564	0.00481363	0.00776288	0.00513297	0.00755034	0.00702216	0.0044474	0.0059312	0.00673209	0.00632423	0.00516118	0.00617995	0.00621529	0.00420934	0.00874885	0.00542807	0.00363464	0.00650183	0.00475569	0.0044759	0.00583887
Bacteria;Proteobacteria;Betaproteobacteria;Burkholderiales;Comamonadaceae;Inhella	0.000413999	0.00040503	0.000559972	0.0017704	0.00118289	0.000514403	0.00127194	0.00108083	0.00079418	0.00099986	0.000883831	0.000689091	0.000857582	0.000617132	0.000980162	0.000641621	0.000875401	0.00173149	0.00184539	0.00123017	0.00114103	0.00143594	0.00111534	0.00115117	0.00119016	0.000701557	0.0011542	0.000617829	0.000494656	0.0003663	0.000652742	0.001145	0.000612139
Bacteria;Proteobacteria;Betaproteobacteria;Burkholderiales;Comamonadaceae;Macromonas	2.01951e-05	2.02515e-05	5.46314e-05	0.000242996	1.27192e-05	5.98143e-05	2.1199e-05	3.90661e-05	9.53016e-05	3.50828e-05	2.76197e-05	0.000172273	2.95718e-05	0.000185139	0	0	7.29501e-05	9.61939e-05	0.000110724	4.39348e-05	0	6.11037e-05	6.56082e-05	0	0	0.000374164	4.61681e-05	4.41306e-05	2.15068e-05	0.00018315	0	0	4.70876e-05
Bacteria;Proteobacteria;Betaproteobacteria;Burkholderiales;Comamonadaceae;Mitsuaria	0.000999657	0.00164037	0.0014887	0.00735932	0.00199692	0.00105273	0.00180192	0.00136731	0.00168366	0.000894611	0.000690493	0.00174426	0.000857582	0.00160454	0.000627303	0.00503166	0.00156843	0.00102607	0.00215911	0.000659022	0.000513464	0.000779072	0.00172768	0.00078764	0.000925681	0.0014265	0.00103878	0.000529568	0.00174205	0.000732601	0.000559493	0.00135318	0.00122428
Bacteria;Proteobacteria;Betaproteobacteria;Burkholderiales;Comamonadaceae;Ramlibacter	0.00219117	0.00206566	0.00210331	0.00208283	0.00128464	0.00118432	0.0020563	0.00149753	0.0021284	0.0017366	0.00157432	0.00148585	0.00103501	0.00176911	0.00152905	0.00197552	0.00167785	0.00125052	0.00138404	0.00127411	0.00148334	0.00127554	0.00258059	0.00109058	0.000925681	0.00123942	0.00163897	0.0011474	0.000860271	0.00128205	0.00130548	0.001145	0.00221312
Bacteria;Proteobacteria;Betaproteobacteria;Burkholderiales;Comamonadaceae;Rhizobacter	0.000626048	0.000445534	0.000723866	0.000485993	0.000890347	0.000897215	0.000805563	0.000507859	0.000635344	0.00133315	0.00135337	0.000646023	0.00147859	0.000287995	0.00196032	0.00106374	0.0024803	0.0015391	0.000682795	0.00153772	0.00102693	0.00145885	0.000677951	0.00193881	0.00238032	0.00098218	0.00277008	0.00119153	0.00303245	0.00128205	0.00074599	0.000936817	0.000376701
Bacteria;Proteobacteria;Betaproteobacteria;Burkholderiales;Comamonadaceae;Rivibacter	0.00134297	0.00178213	0.00151602	0.00371437	0.00385393	0.00424682	0.00400661	0.00540414	0.00457448	0.00219267	0.0020991	0.00379	0.00162645	0.00425821	0.00188191	0.00307303	0.00222498	0.00185975	0.00358006	0.00140591	0.0017686	0.0025358	0.00369593	0.00187822	0.00185136	0.00250222	0.00212373	0.00154457	0.00281739	0.0014652	0.00186498	0.00218591	0.00480294
Bacteria;Proteobacteria;Betaproteobacteria;Burkholderiales;Comamonadaceae;Simplicispira	0.000100975	0.000101258	2.73157e-05	0	0	0	0	1.3022e-05	3.17672e-05	8.7707e-05	5.52395e-05	8.61364e-05	5.91436e-05	0	3.92065e-05	1.68848e-05	0	0.000128259	0	4.39348e-05	0	3.05518e-05	2.18694e-05	0	0	0	0	4.41306e-05	2.15068e-05	9.15751e-05	0	0	0
Bacteria;Proteobacteria;Betaproteobacteria;Burkholderiales;Comamonadaceae;Tepidimonas	2.01951e-05	0.00026327	0.000204868	3.47138e-05	5.0877e-05	4.78515e-05	2.1199e-05	1.3022e-05	0	1.75414e-05	0	2.15341e-05	0	0	0	3.37695e-05	0	0	0	4.39348e-05	5.70516e-05	3.05518e-05	2.18694e-05	6.05877e-05	0	0	0	0	4.30135e-05	9.15751e-05	0	0	0
Bacteria;Proteobacteria;Betaproteobacteria;Burkholderiales;Comamonadaceae;Variovorax	0.00462467	0.00443508	0.00766205	0.0182595	0.0103535	0.00611303	0.00998474	0.00580782	0.00625814	0.0196113	0.0160747	0.00652483	0.0163828	0.00833128	0.0158786	0.0102659	0.0210826	0.0205534	0.0185831	0.0200343	0.0157462	0.030231	0.00815728	0.0215086	0.0216874	0.00710912	0.0216066	0.0244484	0.00432286	0.0179487	0.0165983	0.0275841	0.00499129
Bacteria;Proteobacteria;Betaproteobacteria;Burkholderiales;Comamonadaceae;uncultured	0.0125916	0.0120902	0.0161982	0.0288124	0.0160898	0.0139487	0.0226405	0.0175016	0.0202675	0.0373632	0.0294426	0.0178733	0.0248107	0.0210853	0.027915	0.017577	0.0292165	0.0347581	0.0243592	0.0239445	0.0213373	0.0289708	0.0239907	0.0287186	0.0277704	0.0195033	0.0377424	0.0214034	0.0143665	0.0300366	0.0242447	0.0248777	0.0334793
Bacteria;Proteobacteria;Betaproteobacteria;Burkholderiales;Oxalobacteraceae;Duganella	8.07803e-05	0.000141761	5.46314e-05	6.94276e-05	2.54385e-05	0	2.1199e-05	0	9.53016e-05	8.7707e-05	2.76197e-05	0.000193807	2.95718e-05	0.000102855	3.92065e-05	1.68848e-05	7.29501e-05	6.41293e-05	0.000202993	0.000131804	5.70516e-05	5.34657e-05	0.000109347	0.000121175	0	0.000116926	0.00011542	4.41306e-05	4.30135e-05	0	0	0	0.000282526
Bacteria;Proteobacteria;Betaproteobacteria;Burkholderiales;Oxalobacteraceae;Massilia	0	0	0	0	0	1.19629e-05	0	0	3.17672e-05	1.75414e-05	2.76197e-05	0	0	0	0	0	0	9.61939e-05	0	0	0	7.63796e-06	0	0	0	0	9.23361e-05	0	0	0	9.32488e-05	0	0.00103593
Bacteria;Proteobacteria;Betaproteobacteria;Burkholderiales;Oxalobacteraceae;Undibacterium	0.000121171	8.10061e-05	0.000218525	0	0.000152631	7.17772e-05	2.1199e-05	9.11541e-05	3.17672e-05	0.000228038	0.000469535	4.30682e-05	0.000177431	0	0.000156826	6.7539e-05	0.0002918	0.000384776	3.69079e-05	0.000263609	0.000342309	0.00045064	6.56082e-05	0.000302939	0.00039672	4.67705e-05	0.000253924	0.000220653	4.30135e-05	0.0003663	0.000279746	0.00176954	0
Bacteria;Proteobacteria;Betaproteobacteria;DR-16;uncultured bacterium;Other	0.000181756	0.000141761	0.000163894	0.000520707	0.000419735	0.000562255	0.00105995	0.000638079	0.000667111	0.000824446	0.000441916	0.00058142	0.00065058	0.000863984	0.000705716	0.000422119	0.0010213	0.00137878	0.000756611	0.000790826	0.000855774	0.00113806	0.000831037	0.000363526	0.00026448	0.000537861	0.00103878	0.000353045	0.000645203	0.000274725	0.000186498	0.00197772	4.70876e-05
Bacteria;Proteobacteria;Betaproteobacteria;Hot Creek 32;uncultured bacterium;Other	9.08779e-05	0.000141761	0.000150236	0.000104141	7.63155e-05	0.000179443	0.000233189	0.000208352	0.000285905	0.000140331	0.000110479	0.000258409	8.87154e-05	0.000473134	0.000156826	0.000168848	3.64751e-05	0.000128259	0.000221447	4.39348e-05	5.70516e-05	0.000160397	0.000262433	0	0	0.000233852	6.92521e-05	0.000132392	0.000236574	9.15751e-05	9.32488e-05	0.000208182	0.000141263
Bacteria;Proteobacteria;Betaproteobacteria;Hydrogenophilales;Hydrogenophilaceae;Thiobacillus	0.00222146	0.00253144	0.00223989	0.00114555	0.000597805	0.000669921	0.00156873	0.000651101	0.00327202	0.00236809	0.00179528	0.00286403	0.00180388	0.00413478	0.0024308	0.00074293	0.00167785	0.0020842	0.00136559	0.00180133	0.00239617	0.00168799	0.000962253	0.00139352	0.00357048	0.00173051	0.00300092	0.00458959	0.000602189	0.00549451	0.00261097	0.00135318	0.00296652
Bacteria;Proteobacteria;Betaproteobacteria;Hydrogenophilales;Hydrogenophilaceae;uncultured	0.00218107	0.00273396	0.00189844	0.00645676	0.00384121	0.00238061	0.00621131	0.0033727	0.018965	0.00524488	0.00441916	0.0138034	0.00443577	0.0202419	0.00529287	0.00194175	0.00499708	0.00477763	0.00808282	0.004042	0.00450707	0.00488066	0.00739186	0.00399879	0.00938905	0.00448997	0.00577101	0.0143425	0.00313999	0.00631868	0.00923163	0.00541272	0.00805198
Bacteria;Proteobacteria;Betaproteobacteria;Methylophilales;Methylophilaceae;Methylophilus	0	0	0	3.47138e-05	0	0	0	0	0	0	0	0	0	0	0	0	3.64751e-05	3.20646e-05	0	0	0	2.29139e-05	0	0	0	2.33852e-05	0	0	0	0	0	0	0
Bacteria;Proteobacteria;Betaproteobacteria;Methylophilales;Methylophilaceae;Methylotenera	0.000111073	8.10061e-05	1.36578e-05	0	5.0877e-05	0	0	2.6044e-05	0	0.00075428	0.000469535	0	0.000473149	4.11421e-05	0.000392065	1.68848e-05	0.000510651	0.000545099	5.53618e-05	0.000615087	0.000570516	0.000618675	0	0.000121175	0.000528961	4.67705e-05	0.000738689	0.000353045	2.15068e-05	0.0003663	0.000559493	0.000728635	4.70876e-05
Bacteria;Proteobacteria;Betaproteobacteria;Methylophilales;Methylophilaceae;uncultured	1.00975e-05	0	0	0.000104141	0	1.19629e-05	2.1199e-05	1.3022e-05	9.53016e-05	1.75414e-05	5.52395e-05	0	5.91436e-05	6.17132e-05	7.84129e-05	0	7.29501e-05	0	1.84539e-05	8.78696e-05	0	4.58278e-05	2.18694e-05	0	0.00013224	0.000187082	0.00011542	0	0	0	0	0	0.000329613
Bacteria;Proteobacteria;Betaproteobacteria;Neisseriales;Neisseriaceae;Aquaspirillum	4.03902e-05	4.0503e-05	0.000109263	0.000208283	7.63155e-05	0.000119629	0.00021199	7.81321e-05	0.000444741	0.00012279	8.28592e-05	0.00036608	5.91436e-05	0.000185139	3.92065e-05	6.7539e-05	0.000109425	6.41293e-05	0.000166085	8.78696e-05	0.000114103	9.92935e-05	0.000109347	0.000121175	0	0.000397549	4.61681e-05	8.82613e-05	0.000150547	0	0	0.000312272	9.41753e-05
Bacteria;Proteobacteria;Betaproteobacteria;Neisseriales;Neisseriaceae;Aquitalea	0	0	0	0	0	1.19629e-05	0	0	0	0	0	0	0	0	0	1.68848e-05	0	0	0	0	5.70516e-05	0	0	0	0	2.33852e-05	0	4.41306e-05	2.15068e-05	0	0	0	0
Bacteria;Proteobacteria;Betaproteobacteria;Neisseriales;Neisseriaceae;Chitiniphilus	1.00975e-05	2.02515e-05	2.73157e-05	0	0	1.19629e-05	0	5.20881e-05	0	0	0	0	0	0	0	1.68848e-05	0	0	0	0	0	0	0	0	0	0	0	0	0	0	0	0	0
Bacteria;Proteobacteria;Betaproteobacteria;Neisseriales;Neisseriaceae;Conchiformibius	1.00975e-05	0	0	0	0	0	0	1.3022e-05	0	1.75414e-05	2.76197e-05	0	0	0	0	5.06543e-05	0	0	0	0	0	7.63796e-06	0	0	0	0	0	4.41306e-05	0	0	0	0.000104091	0
Bacteria;Proteobacteria;Betaproteobacteria;Neisseriales;Neisseriaceae;Formivibrio	5.04877e-05	2.02515e-05	1.36578e-05	0.000312424	6.35962e-05	5.98143e-05	8.47961e-05	0.000104176	0.000127069	0.00012279	5.52395e-05	0.000258409	8.87154e-05	0.000205711	0.000117619	3.37695e-05	3.64751e-05	9.61939e-05	0.000147631	4.39348e-05	5.70516e-05	0.000152759	0.000131216	6.05877e-05	0	9.3541e-05	0	4.41306e-05	2.15068e-05	0	0	0.000104091	4.70876e-05
Bacteria;Proteobacteria;Betaproteobacteria;Neisseriales;Neisseriaceae;Laribacter	2.01951e-05	2.02515e-05	6.82892e-05	6.94276e-05	2.54385e-05	0	0.000127194	1.3022e-05	0.000158836	8.7707e-05	2.76197e-05	0.000236875	0	0.000164568	0.000117619	1.68848e-05	0.0001459	9.61939e-05	7.38157e-05	8.78696e-05	0.000171155	0.000152759	2.18694e-05	6.05877e-05	0	7.01557e-05	0.000184672	0.000132392	0	0	9.32488e-05	0.000208182	0
Bacteria;Proteobacteria;Betaproteobacteria;Neisseriales;Neisseriaceae;Leeia	5.04877e-05	6.07546e-05	5.46314e-05	0.000104141	0.000114473	9.57029e-05	0.00021199	0.00013022	9.53016e-05	7.01656e-05	5.52395e-05	6.46023e-05	0.000118287	8.22842e-05	7.84129e-05	8.44238e-05	3.64751e-05	0.000160323	0.000147631	0.000263609	5.70516e-05	0.000137483	4.37388e-05	6.05877e-05	0	4.67705e-05	9.23361e-05	4.41306e-05	0.000258081	0	9.32488e-05	0	0
Bacteria;Proteobacteria;Betaproteobacteria;Neisseriales;Neisseriaceae;Neisseria	1.00975e-05	0	0	3.47138e-05	0	1.19629e-05	0	1.3022e-05	0	0	0	0	0	0	0	0	0	0	0	0	0	7.63796e-06	0	0	0	0	0	0	2.15068e-05	0	0	0	0
Bacteria;Proteobacteria;Betaproteobacteria;Neisseriales;Neisseriaceae;Paludibacterium	0	0	4.09735e-05	6.94276e-05	3.81577e-05	4.78515e-05	2.1199e-05	5.20881e-05	6.35344e-05	1.75414e-05	2.76197e-05	4.30682e-05	5.91436e-05	4.11421e-05	0	5.06543e-05	0	3.20646e-05	5.53618e-05	0	0	1.52759e-05	4.37388e-05	0.000121175	0	4.67705e-05	9.23361e-05	0	0	0	0	0	0
Bacteria;Proteobacteria;Betaproteobacteria;Neisseriales;Neisseriaceae;Pseudogulbenkiania	0	2.02515e-05	0	0	3.81577e-05	0	0	1.3022e-05	0	0	0	4.30682e-05	0	0	0	0	0	0	1.84539e-05	0	0	0	0	0	0	2.33852e-05	0	0	0	0	0	0	0
Bacteria;Proteobacteria;Betaproteobacteria;Neisseriales;Neisseriaceae;Vogesella	0	0	0	0	3.81577e-05	5.98143e-05	2.1199e-05	3.90661e-05	6.35344e-05	0	2.76197e-05	2.15341e-05	2.95718e-05	8.22842e-05	3.92065e-05	3.37695e-05	0	3.20646e-05	3.69079e-05	0	0	7.63796e-06	0	0	0	4.67705e-05	2.3084e-05	0	2.15068e-05	9.15751e-05	0	0.000104091	0
Bacteria;Proteobacteria;Betaproteobacteria;Neisseriales;Neisseriaceae;uncultured	0.000262536	0.00026327	9.56049e-05	6.94276e-05	1.27192e-05	7.17772e-05	2.1199e-05	7.81321e-05	0	0.00012279	0.000138099	0	0.000236574	0.000226282	3.92065e-05	0.000135078	0.000510651	0.000192388	0.000147631	0.000175739	0.000627567	0.000252053	8.74776e-05	0.000302939	0.00026448	0.000327393	0.000784857	0.000176523	0	0.00018315	9.32488e-05	0	0
Bacteria;Proteobacteria;Betaproteobacteria;Nitrosomonadales;Gallionellaceae;Candidatus Nitrotoga	0.000716926	0.000587294	0.000915076	0.0040268	0.00300174	0.00136377	0.00292546	0.00113292	0.000984784	0.00105248	0.00107717	0.00111977	0.000798439	0.00160454	0.000862542	0.00364711	0.00164138	0.00169943	0.00286036	0.00123017	0.000912825	0.00144357	0.00168394	0.00121175	0.00185136	0.00173051	0.00233149	0.0011474	0.00141945	0.00155678	0.000559493	0.00166545	0.000188351
Bacteria;Proteobacteria;Betaproteobacteria;Nitrosomonadales;Nitrosomonadaceae;Nitrosomonas	0.00195892	0.00166062	0.00266328	0.00156212	0.00296358	0.00221313	0.00148393	0.00248721	0.00200133	0.00229792	0.00193338	0.00200267	0.00162645	0.00292109	0.00192112	0.00263402	0.0020426	0.00182768	0.00121796	0.00123017	0.00205386	0.00161925	0.00161834	0.00181763	0.00370272	0.00355456	0.00223915	0.00317741	0.0022152	0.00311355	0.00233122	0.00270636	0.00230729
Bacteria;Proteobacteria;Betaproteobacteria;Nitrosomonadales;Nitrosomonadaceae;uncultured	0.0098451	0.010308	0.0116228	0.00978929	0.010646	0.0116518	0.0116383	0.0129439	0.00851361	0.00970039	0.00720875	0.00723545	0.00748167	0.00857813	0.00741002	0.00894892	0.0100306	0.00795203	0.0102604	0.00905057	0.00764491	0.0115868	0.014062	0.0098758	0.0116371	0.0104064	0.0115651	0.0102383	0.0118072	0.010989	0.0106304	0.0113459	0.013985
Bacteria;Proteobacteria;Betaproteobacteria;Rhodocyclales;Rhodocyclaceae;Azoarcus	0.00581618	0.00508313	0.0126198	0.000971986	0.000610524	0.000873289	0.000953956	0.000833409	0.00235077	0.00157873	0.00129813	0.00191653	0.00192217	0.000905126	0.00176429	0.000557197	0.000911876	0.00150704	0.000350625	0.000966566	0.000513464	0.00107695	0.000634212	0.000908816	0.0013224	0.00848885	0.00397045	0.00211827	0.000580683	0.00448718	0.00223797	0.001145	0.000753402
Bacteria;Proteobacteria;Betaproteobacteria;Rhodocyclales;Rhodocyclaceae;Azonexus	0.00475594	0.00554892	0.00641919	0.0199951	0.0207324	0.0122021	0.0287459	0.0101832	0.0158518	0.0229792	0.0197205	0.0136095	0.0191034	0.0249938	0.0223085	0.0101984	0.0211191	0.0251707	0.0364281	0.0197707	0.0224783	0.0289555	0.0233565	0.0195092	0.0331923	0.0119265	0.0397738	0.0675199	0.0116567	0.0389194	0.0312383	0.0294577	0.0330084
Bacteria;Proteobacteria;Betaproteobacteria;Rhodocyclales;Rhodocyclaceae;Azospira	0.000434194	0.000506288	0.000491682	0.0020134	0.00148815	0.00133984	0.00311626	0.00223979	0.00324026	0.00135069	0.00118765	0.00226108	0.000798439	0.00257138	0.000862542	0.00114816	0.001459	0.00128259	0.00335862	0.000966566	0.00154039	0.00180256	0.00295237	0.00151469	0.00145464	0.00175389	0.00156971	0.001015	0.00105383	0.00164835	0.00167848	0.00249818	0.0015068
Bacteria;Proteobacteria;Betaproteobacteria;Rhodocyclales;Rhodocyclaceae;Azovibrio	3.02926e-05	0	0	0	5.0877e-05	3.58886e-05	6.3597e-05	6.51101e-05	3.17672e-05	8.7707e-05	8.28592e-05	8.61364e-05	0	0.000123426	0.000117619	3.37695e-05	0	0.000128259	3.69079e-05	0.000131804	0	6.11037e-05	0.000131216	0.000121175	0	7.01557e-05	0.000207756	4.41306e-05	4.30135e-05	0.00018315	0.000279746	0.000104091	9.41753e-05
Bacteria;Proteobacteria;Betaproteobacteria;Rhodocyclales;Rhodocyclaceae;Candidatus Accumulibacter	0.00587677	0.00635898	0.00535387	0.00454751	0.00544384	0.00614891	0.00621131	0.0105739	0.0110868	0.0115949	0.00789924	0.0110901	0.00591436	0.00656217	0.00615541	0.00614605	0.00609133	0.00657325	0.00511174	0.00487676	0.00496349	0.00640061	0.00802607	0.00593759	0.00833113	0.00434966	0.00761773	0.00564872	0.0140654	0.00750916	0.00680716	0.0056209	0.0276875
Bacteria;Proteobacteria;Betaproteobacteria;Rhodocyclales;Rhodocyclaceae;Dechloromonas	0.00668457	0.00747281	0.0109536	0.00965043	0.0110021	0.0117356	0.00994234	0.0107953	0.00924426	0.0127175	0.0120422	0.00913045	0.00771824	0.010409	0.0114091	0.0109751	0.0116355	0.0107417	0.00887634	0.0113352	0.00929941	0.0112736	0.00870402	0.00993638	0.00991801	0.00790421	0.0204063	0.0116064	0.0127105	0.0159341	0.00885863	0.00811908	0.0141263
Bacteria;Proteobacteria;Betaproteobacteria;Rhodocyclales;Rhodocyclaceae;Denitratisoma	0.000686633	0.000830312	0.000559972	0.00204811	0.000546928	0.000538329	0.00228949	0.000507859	0.00311319	0.00328024	0.00281721	0.00307937	0.00245446	0.00218053	0.00278366	0.000405234	0.0023344	0.00259724	0.00179003	0.00144985	0.00136924	0.00236777	0.00168394	0.00151469	0.00423168	0.00671157	0.00482456	0.00600177	0.000516162	0.00457875	0.0036367	0.00197772	0.00598013
Bacteria;Proteobacteria;Betaproteobacteria;Rhodocyclales;Rhodocyclaceae;Ferribacterium	0.000111073	0.000162012	0.000232183	0.000138855	0.00016535	0.000143554	0.000169592	6.51101e-05	9.53016e-05	0.000210497	0.000220958	8.61364e-05	0.000118287	0.000123426	7.84129e-05	0.000101309	0.000109425	0.000224452	0.000184539	0.000307544	5.70516e-05	0.000152759	0.000240563	0.000181763	0.00026448	0.000233852	0.000415512	8.82613e-05	0.000236574	0.00018315	0	0.000208182	0
Bacteria;Proteobacteria;Betaproteobacteria;Rhodocyclales;Rhodocyclaceae;Methyloversatilis	0	2.02515e-05	0	0	2.54385e-05	1.19629e-05	6.3597e-05	2.6044e-05	3.17672e-05	1.75414e-05	0	2.15341e-05	0	0	0	1.68848e-05	0	0	0	0	0	7.63796e-06	4.37388e-05	0	0	0	0	0	8.60271e-05	0	0	0	0
Bacteria;Proteobacteria;Betaproteobacteria;Rhodocyclales;Rhodocyclaceae;Propionivibrio	0.000403902	0.000506288	0.000682892	0.00183983	0.000915786	0.00132788	0.00165352	0.00131522	0.000953016	0.00157873	0.00176766	0.000861364	0.000857582	0.000905126	0.00133302	0.00116505	0.00156843	0.00157117	0.000978058	0.00136198	0.00193975	0.00173382	0.00118095	0.00157528	0.00145464	0.00130957	0.00143121	0.000970874	0.0015915	0.000915751	0.00074599	0.00124909	0.000894665
Bacteria;Proteobacteria;Betaproteobacteria;Rhodocyclales;Rhodocyclaceae;Rhodocyclus	0.000626048	0.000445534	0.0016526	0.00215225	0.00197148	0.0012561	0.0022047	0.00119803	0.00111185	0.00159627	0.00135337	0.000904432	0.00103501	0.00146054	0.000980162	0.00158717	0.00124015	0.00134671	0.00217756	0.0010105	0.000570516	0.00128318	0.00161834	0.00157528	0.0013224	0.00152004	0.00184672	0.000750221	0.00105383	0.00173993	0.000932488	0.00145727	0.000376701
Bacteria;Proteobacteria;Betaproteobacteria;Rhodocyclales;Rhodocyclaceae;Sterolibacterium	0.000949169	0.000567043	0.000327788	0.00159683	0.000597805	0.000394775	0.00144153	0.00104176	0.00520982	0.0095776	0.0082583	0.00447909	0.00585522	0.00215996	0.00380303	0.000405234	0.00328275	0.00410427	0.00107033	0.0028997	0.00359425	0.00403284	0.00177142	0.0029688	0.00462841	0.00189421	0.00558633	0.00503089	0.00079575	0.00430403	0.00298396	0.00437181	0.013985
Bacteria;Proteobacteria;Betaproteobacteria;Rhodocyclales;Rhodocyclaceae;Sulfuritalea	0.00403902	0.00340226	0.0038242	0.00676919	0.00395569	0.0035769	0.00729246	0.00651101	0.0128022	0.0135244	0.011766	0.0106594	0.0114147	0.0128158	0.0118011	0.00292106	0.00959294	0.0100362	0.00712322	0.00804007	0.00838658	0.0108459	0.00951319	0.00848228	0.0152076	0.00909686	0.014289	0.020256	0.00397875	0.0159341	0.0133346	0.00749454	0.0404483
Bacteria;Proteobacteria;Betaproteobacteria;Rhodocyclales;Rhodocyclaceae;Thauera	0.000878486	0.000789809	0.0012975	0.000590134	0.000241666	0.00025122	0.000254388	0.00026044	0.000317672	0.000298204	0.000359057	0.000236875	0.000354862	0.000493705	0.000352858	0.000185732	0.000182375	0.000160323	9.22696e-05	0.000439348	0.000171155	0.000244415	0.000240563	0.000424114	0.00026448	0.000304008	0.000715605	0.000264784	0.000150547	0.000274725	0.000279746	0	0.000188351
Bacteria;Proteobacteria;Betaproteobacteria;Rhodocyclales;Rhodocyclaceae;Uliginosibacterium	0.00690672	0.00676401	0.0118004	0.00517235	0.00185701	0.00192602	0.00394302	0.00177099	0.00670288	0.0189447	0.0135337	0.00648176	0.00946298	0.0173414	0.0183094	0.0019924	0.0112343	0.0162247	0.00398605	0.0118624	0.00924236	0.0123811	0.00279928	0.011754	0.0157366	0.00481736	0.056602	0.0140335	0.00206465	0.0606227	0.00969787	0.0110336	0.00098884
Bacteria;Proteobacteria;Betaproteobacteria;Rhodocyclales;Rhodocyclaceae;Zoogloea	0.0122584	0.0108346	0.0158704	0.0131912	0.0104298	0.00722557	0.00578733	0.00580782	0.00362146	0.00391173	0.00292769	0.00325165	0.00218831	0.00409364	0.00321493	0.0155678	0.00408521	0.00448905	0.00655115	0.00382233	0.00370835	0.00460569	0.00443949	0.00333232	0.00449617	0.00624386	0.00937211	0.00423654	0.00737682	0.00833333	0.00317046	0.00187363	0.000847577
Bacteria;Proteobacteria;Betaproteobacteria;Rhodocyclales;Rhodocyclaceae;uncultured	0.0239615	0.02335	0.0236281	0.0327004	0.0210376	0.020301	0.0316289	0.0256013	0.0376441	0.0310307	0.0255483	0.0327318	0.0228886	0.0451123	0.0268172	0.0187083	0.0243653	0.0300766	0.0323497	0.0214841	0.022136	0.0292305	0.0361282	0.0220539	0.0312087	0.0366681	0.0409049	0.0318623	0.0180442	0.0358974	0.0221932	0.0258145	0.0476527
Bacteria;Proteobacteria;Betaproteobacteria;Rhodocyclales;Rhodocyclaceae;uncultured bacterium	0	0	0	0	0	0	0	0	0	0.000420994	0.000441916	0	0.00032529	0	0.000352858	0	0.000364751	0.000320646	0	0.000131804	0.000399361	0.000274967	0	0.000121175	0.00039672	0	0.000392428	0.000264784	0	0.000274725	0.000466244	0	0.000517964
Bacteria;Proteobacteria;Betaproteobacteria;SC-I-84;uncultured Comamonadaceae bacterium;Other	0	2.02515e-05	2.73157e-05	0.000381852	3.81577e-05	0	0.000402781	2.6044e-05	0.000127069	0.000438535	0.000220958	0.000215341	0.000236574	0.000287995	0.000392065	0	0.0001459	0.000673357	0.000405986	0.000219674	0.000228206	0.000565209	0.000590474	0.000302939	0.00105792	0.000233852	0.000461681	0.000264784	2.15068e-05	0.000274725	0.000372995	0.000104091	0.000376701
Bacteria;Proteobacteria;Betaproteobacteria;SC-I-84;uncultured bacterium;Other	0.00639174	0.00510338	0.00841323	0.00197869	0.00273464	0.00276342	0.00241669	0.00325551	0.00190603	0.00242071	0.00165718	0.00198114	0.00215874	0.00199539	0.0018035	0.00238075	0.00211555	0.00195594	0.00238056	0.0028997	0.00205386	0.00226084	0.00262433	0.000908816	0.00224808	0.00135634	0.00313943	0.00189762	0.0018926	0.0029304	0.00121223	0.00135318	0.0038141
Bacteria;Proteobacteria;Betaproteobacteria;TRA3-20;uncultured bacterium;Other	0.000201951	0.000141761	0.000259499	0.000242996	0.000216227	0.000263183	0.000127194	0.00019533	0.000158836	0.000263121	0.000248578	0.000258409	0.000473149	0.000246853	0.000196032	0.000151963	0.000328275	0.000320646	0.000202993	0.000263609	0.000171155	0.00033607	0.000218694	0.000424114	0.00039672	0.000561246	0.000484765	0.000353045	0.000344108	0.000732601	0.000279746	0	0.000329613
Bacteria;Proteobacteria;Deltaproteobacteria;Bdellovibrionales;Bacteriovoracaceae;Bacteriovorax	0.000131268	0.000162012	0.000109263	6.94276e-05	0.000152631	0.00025122	2.1199e-05	0.000299506	0.000635344	0.00012279	2.76197e-05	0.000301477	2.95718e-05	8.22842e-05	7.84129e-05	5.06543e-05	3.64751e-05	9.61939e-05	0.000110724	0.000175739	5.70516e-05	7.63796e-05	0.000153086	0.000121175	0	4.67705e-05	6.92521e-05	8.82613e-05	0.000129041	0	9.32488e-05	0	0.000141263
Bacteria;Proteobacteria;Deltaproteobacteria;Bdellovibrionales;Bacteriovoracaceae;Peredibacter	0.000464487	0.000384779	0.000150236	0.000694276	0.000445174	9.57029e-05	0.000445179	7.81321e-05	0.000730646	0.000456076	0.000386676	0.00036608	0.000561864	0.000246853	0.000392065	0.000118193	0.000620076	0.000609228	0.00042444	0.000659022	0.000684619	0.000542295	0.000612343	0.000424114	0.000661201	0.00259576	0.000323176	0.000661959	4.30135e-05	0.000824176	0.00102574	0.001145	0.000706314
Bacteria;Proteobacteria;Deltaproteobacteria;Bdellovibrionales;Bacteriovoracaceae;uncultured	1.00975e-05	2.02515e-05	2.73157e-05	0.000138855	5.0877e-05	9.57029e-05	0.000169592	7.81321e-05	0.000540043	0.000105248	0.000165718	0.000258409	8.87154e-05	0.000185139	7.84129e-05	0.000118193	0.0001459	0.000128259	0.000166085	8.78696e-05	0.000285258	0.000106931	0.000174955	0.000121175	0	7.01557e-05	4.61681e-05	8.82613e-05	4.30135e-05	0.000274725	0.000186498	0.000104091	0.000141263
Bacteria;Proteobacteria;Deltaproteobacteria;Bdellovibrionales;Bdellovibrionaceae;Bdellovibrio	0.00429146	0.00520464	0.00359201	0.00524178	0.0127956	0.0142478	0.00479098	0.0150404	0.0137552	0.00166643	0.00179528	0.0125544	0.00192217	0.00748786	0.00215636	0.0103672	0.00251678	0.00189181	0.00389378	0.00206494	0.0018827	0.00174146	0.00502996	0.00199939	0.00119016	0.0083953	0.00186981	0.00180936	0.0246898	0.00210623	0.00233122	0.0033309	0.00324905
Bacteria;Proteobacteria;Deltaproteobacteria;Bdellovibrionales;Bdellovibrionaceae;OM27 clade	0.00544258	0.00635898	0.00591385	0.0515847	0.0164969	0.0142478	0.030887	0.0186345	0.0180755	0.0173309	0.0191681	0.0200698	0.0126863	0.0236979	0.0119188	0.0232165	0.0152466	0.0237278	0.0511174	0.0123457	0.0116956	0.022089	0.0253685	0.0108452	0.0120339	0.0136102	0.0118883	0.00895852	0.0212272	0.0141026	0.017997	0.0150932	0.0244385
Bacteria;Proteobacteria;Deltaproteobacteria;DTB120;uncultured bacterium;Other	0	0	0	6.94276e-05	0	0	0	2.6044e-05	0	0	0	0	0	0	3.92065e-05	0	0	0	0	0	0	0	0	0	0	0	0	0	0	0	0	0	0
Bacteria;Proteobacteria;Deltaproteobacteria;Deltaproteobacteria Incertae Sedis;Syntrophorhabdaceae;Syntrophorhabdus	3.02926e-05	4.0503e-05	6.82892e-05	0	6.35962e-05	4.78515e-05	2.1199e-05	1.3022e-05	0	1.75414e-05	8.28592e-05	2.15341e-05	0.000118287	4.11421e-05	0	5.06543e-05	3.64751e-05	0	0	0	0	7.63796e-06	6.56082e-05	0	0	0	2.3084e-05	0	2.15068e-05	0	0	0.000104091	0
Bacteria;Proteobacteria;Deltaproteobacteria;Desulfarculales;Desulfarculaceae;uncultured	0.000434194	0.000506288	0.000437051	0.00128441	0.00197148	0.00159106	0.00267108	0.00300809	0.00117539	0.00135069	0.00160194	0.000839829	0.00147859	0.00113141	0.0018427	0.00113128	0.00149548	0.00189181	0.0023621	0.00171346	0.00159744	0.00287951	0.00415519	0.00121175	0.00238032	0.00102895	0.00113112	0.00313327	0.00176355	0.0021978	0.0040097	0.00239409	0.00400245
Bacteria;Proteobacteria;Deltaproteobacteria;Desulfobacterales;Desulfobacteraceae;Desulfatiferula	0	0	0	3.47138e-05	2.54385e-05	0	2.1199e-05	1.3022e-05	0	5.26242e-05	2.76197e-05	2.15341e-05	0	6.17132e-05	0	3.37695e-05	0	0	1.84539e-05	0	0	2.29139e-05	0	0	0.00013224	0	0	4.41306e-05	0	0	0	0.000104091	0
Bacteria;Proteobacteria;Deltaproteobacteria;Desulfobacterales;Desulfobacteraceae;Desulfobacter	0.000171658	2.02515e-05	8.19471e-05	0	3.81577e-05	3.58886e-05	2.1199e-05	6.51101e-05	0	3.50828e-05	0	4.30682e-05	0	6.17132e-05	0.000196032	0.000135078	0.000109425	6.41293e-05	1.84539e-05	4.39348e-05	0.000114103	1.52759e-05	0	6.05877e-05	0	7.01557e-05	4.61681e-05	0	2.15068e-05	0.000274725	0	0	0
Bacteria;Proteobacteria;Deltaproteobacteria;Desulfobacterales;Desulfobacteraceae;Desulfococcus	0	0	0	0	0	0	2.1199e-05	0	0	0	2.76197e-05	0	2.95718e-05	0	3.92065e-05	0	3.64751e-05	3.20646e-05	0	0	0	0	0	0	0	0	2.3084e-05	0	0	0	0	0	0
Bacteria;Proteobacteria;Deltaproteobacteria;Desulfobacterales;Desulfobacteraceae;Desulfonema	0	0	0	0	1.27192e-05	0	2.1199e-05	0	6.35344e-05	1.75414e-05	5.52395e-05	0	0	0	0	0	0	0	0	0	0	0	2.18694e-05	0	0	0	0	4.41306e-05	0	0	0	0	0
Bacteria;Proteobacteria;Deltaproteobacteria;Desulfobacterales;Desulfobacteraceae;Desulforegula	2.01951e-05	2.02515e-05	2.73157e-05	6.94276e-05	0	7.17772e-05	4.2398e-05	1.3022e-05	6.35344e-05	7.01656e-05	2.76197e-05	8.61364e-05	0.000118287	6.17132e-05	3.92065e-05	5.06543e-05	7.29501e-05	9.61939e-05	7.38157e-05	0	0	3.81898e-05	8.74776e-05	0	0.00013224	4.67705e-05	0.00011542	0	4.30135e-05	0	0	0	9.41753e-05
Bacteria;Proteobacteria;Deltaproteobacteria;Desulfobacterales;Desulfobacteraceae;SEEP-SRB1	0	0	0	0	0	0	0	0	0	0	0	0	2.95718e-05	0	3.92065e-05	0	0	3.20646e-05	0	0	5.70516e-05	3.05518e-05	0	0	0	0	4.61681e-05	0	0	0	9.32488e-05	0	0
Bacteria;Proteobacteria;Deltaproteobacteria;Desulfobacterales;Desulfobacteraceae;Sva0081 sediment group	3.02926e-05	0	5.46314e-05	0	1.27192e-05	3.58886e-05	2.1199e-05	3.90661e-05	3.17672e-05	1.75414e-05	0	0	5.91436e-05	0	0	5.06543e-05	3.64751e-05	6.41293e-05	3.69079e-05	0	0.000114103	2.29139e-05	0	0	0	0	0	0	2.15068e-05	0	9.32488e-05	0	4.70876e-05
Bacteria;Proteobacteria;Deltaproteobacteria;Desulfobacterales;Desulfobacteraceae;uncultured	1.00975e-05	0	0	6.94276e-05	2.54385e-05	2.39257e-05	0	1.3022e-05	0	0.000157873	0.000138099	0	5.91436e-05	2.05711e-05	0.000196032	3.37695e-05	7.29501e-05	6.41293e-05	0	0.000131804	0.000114103	9.16555e-05	0	6.05877e-05	0.000528961	0.000163697	6.92521e-05	4.41306e-05	0	0	9.32488e-05	0	0
Bacteria;Proteobacteria;Deltaproteobacteria;Desulfobacterales;Desulfobulbaceae;Desulfobulbus	0.000111073	0.000141761	0.00019121	0.000173569	0.000368858	0.000454589	0.000190791	0.000234396	0.000349439	0.000806904	0.00121527	0.000172273	0.000561864	0.000287995	0.00054889	0.00032081	0.000620076	0.000545099	0.000332171	0.00105444	0.00114103	0.000572847	0.000393649	0.000484702	0.000925681	0.00049109	0.000646353	0.000353045	0.000107534	0.000824176	0.000372995	0.000624545	4.70876e-05
Bacteria;Proteobacteria;Deltaproteobacteria;Desulfobacterales;Desulfobulbaceae;Desulfocapsa	3.02926e-05	0	1.36578e-05	0	1.27192e-05	1.19629e-05	4.2398e-05	0	0	1.75414e-05	0	0	0	0	3.92065e-05	1.68848e-05	0	3.20646e-05	0	0	5.70516e-05	0	0	0	0	0	2.3084e-05	0	0	0	0	0	0
Bacteria;Proteobacteria;Deltaproteobacteria;Desulfobacterales;Desulfobulbaceae;uncultured	0	0	2.73157e-05	0	2.54385e-05	1.19629e-05	2.1199e-05	0	0	0	0.000110479	2.15341e-05	2.95718e-05	0	0	3.37695e-05	3.64751e-05	0	0	0	0	1.52759e-05	0	0	0	0	0	0	2.15068e-05	0	0	0	0
Bacteria;Proteobacteria;Deltaproteobacteria;Desulfobacterales;Nitrospinaceae;uncultured	0	0	0	6.94276e-05	1.27192e-05	3.58886e-05	6.3597e-05	0	0	0	0	2.15341e-05	0	4.11421e-05	0	0.000151963	0	3.20646e-05	1.84539e-05	0	0	0	0	0	0	0	0	0	2.15068e-05	0	0	0	0
Bacteria;Proteobacteria;Deltaproteobacteria;Desulfovibrionales;Desulfomicrobiaceae;Desulfomicrobium	0.000252439	0.000162012	0.00050534	0.000312424	0.000534208	0.000466552	0.000572373	0.000664123	0.000412974	0.000859528	0.00143623	0.00036608	0.000975869	0.000617132	0.00133302	0.00070916	0.00124015	0.000673357	0.000166085	0.000702957	0.00136924	0.000603399	0.000328041	0.00115117	0.000793441	0.000304008	0.000692521	0.000397176	0.000172054	0.000274725	0.000279746	0.00135318	0.000188351
Bacteria;Proteobacteria;Deltaproteobacteria;Desulfovibrionales;Desulfovibrionaceae;Bilophila	1.00975e-05	0	1.36578e-05	0	0	1.19629e-05	0	0	6.35344e-05	1.75414e-05	0	2.15341e-05	2.95718e-05	6.17132e-05	0	0	0	3.20646e-05	0	4.39348e-05	5.70516e-05	1.52759e-05	8.74776e-05	6.05877e-05	0	2.33852e-05	4.61681e-05	0	0	0	0	0.000312272	0
Bacteria;Proteobacteria;Deltaproteobacteria;Desulfovibrionales;Desulfovibrionaceae;Desulfovibrio	0.000161561	8.10061e-05	0.000273157	0.000242996	0.000114473	8.37401e-05	0.000233189	0.000182308	0.000254138	0.000596408	0.00135337	0.000258409	0.000887154	0.000164568	0.000980162	0.000101309	0.000547126	0.000384776	0.000239901	0.000702957	0.00108398	0.000611037	0.000284302	0.000605877	0.00026448	0.000304008	0.000277008	0.000264784	0.000107534	0.000641026	0.000839239	0.000416363	9.41753e-05
Bacteria;Proteobacteria;Deltaproteobacteria;Desulfuromonadales;008E09-B-D-P15;uncultured bacterium	0	0	0	0	0	0	2.1199e-05	1.3022e-05	0.000158836	1.75414e-05	0	2.15341e-05	0	2.05711e-05	0	0	0	0	1.84539e-05	0	0	7.63796e-06	0	0	0	0	0	0	0	0	0	0.000104091	0
Bacteria;Proteobacteria;Deltaproteobacteria;Desulfuromonadales;21f08;uncultured bacterium	1.00975e-05	0	0	0	1.27192e-05	1.19629e-05	2.1199e-05	0	3.17672e-05	0	0	6.46023e-05	0	0	0	0	0	0	0	0	0	7.63796e-06	0	0	0	0	0	4.41306e-05	0	0	0	0	0
Bacteria;Proteobacteria;Deltaproteobacteria;Desulfuromonadales;AKYG597;uncultured bacterium	0	0	0	3.47138e-05	0	1.19629e-05	0	3.90661e-05	0	0	2.76197e-05	2.15341e-05	0	0	0	0	0	0	0	4.39348e-05	0	3.81898e-05	2.18694e-05	0	0.00013224	2.33852e-05	4.61681e-05	0	2.15068e-05	0	0	0	9.41753e-05
Bacteria;Proteobacteria;Deltaproteobacteria;Desulfuromonadales;AKYG597;uncultured delta proteobacterium	0	0	0	0	0	0	0	1.3022e-05	3.17672e-05	0	0	2.15341e-05	0	0	0	0	0	0	1.84539e-05	0	0	7.63796e-06	2.18694e-05	0	0	0	0	0	0	0	0	0.000104091	0
Bacteria;Proteobacteria;Deltaproteobacteria;Desulfuromonadales;BVA59;uncultured bacterium	0	0	0	3.47138e-05	1.27192e-05	2.39257e-05	0	1.3022e-05	0	0	2.76197e-05	0	2.95718e-05	0	3.92065e-05	1.68848e-05	0	0	0	0	0	3.05518e-05	4.37388e-05	0	0	4.67705e-05	0	0	2.15068e-05	0.00018315	0	0.000104091	0
Bacteria;Proteobacteria;Deltaproteobacteria;Desulfuromonadales;Desulfuromonadaceae;Desulfuromonas	1.00975e-05	0	1.36578e-05	6.94276e-05	8.90347e-05	0.000107666	4.2398e-05	3.90661e-05	0	1.75414e-05	2.76197e-05	0	5.91436e-05	0	3.92065e-05	0.000101309	3.64751e-05	3.20646e-05	5.53618e-05	4.39348e-05	5.70516e-05	1.52759e-05	0	0	0	7.01557e-05	4.61681e-05	0	8.60271e-05	0.00018315	0	0	0
Bacteria;Proteobacteria;Deltaproteobacteria;Desulfuromonadales;GR-WP33-58;uncultured Desulfuromonadales bacterium	0.000100975	6.07546e-05	1.36578e-05	6.94276e-05	3.81577e-05	1.19629e-05	8.47961e-05	6.51101e-05	0.000127069	3.50828e-05	0.000138099	6.46023e-05	0.000118287	4.11421e-05	3.92065e-05	0	0.000182375	6.41293e-05	7.38157e-05	0.000131804	0	7.63796e-05	2.18694e-05	0	0.00013224	4.67705e-05	0.000161588	0.000132392	2.15068e-05	0.00018315	0	0.000104091	0.000188351
Bacteria;Proteobacteria;Deltaproteobacteria;Desulfuromonadales;GR-WP33-58;uncultured bacterium	0.000111073	6.07546e-05	1.36578e-05	0.000138855	8.90347e-05	8.37401e-05	0.000148393	0.000143242	0.000127069	0.000333287	0.000303817	0.000129205	0.000295718	0.000164568	0.000117619	0.000101309	0.000109425	0.000160323	0.000202993	8.78696e-05	0.000171155	0.000206225	0.000196825	0.000424114	0.00013224	9.3541e-05	0.000277008	0.000353045	4.30135e-05	0.0003663	0.000186498	0.000312272	0.000376701
Bacteria;Proteobacteria;Deltaproteobacteria;Desulfuromonadales;GR-WP33-58;uncultured delta proteobacterium	0.000999657	0.00101258	0.000723866	0.000485993	0.00286183	0.0016748	0.000614771	0.00729233	0.00120715	0.000736739	0.000883831	0.00152892	0.000739295	0.00133712	0.000901749	0.00246518	0.0002918	0.000769551	0.00190075	0.000263609	0.000285258	0.000274967	0.00153086	0.000484702	0.000528961	0.000397549	0.000484765	0.000441306	0.00451642	0.000732601	0.00111899	0.000416363	0.00117719
Bacteria;Proteobacteria;Deltaproteobacteria;Desulfuromonadales;Geobacteraceae;Geobacter	0.000242341	2.02515e-05	0.000150236	0.000555421	0.000254385	0.000179443	0.000487577	0.00019533	0.000667111	0.00024558	0.000193338	0.000516818	0.000118287	0.000473134	0.000235239	0.000202617	3.64751e-05	0.000128259	0.000129178	0.000175739	5.70516e-05	0.000160397	0.000568604	0.000121175	0.00026448	0.00100557	0.000277008	0.000132392	0.000215068	9.15751e-05	0.000279746	0.000208182	0
Bacteria;Proteobacteria;Deltaproteobacteria;Desulfuromonadales;Geobacteraceae;Geothermobacter	0	0	0	0	0	0	0	0	0	1.75414e-05	2.76197e-05	0	0	0	0	0	0	0	0	0	0	0	0	0	0	0	0	0	0	0	0	0	0
Bacteria;Proteobacteria;Deltaproteobacteria;GR-WP33-30;uncultured Desulfuromonadales bacterium;Other	0.000898681	0.000708803	0.000778497	0.000208283	0.000152631	9.57029e-05	0.00021199	0.00013022	0.000349439	0.000140331	0.000138099	4.30682e-05	0.000147859	8.22842e-05	0.000470478	5.06543e-05	0.0001459	0.000320646	9.22696e-05	0.000263609	0.000342309	0.000252053	0.000109347	0.000666465	0.00013224	0.000187082	0.000161588	0.000308914	0.000344108	0.000274725	0.000279746	0.000104091	0.000235438
Bacteria;Proteobacteria;Deltaproteobacteria;GR-WP33-30;uncultured Syntrophobacteraceae bacterium;Other	0	0	0	3.47138e-05	2.54385e-05	4.78515e-05	2.1199e-05	1.3022e-05	3.17672e-05	0	0	2.15341e-05	0	0	0	1.68848e-05	0	0	0	0	0	7.63796e-06	6.56082e-05	0	0	0	0	0	2.15068e-05	0	0	0	4.70876e-05
Bacteria;Proteobacteria;Deltaproteobacteria;GR-WP33-30;uncultured bacterium;Other	0.00183775	0.00218716	0.00185747	0.000451279	0.00199692	0.00257202	0.00065717	0.0020705	0.000889482	0.000350828	0.000469535	0.00118437	0.000266146	0.000699416	0.000431271	0.00141832	0.000437701	0.000609228	0.000719703	0.000527218	0.000684619	0.000809624	0.00100599	0.000727052	0.000925681	0.000654787	0.000554017	0.000485437	0.00176355	0.0003663	0.00111899	0.000520454	0.00080049
Bacteria;Proteobacteria;Deltaproteobacteria;GR-WP33-30;uncultured delta proteobacterium;Other	7.06828e-05	2.02515e-05	1.36578e-05	3.47138e-05	0.000178069	0.000191406	0.000127194	9.11541e-05	0.000158836	3.50828e-05	5.52395e-05	6.46023e-05	2.95718e-05	0.000164568	3.92065e-05	0.000151963	0	3.20646e-05	7.38157e-05	0.000131804	0	7.63796e-06	0.000262433	0.000121175	0	9.3541e-05	2.3084e-05	0	0.000172054	0	0	0	0
Bacteria;Proteobacteria;Deltaproteobacteria;GR-WP33-30;uncultured proteobacterium;Other	0.000151463	0.000243018	0.000204868	3.47138e-05	0.000178069	0.000203369	4.2398e-05	0.00019533	6.35344e-05	1.75414e-05	0	8.61364e-05	2.95718e-05	0.000185139	0	0.000151963	0	3.20646e-05	5.53618e-05	4.39348e-05	0	2.29139e-05	0.000174955	6.05877e-05	0.00013224	0	0	0	4.30135e-05	0	0	0	4.70876e-05
Bacteria;Proteobacteria;Deltaproteobacteria;Myxococcales;0319-6G20;bacterium GLA1	0	0	1.36578e-05	0	0	2.39257e-05	0	0	0	0	0	4.30682e-05	0	0	0	1.68848e-05	0	0	0	0	0	3.81898e-05	2.18694e-05	0	0.00013224	2.33852e-05	0	0	0	0	0	0	0
Bacteria;Proteobacteria;Deltaproteobacteria;Myxococcales;0319-6G20;bacterium enrichment culture clone auto112_4W	4.03902e-05	0	0	0	7.63155e-05	3.58886e-05	4.2398e-05	2.6044e-05	0	3.50828e-05	5.52395e-05	8.61364e-05	0	0.000102855	7.84129e-05	0	0	6.41293e-05	1.84539e-05	0	0	2.29139e-05	0	6.05877e-05	0	0	2.3084e-05	4.41306e-05	2.15068e-05	9.15751e-05	0.000186498	0.000104091	0
Bacteria;Proteobacteria;Deltaproteobacteria;Myxococcales;0319-6G20;marine metagenome	2.01951e-05	4.0503e-05	0	3.47138e-05	3.81577e-05	0.000119629	8.47961e-05	0.00013022	0	1.75414e-05	2.76197e-05	0	0	0	0	5.06543e-05	0	3.20646e-05	3.69079e-05	0	0	7.63796e-06	4.37388e-05	0	0	0	2.3084e-05	0	0.000107534	0	0	0	0
Bacteria;Proteobacteria;Deltaproteobacteria;Myxococcales;0319-6G20;uncultured Geoalkalibacter sp.	0	0	0	3.47138e-05	0	0	0	0	0	0	0	0	0	2.05711e-05	0	0	0	0	7.38157e-05	0	0	0	4.37388e-05	0	0	0.000304008	0	0	0	0	0	0	0
Bacteria;Proteobacteria;Deltaproteobacteria;Myxococcales;0319-6G20;uncultured Myxococcales bacterium	4.03902e-05	2.02515e-05	0.00019121	0.00027771	3.81577e-05	8.37401e-05	0.000127194	1.3022e-05	0.00057181	1.75414e-05	5.52395e-05	0.000602954	0	0.00189254	3.92065e-05	0	0	3.20646e-05	0.000258355	0	5.70516e-05	3.81898e-05	0.000831037	0	0	0.000304008	0	0	0	0	0.000186498	0	0
Bacteria;Proteobacteria;Deltaproteobacteria;Myxococcales;0319-6G20;uncultured Roseobacter sp.	0	0	0	0	0	0	0	0	0	0	0	0	0	0	0	0	3.64751e-05	0	1.84539e-05	0	0	3.81898e-05	0	0	0	0	0	0	0	0	0	0	0
Bacteria;Proteobacteria;Deltaproteobacteria;Myxococcales;0319-6G20;uncultured bacterium	0.00225175	0.00285546	0.00229452	0.00565835	0.00473156	0.00416308	0.00515136	0.00576875	0.00740176	0.0034732	0.00422582	0.00587881	0.00310504	0.00565704	0.00333255	0.00521739	0.00361103	0.00439286	0.00381996	0.00364659	0.00348015	0.0045675	0.00542361	0.00369585	0.00211584	0.00432627	0.00343952	0.00366284	0.00376368	0.00228938	0.00596792	0.00551681	0.00489711
Bacteria;Proteobacteria;Deltaproteobacteria;Myxococcales;0319-6G20;uncultured delta proteobacterium	0.000555365	0.000506288	0.00088776	0.000242996	0.00085219	0.00102881	0.000487577	0.00117198	0.0018425	0.000298204	0.000165718	0.00105517	0.000147859	0.000966839	0.000156826	0.00123259	0.000437701	0.000192388	0.00042444	0.000175739	0.000171155	0.000259691	0.00072169	0.000121175	0	9.3541e-05	9.23361e-05	0.000132392	0.000688216	9.15751e-05	0.000372995	0	0.000141263
Bacteria;Proteobacteria;Deltaproteobacteria;Myxococcales;0319-6G20;uncultured organism	0.000201951	0.000243018	0.000368762	0	0.000623243	0.0017705	2.1199e-05	0.000377639	0.000158836	1.75414e-05	2.76197e-05	6.46023e-05	0	0.000246853	0	0.000287041	0	3.20646e-05	1.84539e-05	0	0	5.34657e-05	2.18694e-05	0	0	0	2.3084e-05	0	0.000129041	0	0	0	0.000235438
Bacteria;Proteobacteria;Deltaproteobacteria;Myxococcales;0319-6G20;uncultured proteobacterium	0.000131268	0.000324024	2.73157e-05	0.00027771	2.54385e-05	5.98143e-05	0.000699568	2.6044e-05	0.00133422	0.00012279	8.28592e-05	0.00120591	0.000118287	0.00160454	3.92065e-05	1.68848e-05	3.64751e-05	0.000160323	0.000129178	8.78696e-05	5.70516e-05	6.11037e-05	0.000502996	0	0	0.000233852	4.61681e-05	0	0	0	0	0.000312272	9.41753e-05
Bacteria;Proteobacteria;Deltaproteobacteria;Myxococcales;Cystobacteraceae;Anaeromyxobacter	0.000242341	0.000162012	0.000286815	0.000763703	0.000877628	0.00101684	0.00142033	0.00132825	0.000381207	0.000964777	0.00157432	0.000452216	0.00103501	0.000699416	0.00125461	0.000607851	0.00167785	0.00189181	0.00167931	0.00136198	0.00142629	0.00239832	0.00142151	0.00163587	0.00211584	0.0012628	0.00106187	0.00242718	0.00141945	0.00173993	0.00251772	0.0033309	0.00127137
Bacteria;Proteobacteria;Deltaproteobacteria;Myxococcales;Cystobacteraceae;Cystobacter	0	0	1.36578e-05	0	1.27192e-05	1.19629e-05	0	1.3022e-05	0	0	0	0	0	0	0	0	0	0	3.69079e-05	0	0	0	0	0	0	0	0	0	0	0	0	0	0
Bacteria;Proteobacteria;Deltaproteobacteria;Myxococcales;Cystobacteraceae;Cystobacter sp. BD54	0.000151463	8.10061e-05	4.09735e-05	0.000242996	0.000101754	0.000119629	0.000275587	0.000156264	0.000349439	1.75414e-05	2.76197e-05	0.000409148	2.95718e-05	0.000308566	0	6.7539e-05	0	6.41293e-05	0.000276809	0	0	3.05518e-05	0.000590474	0	0	0.000304008	0	4.41306e-05	0.000150547	9.15751e-05	0.000466244	0.000104091	0.000329613
Bacteria;Proteobacteria;Deltaproteobacteria;Myxococcales;Cystobacteraceae;uncultured bacterium	7.06828e-05	2.02515e-05	1.36578e-05	0.000833131	2.54385e-05	8.37401e-05	8.47961e-05	7.81321e-05	0.00022237	8.7707e-05	0.000193338	0.000172273	8.87154e-05	0.000123426	7.84129e-05	0.000118193	0.000109425	6.41293e-05	3.69079e-05	8.78696e-05	0.000285258	0.000106931	0.000131216	0	0.000793441	0.000140311	0.000138504	0.000485437	0.000107534	0.0003663	0.000372995	0.000104091	0.000423789
Bacteria;Proteobacteria;Deltaproteobacteria;Myxococcales;Haliangiaceae;Haliangium	0.0525375	0.0589522	0.0341719	0.107717	0.053052	0.0334721	0.095014	0.0408371	0.0678865	0.0774277	0.0887146	0.0640208	0.079903	0.076298	0.0912334	0.0450654	0.123614	0.0870876	0.10969	0.144062	0.150502	0.0818866	0.106766	0.16801	0.0658556	0.0757916	0.0616343	0.0431598	0.0495086	0.0576007	0.0555763	0.100031	0.0533032
Bacteria;Proteobacteria;Deltaproteobacteria;Myxococcales;Myxococcaceae;uncultured Myxococcus sp.	1.00975e-05	0	0	6.94276e-05	1.27192e-05	2.39257e-05	4.2398e-05	2.6044e-05	9.53016e-05	7.01656e-05	8.28592e-05	4.30682e-05	8.87154e-05	4.11421e-05	0.000196032	1.68848e-05	0.0001459	3.20646e-05	7.38157e-05	8.78696e-05	5.70516e-05	0.000129845	8.74776e-05	0.000121175	0.00013224	2.33852e-05	0	0.000220653	8.60271e-05	0	0.000279746	0.000104091	4.70876e-05
Bacteria;Proteobacteria;Deltaproteobacteria;Myxococcales;Nannocystaceae;Nannocystis	0.0117232	0.012718	0.0144773	0.00961572	0.00553287	0.00348119	0.0105995	0.00557342	0.00346263	0.0034732	0.0046125	0.00355312	0.0034599	0.00623303	0.00462636	0.00606163	0.00496061	0.00506621	0.0138404	0.00571152	0.00593336	0.00734008	0.00971001	0.00569524	0.00515737	0.00350779	0.00327793	0.00238305	0.0035056	0.00274725	0.00606117	0.00499636	0.00649809
Bacteria;Proteobacteria;Deltaproteobacteria;Myxococcales;Nannocystaceae;uncultured	1.00975e-05	2.02515e-05	1.36578e-05	0.0012497	7.63155e-05	0.000131592	0.00195031	6.51101e-05	0.000127069	0	0	0.000258409	0	0.000267424	0	0.000135078	0	0	0.00149477	0	0	0	0.000590474	0	0	0.00049109	0	0	8.60271e-05	0	0	0	0
Bacteria;Proteobacteria;Deltaproteobacteria;Myxococcales;Nannocystaceae;uncultured delta proteobacterium	0	0	0	0	0	0	2.1199e-05	0	6.35344e-05	0	0	2.15341e-05	0	0	0	0	0	0	0	0	0	0	4.37388e-05	0	0	2.33852e-05	0	0	0	0	0	0	0
Bacteria;Proteobacteria;Deltaproteobacteria;Myxococcales;Phaselicystidaceae;Phaselicystis	0.00222146	0.00234918	0.00206233	0.00218697	0.00251841	0.00254809	0.00375223	0.00308622	0.00200133	0.00415731	0.003922	0.00264869	0.0041992	0.00374393	0.0042735	0.00219502	0.00499708	0.00391189	0.00319253	0.00610694	0.00524874	0.00492648	0.00376154	0.00557407	0.003306	0.00147327	0.00313943	0.00445719	0.00180657	0.0032967	0.00503543	0.00374727	0.00447332
Bacteria;Proteobacteria;Deltaproteobacteria;Myxococcales;Polyangiaceae;Byssovorax	0.00312014	0.00380729	0.00289546	0.00315895	0.00445174	0.00398363	0.00886119	0.0036071	0.00365323	0.00706918	0.00709827	0.00247642	0.00674237	0.00329137	0.00893907	0.00283664	0.00579953	0.0058037	0.00614516	0.00716137	0.00724555	0.00812679	0.00562043	0.00866404	0.00489289	0.00245545	0.00657895	0.00344219	0.00421533	0.0040293	0.00447594	0.0067659	0.00273108
Bacteria;Proteobacteria;Deltaproteobacteria;Myxococcales;Polyangiaceae;Chondromyces	6.05853e-05	0	6.82892e-05	0.000312424	0.000254385	0.00016748	0.000317985	0.000169286	0.000285905	0.000263121	0.000414296	0.000279943	0.000177431	0.000719987	0.000392065	0.000135078	0.000364751	0.000577164	0.000461348	0.000483283	0.000114103	0.00041245	0.00037178	0.000424114	0.00026448	0.000163697	0.00034626	0.000573698	0.000215068	0.000732601	0.00074599	0.000208182	0.000753402
Bacteria;Proteobacteria;Deltaproteobacteria;Myxococcales;Polyangiaceae;Sorangium	0.00942101	0.0119281	0.00621432	0.0124622	0.0141565	0.0110058	0.0235521	0.0090503	0.0100702	0.013542	0.0139203	0.0106594	0.0149929	0.0106764	0.0135262	0.00802026	0.0148818	0.0124731	0.0145602	0.0138395	0.0131789	0.0157724	0.0126842	0.0149046	0.00965353	0.0106871	0.0126962	0.00838482	0.00817257	0.0113553	0.0124021	0.0141563	0.0114894
Bacteria;Proteobacteria;Deltaproteobacteria;Myxococcales;Polyangiaceae;uncultured	0.00139346	0.00151886	0.00038242	0.00170098	0.00160263	0.00234472	0.00402781	0.00235699	0.00317672	0.000263121	0.000220958	0.00254102	0.000147859	0.00329137	0.000196032	0.00123259	0.000182375	6.41293e-05	0.00136559	8.78696e-05	5.70516e-05	0.000206225	0.00161834	6.05877e-05	0	0.00116926	4.61681e-05	0	0.00137643	0	0.000559493	0.000312272	0.000423789
Bacteria;Proteobacteria;Deltaproteobacteria;Myxococcales;Sandaracinaceae;Sandaracinus	0.000686633	0.00093157	0.000532656	0.00163155	0.00183157	0.00171069	0.00252268	0.00264347	0.00162013	0.00310483	0.00287245	0.00155045	0.0032529	0.00146054	0.00297969	0.00195863	0.0021885	0.00282169	0.00175312	0.00158165	0.00193975	0.00362803	0.00205572	0.00284762	0.00304152	0.00105234	0.00371653	0.00282436	0.00215068	0.00238095	0.00289071	0.00312272	0.00353157
Bacteria;Proteobacteria;Deltaproteobacteria;Myxococcales;Sandaracinaceae;uncultured Myxococcales bacterium	0	0	0	0	0	0	0	0	0	3.50828e-05	0	0	2.95718e-05	0	0	0	3.64751e-05	0	0	0	0	2.29139e-05	0	0	0	0	0	0	0	0	0	0	0
Bacteria;Proteobacteria;Deltaproteobacteria;Myxococcales;Sandaracinaceae;uncultured bacterium	0.000555365	0.000830312	0.000518998	0.000520707	0.00106842	0.000801512	0.00116595	0.00108083	0.000857715	0.00107003	0.000883831	0.000624489	0.000768867	0.000596561	0.000744923	0.00182355	0.000911876	0.00128259	0.000885789	0.00127411	0.000798722	0.0012679	0.000831037	0.00121175	0.000925681	0.000467705	0.000784857	0.000264784	0.000989311	0.000732601	0.00139873	0.00124909	0.000706314
Bacteria;Proteobacteria;Deltaproteobacteria;Myxococcales;Sandaracinaceae;uncultured delta proteobacterium	0	4.0503e-05	0	6.94276e-05	5.0877e-05	4.78515e-05	0.000169592	0.000117198	0.000127069	1.75414e-05	0	0.00010767	0	6.17132e-05	7.84129e-05	3.37695e-05	7.29501e-05	9.61939e-05	0.000184539	0	0	3.05518e-05	0.00034991	6.05877e-05	0	2.33852e-05	4.61681e-05	0	6.45203e-05	0	9.32488e-05	0	0
Bacteria;Proteobacteria;Deltaproteobacteria;Myxococcales;VHS-B3-70;uncultured bacterium	0.00140356	0.00172138	0.00154334	0.0145798	0.00967935	0.0118791	0.0121894	0.01004	0.0078465	0.00345566	0.00334199	0.00775227	0.00301632	0.00861927	0.00309731	0.0115829	0.00430406	0.0114791	0.0135452	0.00281183	0.00359425	0.00899752	0.0100818	0.00315056	0.0026448	0.00745989	0.00380886	0.00110327	0.00729079	0.00448718	0.00195822	0.00489227	0
Bacteria;Proteobacteria;Deltaproteobacteria;Myxococcales;VHS-B3-70;uncultured microorganism	0	0	0	0	0	1.19629e-05	0	0	0	1.75414e-05	5.52395e-05	0	0	0	0	0	3.64751e-05	0	0	0	0	0	0	0	0	0	0	0	0	0	0	0	0
Bacteria;Proteobacteria;Deltaproteobacteria;Myxococcales;mle1-27;uncultured Myxococcales bacterium	0.000858291	0.00103283	0.00031413	0.00114555	0.000623243	0.000777586	0.00120834	0.000846431	0.000412974	0.00217513	0.00187814	0.000904432	0.00133073	0.00125483	0.00192112	0.000810469	0.001459	0.00202007	0.0011626	0.00158165	0.00131219	0.00190185	0.00131216	0.00212057	0.00119016	0.000631402	0.00210065	0.000970874	0.000494656	0.00155678	0.00186498	0.00208182	0.000612139
Bacteria;Proteobacteria;Deltaproteobacteria;Myxococcales;mle1-27;uncultured Polyangiaceae bacterium	0	0	0	0	0	5.98143e-05	0	0	0	0	0	0	0	0	0	1.68848e-05	0	0	0	0	0	0	2.18694e-05	0	0	0	0	0	0	0	0	0	0
Bacteria;Proteobacteria;Deltaproteobacteria;Myxococcales;mle1-27;uncultured bacterium	0.00560414	0.0053059	0.00407004	0.0040268	0.00613068	0.00541918	0.00485457	0.00587293	0.00314495	0.00684115	0.00737447	0.00419915	0.00703809	0.00549247	0.00929193	0.00650063	0.00744091	0.00737487	0.00673568	0.00659022	0.0071885	0.0110827	0.00520492	0.00811875	0.00714097	0.00425612	0.00694829	0.00481024	0.00735531	0.00613553	0.0074599	0.00968044	0.0053209
Bacteria;Proteobacteria;Deltaproteobacteria;Myxococcales;mle1-27;uncultured bacterium mle1-27	0.000343316	0.000303773	0.000177552	0.000451279	0.000419735	0.000299072	0.000529975	0.000755277	0.000730646	0.00143839	0.00116003	0.000495284	0.00121244	0.000863984	0.00145064	0.000439004	0.00120368	0.00118639	0.00060898	0.00127411	0.00148334	0.00170327	0.000524866	0.0014541	0.00158688	0.000631402	0.00120037	0.00225066	0.000817257	0.00137363	0.00214472	0.00239409	0.00141263
Bacteria;Proteobacteria;Deltaproteobacteria;Myxococcales;mle1-27;uncultured delta proteobacterium	0.00315043	0.00328075	0.00249939	0.00246468	0.00292543	0.00258398	0.00307386	0.00343781	0.00282728	0.0124369	0.0145832	0.00320858	0.00878282	0.00341479	0.015761	0.00290418	0.00937409	0.00868952	0.0037646	0.0106322	0.00838658	0.00979187	0.00413332	0.0129052	0.00674425	0.00229175	0.0156279	0.00357458	0.00281739	0.00622711	0.00466244	0.00728635	0.00249564
Bacteria;Proteobacteria;Deltaproteobacteria;Myxococcales;uncultured;Anaeromyxobacter dehalogenans	2.01951e-05	2.02515e-05	0	0	0	0	0.000105995	0	0.000508275	0.000105248	5.52395e-05	0.000193807	2.95718e-05	0.000226282	7.84129e-05	0	3.64751e-05	6.41293e-05	0.000184539	8.78696e-05	5.70516e-05	7.63796e-05	8.74776e-05	0	0.00013224	0.000140311	4.61681e-05	0.000176523	0	0.0003663	0.000932488	0	0.000565052
Bacteria;Proteobacteria;Deltaproteobacteria;Myxococcales;uncultured;uncultured Cystobacteraceae bacterium	3.02926e-05	0.000202515	9.56049e-05	3.47138e-05	7.63155e-05	5.98143e-05	8.47961e-05	6.51101e-05	0.000254138	0.000385911	0.000386676	0.00010767	0.000354862	0.000246853	0.000470478	0.000101309	0.000547126	0.000769551	0.000221447	0.000746892	0.000456413	0.000626313	0.000174955	0.000484702	0	0.000678172	0.00136196	0.000353045	4.30135e-05	0.000549451	0.000279746	0.000520454	0.000376701
Bacteria;Proteobacteria;Deltaproteobacteria;Myxococcales;uncultured;uncultured Firmicutes bacterium	4.03902e-05	0.000162012	4.09735e-05	6.94276e-05	0.000254385	0.000179443	0	0.000156264	6.35344e-05	0.00012279	0.000276197	0.00010767	0.00032529	0.000123426	0.000352858	0.000151963	0.000182375	0.000160323	1.84539e-05	0.000263609	0.000342309	0.000190949	4.37388e-05	0.000181763	0.00039672	0	0.000184672	0.000308914	0.000150547	0	0	0.000104091	9.41753e-05
Bacteria;Proteobacteria;Deltaproteobacteria;Myxococcales;uncultured;uncultured Kofleriaceae bacterium	1.00975e-05	0	0	0	1.27192e-05	0	0	1.3022e-05	0	0	0	0	0	2.05711e-05	0	0	0	0	0	0	0	3.81898e-05	0	0	0	2.33852e-05	0	0	0.000107534	0	0	0	0
Bacteria;Proteobacteria;Deltaproteobacteria;Myxococcales;uncultured;uncultured Polyangiaceae bacterium	3.02926e-05	6.07546e-05	1.36578e-05	0	2.54385e-05	3.58886e-05	2.1199e-05	6.51101e-05	0	8.7707e-05	5.52395e-05	4.30682e-05	0.000118287	2.05711e-05	0.000156826	0	0.000109425	6.41293e-05	3.69079e-05	0	0.000114103	9.16555e-05	2.18694e-05	0.000121175	0.00013224	0	0.000277008	4.41306e-05	8.60271e-05	0.000274725	0.000186498	0.000208182	9.41753e-05
Bacteria;Proteobacteria;Deltaproteobacteria;Myxococcales;uncultured;uncultured Stigmatella sp.	0	0	0	3.47138e-05	1.27192e-05	4.78515e-05	4.2398e-05	1.3022e-05	0	0	0	2.15341e-05	0	0	0	0	0	0	0	0	0	0	0	0	0	0	0	0	0	0	0	0	0
Bacteria;Proteobacteria;Deltaproteobacteria;Myxococcales;uncultured;uncultured bacterium	0.00440253	0.0046376	0.00402906	0.00458222	0.00587629	0.0039956	0.00733486	0.00569062	0.00752883	0.00668327	0.00707065	0.00706318	0.00665366	0.00654159	0.00701796	0.00428873	0.00703968	0.00875365	0.0105741	0.00698563	0.00781607	0.00909681	0.00990684	0.00781581	0.00925681	0.0072962	0.00784857	0.012842	0.00608641	0.00906593	0.0124953	0.0105132	0.0125253
Bacteria;Proteobacteria;Deltaproteobacteria;Myxococcales;uncultured;uncultured deep-sea bacterium	0	0	0	0	2.54385e-05	1.19629e-05	0	1.3022e-05	0	0	0	0	0	0	0	0	0	0	0	0	0	0	0	0	0	0.000140311	0	0	0	0	0	0	0
Bacteria;Proteobacteria;Deltaproteobacteria;Myxococcales;uncultured;uncultured delta proteobacterium	0.000181756	0.00040503	0.000122921	0.000555421	0.000648682	0.000645995	0.000720767	0.000794343	0.00057181	0.00103494	0.00102193	0.000796761	0.000739295	0.00127541	0.000980162	0.000371465	0.000948351	0.00105813	0.00108878	0.000746892	0.000855774	0.00147413	0.000940384	0.00115117	0.00119016	0.00189421	0.000923361	0.00110327	0.000688216	0.000641026	0.00139873	0.00135318	0.00098884
Bacteria;Proteobacteria;Deltaproteobacteria;Myxococcales;uncultured;uncultured organism	0	0	0	0	1.27192e-05	0	0	1.3022e-05	0	0	0	0	0	0	0	0	0	0	1.84539e-05	0	0	0	2.18694e-05	0	0	0	2.3084e-05	0	0	0	0	0	0
Bacteria;Proteobacteria;Deltaproteobacteria;Myxococcales;uncultured;uncultured sludge bacterium	0.000252439	0.000162012	0.00031413	0.00156212	0.000610524	0.000717772	0.000508776	0.000572969	0.000158836	8.7707e-05	0.000138099	0.000323011	8.87154e-05	0.000308566	3.92065e-05	0.000624736	3.64751e-05	0.000160323	0.000590526	0	0	5.34657e-05	0.000437388	0	0.00013224	0.000140311	2.3084e-05	8.82613e-05	0.000236574	0	9.32488e-05	0	0.000329613
Bacteria;Proteobacteria;Deltaproteobacteria;Myxococcales;uncultured;uncultured soil bacterium	4.03902e-05	0.000162012	2.73157e-05	0	6.35962e-05	7.17772e-05	4.2398e-05	6.51101e-05	0	0.000157873	5.52395e-05	6.46023e-05	5.91436e-05	0	0.000156826	5.06543e-05	0.000255325	0.000192388	5.53618e-05	4.39348e-05	0.000171155	0.000206225	4.37388e-05	0.000121175	0.00039672	4.67705e-05	0.000184672	0.000661959	0.000129041	0.000274725	0.000839239	0	0.000188351
Bacteria;Proteobacteria;Deltaproteobacteria;SAR324 clade(Marine group B);uncultured bacterium;Other	0	0	0	0	0	0	0	0	0	3.50828e-05	2.76197e-05	0	2.95718e-05	0	0	0	0	0	0	0	0	2.29139e-05	0	0	0.00013224	0	0	0	0	9.15751e-05	0	0	0.00131845
Bacteria;Proteobacteria;Deltaproteobacteria;SAR324 clade(Marine group B);uncultured delta proteobacterium;Other	0.000100975	4.0503e-05	0.000136578	0.000104141	1.27192e-05	5.98143e-05	2.1199e-05	5.20881e-05	0.000127069	1.75414e-05	2.76197e-05	4.30682e-05	0	6.17132e-05	0	6.7539e-05	0	3.20646e-05	1.84539e-05	0	0	7.63796e-06	0	6.05877e-05	0	2.33852e-05	2.3084e-05	0	8.60271e-05	0	9.32488e-05	0.000208182	0
Bacteria;Proteobacteria;Deltaproteobacteria;Sh765B-TzT-29;uncultured bacterium;Other	3.02926e-05	2.02515e-05	4.09735e-05	6.94276e-05	1.27192e-05	2.39257e-05	2.1199e-05	0	6.35344e-05	1.75414e-05	2.76197e-05	8.61364e-05	0	4.11421e-05	0	0	0	0	3.69079e-05	4.39348e-05	0	7.63796e-06	2.18694e-05	0	0	4.67705e-05	0	0	0	0	0	0	0
Bacteria;Proteobacteria;Deltaproteobacteria;Sh765B-TzT-29;uncultured delta proteobacterium;Other	0.000272634	0.00026327	0.000232183	0.000347138	0.000559647	0.000681883	0.00103875	0.000976652	0.000412974	0.000438535	0.000331437	0.00047375	0.000207003	0.000555418	0.000235239	0.000540312	0.000255325	0.000288582	0.0011626	0.000395413	0.000228206	0.000717968	0.00102786	0.000242351	0.00039672	0.000304008	0.000138504	0.000220653	0.000688216	9.15751e-05	0.00074599	0.000208182	0.00122428
Bacteria;Proteobacteria;Deltaproteobacteria;Sh765B-TzT-29;uncultured organism;Other	1.00975e-05	2.02515e-05	5.46314e-05	0.000138855	2.54385e-05	2.39257e-05	2.1199e-05	0	0.000158836	5.26242e-05	0.000110479	6.46023e-05	8.87154e-05	0.000164568	0	1.68848e-05	3.64751e-05	3.20646e-05	3.69079e-05	0	0	2.29139e-05	2.18694e-05	0	0	2.33852e-05	0	0	0	9.15751e-05	0	0	0
Bacteria;Proteobacteria;Deltaproteobacteria;Sva0485;uncultured bacterium;Other	0	0	0	0	0	0	2.1199e-05	1.3022e-05	0	0	0	0	0	0	0	0	0	0	1.84539e-05	0	0	0	6.56082e-05	0	0	0	0	0	0	0	0	0	0
Bacteria;Proteobacteria;Deltaproteobacteria;Syntrophobacterales;Syntrophaceae;Desulfobacca	0	0	0	3.47138e-05	0	0	0	0	0	0	0	0	0	0	0	0	3.64751e-05	0	1.84539e-05	0	0	0	0	6.05877e-05	0	0	0	0	0	0	0	0	0
Bacteria;Proteobacteria;Deltaproteobacteria;Syntrophobacterales;Syntrophaceae;Smithella	8.07803e-05	4.0503e-05	9.56049e-05	0.000104141	0.00016535	0.000155517	6.3597e-05	0.00013022	9.53016e-05	0.000210497	0.000414296	0.000236875	0.000384433	0.000164568	0.000352858	8.44238e-05	0.000255325	0.000224452	0.000110724	0.000307544	0.000114103	0.000114569	6.56082e-05	0.000181763	0.00026448	0.000116926	0.000207756	0.000132392	0.000494656	0.000274725	9.32488e-05	0.000104091	0.000235438
Bacteria;Proteobacteria;Deltaproteobacteria;Syntrophobacterales;Syntrophaceae;Syntrophus	1.00975e-05	6.07546e-05	8.19471e-05	0	1.27192e-05	5.98143e-05	2.1199e-05	2.6044e-05	9.53016e-05	5.26242e-05	0.000110479	4.30682e-05	5.91436e-05	2.05711e-05	0.000156826	1.68848e-05	3.64751e-05	3.20646e-05	1.84539e-05	0.000131804	0.000171155	6.11037e-05	0	6.05877e-05	0	2.33852e-05	6.92521e-05	0	0	0	0	0	0
Bacteria;Proteobacteria;Deltaproteobacteria;Syntrophobacterales;Syntrophaceae;uncultured	0.000131268	0.000141761	0.000368762	3.47138e-05	6.35962e-05	0.000143554	0.000105995	0.000273462	0	0.000263121	0.000193338	8.61364e-05	0.000295718	2.05711e-05	7.84129e-05	8.44238e-05	0.0001459	6.41293e-05	0	0.000131804	0.000399361	7.63796e-05	6.56082e-05	0	0	0	6.92521e-05	8.82613e-05	0.000215068	9.15751e-05	0	0.000104091	4.70876e-05
Bacteria;Proteobacteria;Deltaproteobacteria;Syntrophobacterales;Syntrophobacteraceae;Desulforhabdus	0	2.02515e-05	2.73157e-05	0	0	0	0	1.3022e-05	0	5.26242e-05	0	0	2.95718e-05	0	0	0	3.64751e-05	3.20646e-05	0	0	0	2.29139e-05	0	0	0	4.67705e-05	2.3084e-05	8.82613e-05	0	0	0	0.000104091	0
Bacteria;Proteobacteria;Deltaproteobacteria;Syntrophobacterales;Syntrophobacteraceae;Syntrophobacter	3.02926e-05	0	1.36578e-05	3.47138e-05	0	0	2.1199e-05	0	6.35344e-05	7.01656e-05	0.000386676	0	5.91436e-05	0	0.000156826	0	0.000182375	9.61939e-05	0	0.000175739	0.000285258	9.92935e-05	0	0.000121175	0.00013224	0	2.3084e-05	4.41306e-05	0	0	0.000186498	0.000416363	0
Bacteria;Proteobacteria;Elev-16S-509;uncultured proteobacterium;Other;Other	1.00975e-05	0	1.36578e-05	0	2.54385e-05	1.19629e-05	4.2398e-05	1.3022e-05	3.17672e-05	0	2.76197e-05	0	0	0	3.92065e-05	0	0	0	5.53618e-05	0	0	7.63796e-06	2.18694e-05	0	0	0	0	0	0	0	0	0	0
Bacteria;Proteobacteria;Epsilonproteobacteria;Campylobacterales;Campylobacteraceae;Arcobacter	0.000353414	0.000324024	0.000491682	0.0030201	0.00162806	0.00200976	0.00411261	0.00106781	0.00412974	0.00315745	0.00359057	0.00376847	0.00242489	0.00213939	0.0030189	0.00108062	0.00725854	0.00727867	0.00191921	0.00342691	0.00399361	0.00449876	0.00247124	0.00315056	0.0026448	0.0041158	0.00383195	0.00207414	0.000752737	0.0018315	0.00223797	0.00822317	0
Bacteria;Proteobacteria;Epsilonproteobacteria;Campylobacterales;Campylobacteraceae;Sulfurospirillum	0.000313024	0.000243018	0.000286815	0.000624848	0.000305262	0.000490478	0.000953956	0.000390661	0.00139776	0.000508701	0.000386676	0.00226108	0.000207003	0.00172797	0.000431271	0.000422119	0.000729501	0.000705422	0.000590526	0.000483283	0.000285258	0.000465916	0.000743559	0.000424114	0.000661201	0.00184743	0.000392428	0.000176523	0.000150547	0.000274725	0.000279746	0.000832726	0
Bacteria;Proteobacteria;Epsilonproteobacteria;Campylobacterales;Helicobacteraceae;Helicobacter	1.00975e-05	0	0	0	0	0	0	0	0	7.01656e-05	0.000110479	0	0	0	0	0	3.64751e-05	0.000128259	0	0.000131804	0	9.16555e-05	0	0.000121175	0.00013224	0	6.92521e-05	8.82613e-05	0	0	0	0.000104091	0
Bacteria;Proteobacteria;Epsilonproteobacteria;Campylobacterales;Helicobacteraceae;Sulfuricurvum	2.01951e-05	0	1.36578e-05	3.47138e-05	3.81577e-05	3.58886e-05	2.1199e-05	1.3022e-05	3.17672e-05	7.01656e-05	2.76197e-05	2.15341e-05	5.91436e-05	0.000123426	0	5.06543e-05	0	6.41293e-05	0	0	0	0	8.74776e-05	6.05877e-05	0	9.3541e-05	4.61681e-05	4.41306e-05	2.15068e-05	0	0	0	0
Bacteria;Proteobacteria;Epsilonproteobacteria;Campylobacterales;Helicobacteraceae;Sulfurimonas	3.02926e-05	2.02515e-05	5.46314e-05	3.47138e-05	6.35962e-05	3.58886e-05	4.2398e-05	6.51101e-05	0.000190603	1.75414e-05	5.52395e-05	0.000172273	0	0.000123426	7.84129e-05	0	0	3.20646e-05	5.53618e-05	0	0	5.34657e-05	0.000109347	0.000121175	0	0.000163697	4.61681e-05	0	0	0	0	0.000208182	0
Bacteria;Proteobacteria;Epsilonproteobacteria;Campylobacterales;Helicobacteraceae;Sulfurovum	0.000100975	8.10061e-05	4.09735e-05	0	7.63155e-05	9.57029e-05	0.000105995	0.000104176	9.53016e-05	0.000771821	0.00323151	8.61364e-05	0.00147859	0	0.00168588	5.06543e-05	0.000911876	0.00089781	0	0.00193313	0.00193975	0.000840176	2.18694e-05	0.000666465	0.0026448	4.67705e-05	0.00103878	0.000661959	2.15068e-05	0.000915751	0.000559493	0.00166545	4.70876e-05
Bacteria;Proteobacteria;Epsilonproteobacteria;Campylobacterales;Helicobacteraceae;uncultured	5.04877e-05	8.10061e-05	2.73157e-05	0.000381852	8.90347e-05	0.000287109	0.000233189	0.000104176	0.000444741	0.000105248	8.28592e-05	0.000387614	0.000207003	0.000370279	3.92065e-05	8.44238e-05	0.0001459	0	0.000221447	0.000175739	0.000114103	0.000114569	0.000393649	0.000121175	0	0.000420934	4.61681e-05	8.82613e-05	0.000107534	0	9.32488e-05	0.000104091	0
Bacteria;Proteobacteria;Gammaproteobacteria;195up;uncultured bacterium;Other	0	0	1.36578e-05	0	0	0	4.2398e-05	0	0	5.26242e-05	8.28592e-05	0	5.91436e-05	0	7.84129e-05	3.37695e-05	0.0001459	9.61939e-05	0	0.000219674	5.70516e-05	9.16555e-05	0	0.000363526	0	4.67705e-05	4.61681e-05	4.41306e-05	0	9.15751e-05	0	0.000208182	0
Bacteria;Proteobacteria;Gammaproteobacteria;34P16;uncultured bacterium;Other	0.000212048	0.000324024	0.000218525	0.000590134	0.000953944	0.000789549	0.000466378	0.000950607	0.00111185	0.000210497	0.000138099	0.00159352	8.87154e-05	0.000905126	0.000196032	0.00146897	0.000328275	0.000288582	0.000664341	0.000219674	5.70516e-05	0.000282605	0.00104973	0.000242351	0.00039672	0.000912025	9.23361e-05	0.000264784	0.000903284	0.000457875	0.000279746	0.000208182	0.000753402
Bacteria;Proteobacteria;Gammaproteobacteria;Acidithiobacillales;KCM-B-112;uncultured gamma proteobacterium	2.01951e-05	0	0	0	0	0	0	0	0	0	0	0	0	2.05711e-05	0	0	3.64751e-05	0	0	4.39348e-05	0	2.29139e-05	0	6.05877e-05	0	2.33852e-05	0	0	0	9.15751e-05	0	0	0
Bacteria;Proteobacteria;Gammaproteobacteria;Aeromonadales;Aeromonadaceae;Aeromonas	0.000363512	0.000202515	0.00069655	0.000381852	0.000279823	0.000394775	0.00042398	0.00026044	0.000667111	0.00201726	0.0020991	0.000710625	0.00127159	0.000514276	0.00215636	0.000270156	0.00299095	0.00237278	0.000313717	0.00232854	0.00245322	0.00177201	0.000437388	0.00181763	0.00158688	0.00049109	0.00175439	0.00105914	0.000451642	0.00128205	0.000932488	0.00270636	0.000376701
Bacteria;Proteobacteria;Gammaproteobacteria;Aeromonadales;Aeromonadaceae;Tolumonas	0.000363512	0.000344276	0.000368762	0.000971986	0.000470612	0.000741698	0.00101755	0.000794343	0.00111185	0.00219267	0.001961	0.00135665	0.00207003	0.000843413	0.00223477	0.00070916	0.0033557	0.00368743	0.000645888	0.00180133	0.00199681	0.0024747	0.000831037	0.00272645	0.00145464	0.00100557	0.00221607	0.001015	0.000537669	0.00119048	0.00130548	0.00322681	0.000517964
Bacteria;Proteobacteria;Gammaproteobacteria;Aeromonadales;Succinivibrionaceae;Ruminobacter	0	0	0	0	0	0	0	0	3.17672e-05	0	0	2.15341e-05	0	2.05711e-05	0	0	0	0	0	0	0	1.52759e-05	0	0	0	0	2.3084e-05	0	0	0	0	0	0
Bacteria;Proteobacteria;Gammaproteobacteria;Aeromonadales;Succinivibrionaceae;Succinatimonas	0	0	0	0	0	0	0	0	0	1.75414e-05	2.76197e-05	0	0	0	0	0	0	0	0	0	0	7.63796e-06	0	0	0	0	0	0	0	0	0	0	0
Bacteria;Proteobacteria;Gammaproteobacteria;Aeromonadales;Succinivibrionaceae;Succinivibrio	0	0	0	0	0	0	0	0	3.17672e-05	7.01656e-05	0.000110479	0	0.000147859	0	0.000313652	0	0.000255325	9.61939e-05	0	0.000175739	5.70516e-05	8.40176e-05	0	0	0.00026448	2.33852e-05	0.000207756	0	0	0.00018315	0	0.000104091	0
Bacteria;Proteobacteria;Gammaproteobacteria;Aeromonadales;Succinivibrionaceae;uncultured	0	0	0	0	0	0	0	0	0	3.50828e-05	5.52395e-05	0	0.000147859	0	0.000117619	0	7.29501e-05	6.41293e-05	0	0.000175739	0.000171155	7.63796e-05	0	6.05877e-05	0.00013224	0	0.00011542	8.82613e-05	0	0	0	0	0
Bacteria;Proteobacteria;Gammaproteobacteria;Alteromonadales;Alteromonadaceae;Alteromonas	0	0	0	0	0	0	0	0	0	5.26242e-05	0.000165718	0	0.000147859	0	0.000235239	0	7.29501e-05	0.000160323	0	0.000131804	0	9.16555e-05	0	0.000302939	0.00013224	0	0.000138504	4.41306e-05	0	0	0.000279746	0.000208182	0.000470876
Bacteria;Proteobacteria;Gammaproteobacteria;Alteromonadales;Alteromonadaceae;BD1-7 clade	0.00877476	0.00787784	0.00663771	0.0017704	0.00234034	0.00198584	0.00146273	0.00261743	0.00327202	0.00566587	0.0041982	0.0029717	0.00561864	0.00281823	0.00388144	0.00216125	0.00317333	0.00314233	0.0021222	0.00276789	0.00382246	0.00327669	0.0024275	0.00381703	0.00515737	0.00212806	0.00560942	0.00383936	0.000967804	0.00567766	0.00456919	0.00405954	0.00734567
Bacteria;Proteobacteria;Gammaproteobacteria;Alteromonadales;Alteromonadaceae;Gilvimarinus	0	0	0	0	0	0	0	0	0	0	5.52395e-05	0	2.95718e-05	0	0	0	0	0	0	0	0	7.63796e-06	0	0	0	0	0	0	0	0	0	0	0
Bacteria;Proteobacteria;Gammaproteobacteria;Alteromonadales;Alteromonadaceae;Haliea	1.00975e-05	0	2.73157e-05	0	1.27192e-05	0	0	2.6044e-05	0	1.75414e-05	2.76197e-05	0	0	0	0	3.37695e-05	0	0	0	0	0	0	0	0	0	0	0	4.41306e-05	2.15068e-05	0	0	0	0.000423789
Bacteria;Proteobacteria;Gammaproteobacteria;Alteromonadales;Alteromonadaceae;Luminiphilus	0	0	0	0	0	0	0	0	0	5.26242e-05	2.76197e-05	0	2.95718e-05	0	0.000117619	0	0	0	0	4.39348e-05	0	7.63796e-05	0	6.05877e-05	0	0	2.3084e-05	4.41306e-05	0	9.15751e-05	9.32488e-05	0	0
Bacteria;Proteobacteria;Gammaproteobacteria;Alteromonadales;Alteromonadaceae;Marinobacter	0	0	0	0	0	0	2.1199e-05	0	3.17672e-05	0.00012279	0.000110479	0	8.87154e-05	2.05711e-05	0	1.68848e-05	0.000109425	9.61939e-05	1.84539e-05	0.000263609	5.70516e-05	9.92935e-05	2.18694e-05	0	0.00013224	0	6.92521e-05	0	2.15068e-05	0	0.000279746	0.000416363	0.000188351
Bacteria;Proteobacteria;Gammaproteobacteria;Alteromonadales;Alteromonadaceae;OM60(NOR5) clade	0	0	0	0	0	0	0	0	0	1.75414e-05	0	0	0	0	3.92065e-05	0	0	0	0	0	5.70516e-05	2.29139e-05	0	6.05877e-05	0	0	0	4.41306e-05	0	0	0	0	0.000470876
Bacteria;Proteobacteria;Gammaproteobacteria;Alteromonadales;Alteromonadaceae;Porticoccus	4.03902e-05	2.02515e-05	2.73157e-05	3.47138e-05	0	0	0	1.3022e-05	6.35344e-05	1.75414e-05	0	0	0	4.11421e-05	0	0	0	0	0	4.39348e-05	0	7.63796e-06	0	0	0.00013224	0	2.3084e-05	0	0	0	0	0	0
Bacteria;Proteobacteria;Gammaproteobacteria;Alteromonadales;Alteromonadaceae;SAR92 clade	0	0	0	0	0	0	0	0	0	0	0	0	0	0	0	0	3.64751e-05	0	0	0	0	0	0	6.05877e-05	0	0	0	0	0	0	9.32488e-05	0.000104091	0.000141263
Bacteria;Proteobacteria;Gammaproteobacteria;Alteromonadales;Alteromonadaceae;Simiduia	0.000373609	0.000344276	0.000273157	0.000173569	0.00034342	7.17772e-05	6.3597e-05	0.000390661	0.000349439	8.7707e-05	0.000414296	0.000925966	0.000266146	0.000123426	0.000235239	0.000472773	0.000583601	0.000160323	0.000202993	0.000527218	0.000399361	0.000160397	4.37388e-05	0.000484702	0.00013224	9.3541e-05	0.000161588	0.000132392	0.000322601	0.000274725	0	0.000208182	0.000470876
Bacteria;Proteobacteria;Gammaproteobacteria;Alteromonadales;Alteromonadaceae;Spongiibacter	0	0	0	0	0	0	0	0	0	0	0	0	0	0	0	0	0	0	0	0	0	0	0	0	0	0	0	0	0	0	0	0	0.000188351
Bacteria;Proteobacteria;Gammaproteobacteria;Alteromonadales;Colwelliaceae;Colwellia	0	0	0	0	0	0	0	0	0	0	2.76197e-05	0	0	0	7.84129e-05	0	0	3.20646e-05	0	0	0	0	0	0	0	0	4.61681e-05	0	0	0	0	0	4.70876e-05
Bacteria;Proteobacteria;Gammaproteobacteria;Alteromonadales;Idiomarinaceae;Aliidiomarina	0	0	0	0	0	0	0	0	0	3.50828e-05	2.76197e-05	0	0	0	7.84129e-05	0	0	0	0	0	5.70516e-05	7.63796e-06	0	0	0	0	0	0	0	0	9.32488e-05	0.000104091	0
Bacteria;Proteobacteria;Gammaproteobacteria;Alteromonadales;Idiomarinaceae;Idiomarina	0	0	0	0	0	0	0	0	0	0.000140331	8.28592e-05	0	5.91436e-05	0	7.84129e-05	0	7.29501e-05	6.41293e-05	0	0.000307544	5.70516e-05	8.40176e-05	0	0.000121175	0.00013224	0	4.61681e-05	4.41306e-05	0	0.00018315	0.000186498	0	0
Bacteria;Proteobacteria;Gammaproteobacteria;Alteromonadales;Pseudoalteromonadaceae;Algicola	0	0	0	0	0	0	2.1199e-05	0	0	0	0	0	0	4.11421e-05	0	0	0	0	1.84539e-05	0	0	7.63796e-06	0	0	0	0	0	0	0	0	0	0	0
Bacteria;Proteobacteria;Gammaproteobacteria;Alteromonadales;Pseudoalteromonadaceae;Pseudoalteromonas	0	0	0	0	0	0	0	0	0	5.26242e-05	0.000220958	0	0.000118287	0	0.000156826	0	7.29501e-05	0.000128259	0	0.000219674	0.000114103	9.16555e-05	0	6.05877e-05	0.00013224	0	0.000138504	0.000132392	0	0	0.000372995	0.000208182	0.000612139
Bacteria;Proteobacteria;Gammaproteobacteria;Alteromonadales;Shewanellaceae;Shewanella	0.000111073	0.000182264	0.000109263	0.000208283	8.90347e-05	0.000119629	0.000317985	7.81321e-05	0.000158836	0.000263121	0.000386676	0.000150739	0.000295718	0.000164568	0.000117619	0.000135078	0.000182375	0.000288582	0.000166085	0.000439348	0.000171155	0.000252053	0.000174955	0.000242351	0	0.000140311	0.00023084	0.000353045	0.000107534	0.000549451	9.32488e-05	0.000104091	0.000423789
Bacteria;Proteobacteria;Gammaproteobacteria;B38;uncultured bacterium;Other	0	0	1.36578e-05	0	0	0	2.1199e-05	1.3022e-05	0	5.26242e-05	2.76197e-05	0	2.95718e-05	0	3.92065e-05	0	3.64751e-05	6.41293e-05	0	4.39348e-05	0	3.81898e-05	0	0.000121175	0.00013224	0	6.92521e-05	0	0	9.15751e-05	0.000186498	0	9.41753e-05
Bacteria;Proteobacteria;Gammaproteobacteria;BD72BR169;uncultured bacterium;Other	0.000151463	0.000101258	0.000109263	0	1.27192e-05	3.58886e-05	2.1199e-05	2.6044e-05	3.17672e-05	3.50828e-05	5.52395e-05	6.46023e-05	2.95718e-05	4.11421e-05	0	5.06543e-05	0	3.20646e-05	0.000147631	0.000131804	0	1.52759e-05	4.37388e-05	6.05877e-05	0	7.01557e-05	2.3084e-05	0	4.30135e-05	0	0	0	0
Bacteria;Proteobacteria;Gammaproteobacteria;BD72BR169;uncultured gamma proteobacterium;Other	3.02926e-05	0	2.73157e-05	0	0	0	0	0	0	0	0	2.15341e-05	0	2.05711e-05	3.92065e-05	0	0	0	0	0	0	0	0	0	0	0	2.3084e-05	0	0	0	0	0	0
Bacteria;Proteobacteria;Gammaproteobacteria;Chromatiales;Chromatiaceae;Nitrosococcus	0.000222146	0.000303773	0.000218525	0.00027771	0.000139912	0.000131592	0.000169592	0.000143242	0.000254138	0.000350828	0.000331437	0.000279943	0.000266146	0.000164568	0.000196032	6.7539e-05	0.000255325	0.000224452	0.000258355	0.000263609	0.000228206	0.000313156	0.000240563	0.000242351	0.00039672	0.000210467	0.000138504	0.000264784	6.45203e-05	0.000549451	9.32488e-05	0.000416363	4.70876e-05
Bacteria;Proteobacteria;Gammaproteobacteria;Chromatiales;Chromatiaceae;Rheinheimera	1.00975e-05	0	0	0.000104141	1.27192e-05	1.19629e-05	0	2.6044e-05	3.17672e-05	3.50828e-05	8.28592e-05	0	0	0	0	3.37695e-05	7.29501e-05	9.61939e-05	1.84539e-05	0	0	7.63796e-06	0	0	0	2.33852e-05	6.92521e-05	4.41306e-05	4.30135e-05	9.15751e-05	0	0.000104091	0
Bacteria;Proteobacteria;Gammaproteobacteria;Chromatiales;Chromatiaceae;uncultured	1.00975e-05	0	0	0	0	0	0	0	0	0	2.76197e-05	0	0	0	0	0	0	0	1.84539e-05	4.39348e-05	0	7.63796e-06	0	0	0	0	4.61681e-05	0	0	0	0	0	0
Bacteria;Proteobacteria;Gammaproteobacteria;Chromatiales;Ectothiorhodospiraceae;Acidiferrobacter	0.000434194	0.000384779	0.000259499	0.000104141	0.000139912	7.17772e-05	0.000105995	6.51101e-05	0.00022237	0.00024558	8.28592e-05	0.000150739	0.000236574	0.000185139	0.000627303	8.44238e-05	7.29501e-05	3.20646e-05	5.53618e-05	4.39348e-05	0.000171155	6.11037e-05	0.000328041	0.000484702	0.00013224	0.000163697	0.000138504	4.41306e-05	8.60271e-05	0	9.32488e-05	0.000208182	9.41753e-05
Bacteria;Proteobacteria;Gammaproteobacteria;Chromatiales;Granulosicoccaceae;Granulosicoccus	0.00216087	0.00255169	0.00381054	6.94276e-05	0.000534208	0.000933104	0.00021199	0.00101572	0.000317672	0.00128052	0.00273435	0.000689091	0.00127159	0.000185139	0.000784129	0.000810469	0.00105778	0.00115433	0.000110724	0.00127411	0.000912825	0.00113042	0.000284302	0.00115117	0.00185136	4.67705e-05	0.000946445	0.00185349	0.000430135	0.000824176	0.00335696	0.000624545	0.00668644
Bacteria;Proteobacteria;Gammaproteobacteria;Chromatiales;Halothiobacillaceae;Thiovirga	0	0	0	0	0	1.19629e-05	0	1.3022e-05	3.17672e-05	0	0	6.46023e-05	0	2.05711e-05	0	0	0	0	0	0	0	4.58278e-05	0	6.05877e-05	0	7.01557e-05	4.61681e-05	0	0	0	0	0	0
Bacteria;Proteobacteria;Gammaproteobacteria;Chromatiales;Halothiobacillaceae;bacterium enrichment culture clone R4-32B	0	0	0	0	0	1.19629e-05	0	0	0	0	5.52395e-05	0	8.87154e-05	0	0	0	0.0001459	9.61939e-05	0	4.39348e-05	5.70516e-05	3.81898e-05	0	6.05877e-05	0.00039672	0	4.61681e-05	4.41306e-05	0	0.00018315	0	0	0
Bacteria;Proteobacteria;Gammaproteobacteria;E01-9C-26 marine group;uncultured gamma proteobacterium;Other	0	0	0	0	0	0	0	0	0	3.50828e-05	5.52395e-05	0	0	0	3.92065e-05	0	3.64751e-05	6.41293e-05	0	0.000131804	0	1.52759e-05	0	0	0	0	0	0	0	0	0	0.000208182	0
Bacteria;Proteobacteria;Gammaproteobacteria;Enterobacteriales;Enterobacteriaceae;Candidatus Regiella	0	0	0	0	0	0	0	0	0	1.75414e-05	0.000138099	0	8.87154e-05	0	0	3.37695e-05	0	0	0	0	0	0	0	0	0	0	0	0	0	0	0	0	0
Bacteria;Proteobacteria;Gammaproteobacteria;Enterobacteriales;Enterobacteriaceae;Candidatus Vidania	0	0	0	0	8.90347e-05	0.000155517	0	1.3022e-05	0	0	0	0	0	0	0	1.68848e-05	0	0	0	0	0	0	0	0	0	0	0	0	0	0	0	0	0
Bacteria;Proteobacteria;Gammaproteobacteria;Enterobacteriales;Enterobacteriaceae;Escherichia-Shigella	2.01951e-05	0.000121509	9.56049e-05	0.000104141	3.81577e-05	1.19629e-05	0.000190791	2.6044e-05	0.000158836	0.002754	0.00353533	0.000150739	0.00499763	8.22842e-05	0.00376382	5.06543e-05	0.00412168	0.00278962	3.69079e-05	0.00632661	0.00342309	0.00304755	2.18694e-05	0.00357467	0.00423168	0.000163697	0.00297784	0.00242718	2.15068e-05	0.00393773	0.0109101	0.00489227	0.000282526
Bacteria;Proteobacteria;Gammaproteobacteria;Enterobacteriales;Enterobacteriaceae;Kluyvera	0.000222146	0.000162012	0.000245841	0.000312424	0.000127192	0.000131592	0.00021199	0.000143242	0.00022237	0.00270138	0.00317627	0.000387614	0.00207003	0.000123426	0.0024308	0.000151963	0.00353808	0.00237278	0.000129178	0.0039102	0.00336604	0.00316212	0.000174955	0.00327174	0.00224808	0.000374164	0.00304709	0.00203001	0.000129041	0.00155678	0.00512868	0.00270636	0.000188351
Bacteria;Proteobacteria;Gammaproteobacteria;Enterobacteriales;Enterobacteriaceae;Proteus	0	0	0	0	0	0	0	0	0	0	0	0	0	0	7.84129e-05	0	0	0	0	0	0	2.29139e-05	0	0	0	0	0	0	0	0	0	0.000104091	0
Bacteria;Proteobacteria;Gammaproteobacteria;Enterobacteriales;Enterobacteriaceae;Providencia	0	0	1.36578e-05	0	0	0	0	0	0	0.00012279	8.28592e-05	0	0	0	0	0	0.0001459	9.61939e-05	0	0.000131804	0	5.34657e-05	0	0.000181763	0.00013224	0	6.92521e-05	4.41306e-05	0	9.15751e-05	0	0.000208182	0
Bacteria;Proteobacteria;Gammaproteobacteria;Enterobacteriales;Enterobacteriaceae;Raoultella	1.00975e-05	0	0	0	1.27192e-05	0	0	0	0	0.000385911	0.000359057	0	0.00032529	0	0.000431271	0	0.000255325	0.000288582	0	0.000307544	0.000285258	0.000244415	0	0.000242351	0	0	0.000415512	8.82613e-05	0	0.000274725	9.32488e-05	0.000312272	0
Bacteria;Proteobacteria;Gammaproteobacteria;Enterobacteriales;Enterobacteriaceae;uncultured	3.02926e-05	2.02515e-05	1.36578e-05	0	0	3.58886e-05	0	1.3022e-05	0	0	0	0	0	0	0	0	0	0	0	0	0	0	0	0	0	2.33852e-05	0	0	0	0	0	0	0
Bacteria;Proteobacteria;Gammaproteobacteria;Gammaproteobacteria Incertae Sedis;Unknown Family;Arenicella	1.00975e-05	2.02515e-05	0	0	1.27192e-05	0	0	0	3.17672e-05	1.75414e-05	0	0	2.95718e-05	0	0	0	3.64751e-05	3.20646e-05	0	0	0	7.63796e-06	0	0	0	0	0	0	0	9.15751e-05	0	0	4.70876e-05
Bacteria;Proteobacteria;Gammaproteobacteria;HOC36;uncultured organism;Other	0	0	0	0	0	0	0	0	0	0	0	0	2.95718e-05	0	0	0	0	0	0	0	0	7.63796e-06	0	6.05877e-05	0	0	0	0	0	0	0	0	0
Bacteria;Proteobacteria;Gammaproteobacteria;KI89A clade;uncultured bacterium;Other	0.000191853	0.000344276	0.000327788	0.0020134	0.00129736	0.000622069	0.000805563	0.000963629	0.00079418	0.000526242	0.000580014	0.000689091	0.000295718	0.000719987	0.000235239	0.00138455	0.000401226	0.000160323	0.00119951	0.000307544	0.000285258	0.000427726	0.00122469	0.000545289	0.000528961	0.000724943	0.000600185	0.000353045	0.000688216	0.0003663	0.000372995	0.000104091	0.000470876
Bacteria;Proteobacteria;Gammaproteobacteria;Legionellales;Coxiellaceae;Aquicella	0.000333219	0.000425282	0.000997023	0.000104141	0.000267104	0.000239257	8.47961e-05	0.000351595	6.35344e-05	0.000315745	0.000193338	0.000129205	0.000266146	0.000123426	0.000431271	0.000236387	0.000364751	0.000160323	9.22696e-05	0.000351478	0.000570516	0.000160397	0.000174955	0.000242351	0.00039672	7.01557e-05	0.00023084	0	0.000129041	9.15751e-05	0	0.000416363	4.70876e-05
Bacteria;Proteobacteria;Gammaproteobacteria;Legionellales;Coxiellaceae;Coxiella	0.000141366	0.000162012	0.000286815	6.94276e-05	0.00034342	0.000299072	0.000148393	0.000169286	0.000158836	0.000157873	0.000165718	0.000129205	0.000266146	8.22842e-05	0.000117619	0.000151963	0.0001459	0.000288582	9.22696e-05	0.000263609	0.000456413	0.000252053	0.000109347	0.000363526	0.00026448	0.000140311	9.23361e-05	0.000132392	8.60271e-05	9.15751e-05	0.000186498	0.000312272	4.70876e-05
Bacteria;Proteobacteria;Gammaproteobacteria;Legionellales;Coxiellaceae;Rickettsiella	0	0	0	0	0	1.19629e-05	0	1.3022e-05	0	0	0	0	0	2.05711e-05	0	1.68848e-05	0	0	0	0	0	0	0	0	0	0	0	0	0	0	0	0	0
Bacteria;Proteobacteria;Gammaproteobacteria;Legionellales;Coxiellaceae;uncultured	7.06828e-05	0.000121509	5.46314e-05	0	1.27192e-05	0	2.1199e-05	2.6044e-05	0.000158836	8.7707e-05	0.000138099	6.46023e-05	0	0.000102855	0.000117619	3.37695e-05	3.64751e-05	0	0	8.78696e-05	0	2.29139e-05	2.18694e-05	6.05877e-05	0.00013224	2.33852e-05	2.3084e-05	0	0	0	0	0.000104091	0
Bacteria;Proteobacteria;Gammaproteobacteria;Legionellales;Legionellaceae;Legionella	8.07803e-05	8.10061e-05	0.000109263	3.47138e-05	0.000152631	0.000131592	8.47961e-05	1.3022e-05	0	8.7707e-05	5.52395e-05	6.46023e-05	8.87154e-05	2.05711e-05	3.92065e-05	5.06543e-05	0.0001459	0.000128259	1.84539e-05	0.000175739	5.70516e-05	8.40176e-05	6.56082e-05	0.000121175	0	7.01557e-05	6.92521e-05	4.41306e-05	8.60271e-05	0	0.000279746	0.000104091	0
Bacteria;Proteobacteria;Gammaproteobacteria;Legionellales;Legionellaceae;uncultured	0	2.02515e-05	0	0	1.27192e-05	2.39257e-05	2.1199e-05	0	0	0	0	0	0	0	0	0	0	0	0.000129178	0	0	0	0	0	0	0	0	0	0	0	0	0	0
Bacteria;Proteobacteria;Gammaproteobacteria;Methylococcales;Crenotrichaceae;Crenothrix	0.000555365	0.000486037	0.000491682	0	5.0877e-05	5.98143e-05	0	5.20881e-05	3.17672e-05	8.7707e-05	0.000165718	0.000193807	8.87154e-05	0	0.000156826	0.000101309	3.64751e-05	0.000128259	0	0.000131804	5.70516e-05	6.87416e-05	0	6.05877e-05	0	4.67705e-05	0.000207756	8.82613e-05	0.000107534	0	0.000186498	0.000104091	4.70876e-05
Bacteria;Proteobacteria;Gammaproteobacteria;Methylococcales;Methylococcaceae;Methylocaldum	0.00388755	0.0040098	0.00230818	0.000208283	0.000470612	0.000514403	0.000169592	0.000546925	0.000317672	0.000649032	0.000662874	0.000602954	0.000502721	0.000308566	0.000352858	0.000405234	0.000255325	0.000288582	0.000239901	0.000483283	0.000456413	0.00037426	0.000262433	0.000484702	0.000661201	7.01557e-05	0.000277008	0.000750221	0.00120438	0.000549451	0.000279746	0.000416363	0.000753402
Bacteria;Proteobacteria;Gammaproteobacteria;Methylococcales;Methylococcaceae;Methylomicrobium	0	0	0	0	2.54385e-05	1.19629e-05	2.1199e-05	0	0	1.75414e-05	0	0	5.91436e-05	2.05711e-05	0	3.37695e-05	0	0	0	0	5.70516e-05	7.63796e-06	0	6.05877e-05	0	4.67705e-05	0	0	2.15068e-05	0	0	0.000104091	0
Bacteria;Proteobacteria;Gammaproteobacteria;Methylococcales;Methylococcaceae;Methylomonas	0	0	0	0	0	1.19629e-05	0	2.6044e-05	0	0	0	0	0	0	3.92065e-05	0	3.64751e-05	0	0	0	0	7.63796e-06	0	0	0	2.33852e-05	0	0	2.15068e-05	0	0	0	0
Bacteria;Proteobacteria;Gammaproteobacteria;Methylococcales;Methylococcaceae;Methylosarcina	4.03902e-05	8.10061e-05	6.82892e-05	0	2.54385e-05	4.78515e-05	0	2.6044e-05	6.35344e-05	5.26242e-05	2.76197e-05	0.00010767	8.87154e-05	2.05711e-05	3.92065e-05	5.06543e-05	0.000109425	6.41293e-05	0	4.39348e-05	5.70516e-05	6.87416e-05	0	0	0.00013224	9.3541e-05	0.00011542	0.000176523	8.60271e-05	0.000274725	0.000279746	0	0
Bacteria;Proteobacteria;Gammaproteobacteria;NKB5;Legionella-like amoebal pathogen HT99;Other	0	0	0	0	0	1.19629e-05	0	1.3022e-05	0	0	0	0	0	0	0	0	0	0	0	0	0	0	0	0	0	0	0	0	0	0	0	0	0
Bacteria;Proteobacteria;Gammaproteobacteria;NKB5;Trachelomonas scabra;Other	0	0	1.36578e-05	3.47138e-05	0	1.19629e-05	2.1199e-05	0	0	7.01656e-05	2.76197e-05	0	0	0	3.92065e-05	1.68848e-05	3.64751e-05	0	0	0	0	1.52759e-05	0	0	0	2.33852e-05	2.3084e-05	0	0	0	0	0	0
Bacteria;Proteobacteria;Gammaproteobacteria;NKB5;uncultured bacterium;Other	0.000737121	0.000850564	0.00318228	0.000451279	0.000470612	0.00136377	0.000932757	0.000768299	0.000921249	0.000894611	0.000662874	0.000689091	0.000798439	0.00119312	0.000980162	0.000557197	0.000911876	0.000929875	0.00112569	0.000746892	0.000627567	0.000801986	0.000831037	0.00102999	0.000528961	0.00100557	0.00136196	0.000529568	0.000365615	0.0003663	0.000466244	0.001145	0
Bacteria;Proteobacteria;Gammaproteobacteria;NKB5;uncultured gamma proteobacterium;Other	0.00065634	0.000688552	0.00147505	0.000138855	0.000139912	0.000275146	4.2398e-05	7.81321e-05	0.000412974	0.000175414	8.28592e-05	0.00036608	0.000236574	0.000349708	0.000156826	5.06543e-05	0.00021885	9.61939e-05	0.000129178	0.000219674	0.000114103	0.000198587	0.000153086	0.000242351	0.00039672	0.00098218	0.00011542	0.000353045	0.000129041	0.00018315	9.32488e-05	0	4.70876e-05
Bacteria;Proteobacteria;Gammaproteobacteria;NKB5;uncultured organism;Other	0	0	1.36578e-05	0	1.27192e-05	2.39257e-05	0	2.6044e-05	3.17672e-05	1.75414e-05	2.76197e-05	0	0	0	3.92065e-05	3.37695e-05	0	6.41293e-05	0	0	0	0	0	0	0	0	0	0	4.30135e-05	0	0	0.000104091	0
Bacteria;Proteobacteria;Gammaproteobacteria;NKB5;unidentified marine bacterioplankton;Other	0	0	0	0	0	0	2.1199e-05	0	0.000349439	0	0	0.000258409	0	0	0	0	0	0	0	0	0	0	0	0	0	2.33852e-05	0	0	0	0	0	0	0
Bacteria;Proteobacteria;Gammaproteobacteria;Oceanospirillales;Alcanivoracaceae;Alcanivorax	0	0	0	0	0	0	0	0	0	3.50828e-05	5.52395e-05	0	0.000147859	0	3.92065e-05	0	7.29501e-05	0	0	8.78696e-05	0	3.05518e-05	0	0	0	0	9.23361e-05	4.41306e-05	0	0	0	0	0.000659227
Bacteria;Proteobacteria;Gammaproteobacteria;Oceanospirillales;Hahellaceae;Hahella	3.02926e-05	6.07546e-05	4.09735e-05	0	0	0	0	0	0	0	0	0	2.95718e-05	4.11421e-05	0.000117619	0	3.64751e-05	0	0	0	5.70516e-05	7.63796e-06	0	6.05877e-05	0	0	0	4.41306e-05	0	0	0	0	0
Bacteria;Proteobacteria;Gammaproteobacteria;Oceanospirillales;Halomonadaceae;Candidatus Portiera	0	0	1.36578e-05	0	2.54385e-05	3.58886e-05	0	3.90661e-05	0	0	0	0	0	0	0	0	0	0	0	0	0	0	0	0	0	0	0	0	0	0	0	0	0
Bacteria;Proteobacteria;Gammaproteobacteria;Oceanospirillales;Halomonadaceae;Chromohalobacter	0	0	0	0	0	0	0	0	0	7.01656e-05	0.000110479	0	0.000177431	0	7.84129e-05	0	0	3.20646e-05	0	0.000263609	0.000228206	8.40176e-05	0	6.05877e-05	0.00013224	0	6.92521e-05	0	0	0	0.000186498	0.000104091	0
Bacteria;Proteobacteria;Gammaproteobacteria;Oceanospirillales;Halomonadaceae;Halomonas	0.00200941	0.00315924	0.0013931	0.00499879	0.00183157	0.0031582	0.00362503	0.00325551	0.00905365	0.00459585	0.00734685	0.0109609	0.00733381	0.0045462	0.00615541	0.00425496	0.00587248	0.0042646	0.00252819	0.00500857	0.00502054	0.00485011	0.00338976	0.00514995	0.00502513	0.00465366	0.0043398	0.00445719	0.0022367	0.00521978	0.00969787	0.00499636	0.0232142
Bacteria;Proteobacteria;Gammaproteobacteria;Oceanospirillales;Litoricolaceae;Litoricola	0	0	0	0	0	0	0	0	0	1.75414e-05	0	0	2.95718e-05	0	0	0	0	3.20646e-05	0	4.39348e-05	5.70516e-05	0	0	6.05877e-05	0	0	0	0	0	0	0	0	0.000141263
Bacteria;Proteobacteria;Gammaproteobacteria;Oceanospirillales;OM182 clade;uncultured bacterium	0	0	0	0	0	0	0	0	0	3.50828e-05	2.76197e-05	0	0	0	0	0	7.29501e-05	0	0	0	5.70516e-05	7.63796e-06	0	0	0	0	0	0	0	0	9.32488e-05	0	0.000141263
Bacteria;Proteobacteria;Gammaproteobacteria;Oceanospirillales;Oceanospirillaceae;Amphritea	0	0	0	0	0	0	0	0	0	1.75414e-05	0	0	2.95718e-05	0	0	0	0	0	0	0	0	7.63796e-06	0	6.05877e-05	0	0	0	0	0	0	0	0	0
Bacteria;Proteobacteria;Gammaproteobacteria;Oceanospirillales;Oceanospirillaceae;Balneatrix	0	0	0	0	0	0	0	0	0	1.75414e-05	5.52395e-05	0	0	0	0	0	7.29501e-05	0	0	0	0	1.52759e-05	0	0	0	0	2.3084e-05	0	0	0	9.32488e-05	0	0
Bacteria;Proteobacteria;Gammaproteobacteria;Oceanospirillales;Oceanospirillaceae;Marinobacterium	0	0	0	0	0	0	0	0	0	1.75414e-05	2.76197e-05	0	2.95718e-05	0	0	0	3.64751e-05	3.20646e-05	0	0	0	2.29139e-05	0	6.05877e-05	0	0	2.3084e-05	0	0	0	9.32488e-05	0	9.41753e-05
Bacteria;Proteobacteria;Gammaproteobacteria;Oceanospirillales;Oceanospirillaceae;Marinomonas	0	0	0	0	0	0	0	0	0	0	0	0	2.95718e-05	0	0	0	0	0	0	0	0	7.63796e-06	0	6.05877e-05	0	0	0	0	0	0	0	0	0
Bacteria;Proteobacteria;Gammaproteobacteria;Oceanospirillales;Oceanospirillaceae;Neptuniibacter	0	0	0	0	0	0	0	0	0	1.75414e-05	2.76197e-05	0	8.87154e-05	0	7.84129e-05	0	0.000182375	0	0	4.39348e-05	5.70516e-05	3.05518e-05	0	0.000121175	0	0	2.3084e-05	0	0	0	0.000186498	0	0
Bacteria;Proteobacteria;Gammaproteobacteria;Oceanospirillales;Oceanospirillaceae;Oceanobacter	3.02926e-05	0.000951822	0.000150236	0.000728989	3.81577e-05	1.19629e-05	0.000445179	7.81321e-05	0.00282728	0.000105248	0.000331437	0.00146432	2.95718e-05	0.000555418	0.000274445	0.000118193	0.00021885	0.00041684	0.00149477	0.000439348	0.000171155	0.000152759	0.000437388	0.000121175	0	0.000631402	9.23361e-05	4.41306e-05	4.30135e-05	0	0.000186498	0	4.70876e-05
Bacteria;Proteobacteria;Gammaproteobacteria;Oceanospirillales;Oceanospirillaceae;Oleibacter	0	0	0	0	0	0	0	0	0	1.75414e-05	2.76197e-05	0	0	0	0	0	0	0	0	4.39348e-05	0	1.52759e-05	0	6.05877e-05	0	0	2.3084e-05	0	0	0	0	0	0
Bacteria;Proteobacteria;Gammaproteobacteria;Oceanospirillales;Oceanospirillaceae;Pseudospirillum	0	0	1.36578e-05	0	0	0	0	0	0.000158836	0.000228038	0.000359057	0.000150739	0.000502721	2.05711e-05	0.000509684	0	0.000583601	0.000288582	5.53618e-05	0.000483283	0.000171155	0.000290243	0.000109347	0.000424114	0.000528961	0	0.000415512	0.000529568	0	0.00018315	0.00111899	0.000520454	0.00339031
Bacteria;Proteobacteria;Gammaproteobacteria;Oceanospirillales;Oleiphilaceae;Oleiphilus	2.01951e-05	0	1.36578e-05	0	0	1.19629e-05	0	1.3022e-05	0	3.50828e-05	2.76197e-05	0	0	0	3.92065e-05	0	3.64751e-05	0	0	0	0	7.63796e-06	0	0	0	0	4.61681e-05	0	0	0	0	0	0
Bacteria;Proteobacteria;Gammaproteobacteria;Oceanospirillales;SAR86 clade;marine metagenome	0	0	0	0	0	0	0	0	0	1.75414e-05	0	0	0	0	0	0	0	0	0	0	5.70516e-05	7.63796e-06	0	0	0	0	0	0	0	0	9.32488e-05	0	0.000470876
Bacteria;Proteobacteria;Gammaproteobacteria;Oceanospirillales;SAR86 clade;uncultured bacterium	0	0	0	0	0	0	0	0	0	0.000140331	0.000276197	0	0.000295718	0	0.000392065	0	0.0001459	9.61939e-05	0	0.000219674	0.000171155	0.000122207	0	0.000302939	0	0	0.000253924	4.41306e-05	0	0.0003663	0.000466244	0.000520454	0.00127137
Bacteria;Proteobacteria;Gammaproteobacteria;Oceanospirillales;SAR86 clade;uncultured marine bacterium	0	0	0	0	0	0	0	0	6.35344e-05	0	0	8.61364e-05	5.91436e-05	0	0	0	0	0	0	8.78696e-05	0	2.29139e-05	2.18694e-05	0	0.00013224	0	0	4.41306e-05	0	0	0	0	0.000141263
Bacteria;Proteobacteria;Gammaproteobacteria;Oceanospirillales;SAR86 clade;uncultured marine microorganism	0	0	0	0	0	0	0	0	0	0	0	0	0	0	0	0	0	0	0	0	0	0	0	0	0	0	0	0	0	0	0	0	0.000376701
Bacteria;Proteobacteria;Gammaproteobacteria;Oceanospirillales;ZD0405;uncultured bacterium	0	0	0	0	0	0	0	0	0	0	2.76197e-05	0	0.000118287	0	3.92065e-05	0	0	3.20646e-05	0	8.78696e-05	0	1.52759e-05	0	0.000121175	0	0	0	0	0	9.15751e-05	0	0	0
Bacteria;Proteobacteria;Gammaproteobacteria;Order Incertae Sedis;Family Incertae Sedis;Marinicella	0	4.0503e-05	4.09735e-05	0.000173569	0.000178069	1.19629e-05	4.2398e-05	1.3022e-05	0	1.75414e-05	8.28592e-05	6.46023e-05	8.87154e-05	0.000164568	0.000117619	5.06543e-05	7.29501e-05	6.41293e-05	3.69079e-05	4.39348e-05	5.70516e-05	4.58278e-05	2.18694e-05	0.000121175	0	0.000631402	9.23361e-05	4.41306e-05	2.15068e-05	0	0.000186498	0	0.000235438
Bacteria;Proteobacteria;Gammaproteobacteria;PYR10d3;uncultured bacterium;Other	1.00975e-05	2.02515e-05	0	0	0	0	4.2398e-05	0	0	0	5.52395e-05	0	0	2.05711e-05	3.92065e-05	0	0	0	0	0	0	1.52759e-05	0	0	0.00013224	4.67705e-05	2.3084e-05	0	2.15068e-05	0	0	0	4.70876e-05
Bacteria;Proteobacteria;Gammaproteobacteria;Pasteurellales;Pasteurellaceae;Aggregatibacter	0	0	0	0	0	0	0	0	0	0	2.76197e-05	0	2.95718e-05	0	0	0	0	0	0	0	0	1.52759e-05	0	0	0	0	2.3084e-05	0	0	0	0	0	0
Bacteria;Proteobacteria;Gammaproteobacteria;Pasteurellales;Pasteurellaceae;Haemophilus	2.01951e-05	0	0	3.47138e-05	0	0	0	2.6044e-05	3.17672e-05	3.50828e-05	0	4.30682e-05	0	2.05711e-05	3.92065e-05	0	3.64751e-05	0	1.84539e-05	0	5.70516e-05	1.52759e-05	2.18694e-05	6.05877e-05	0	0	2.3084e-05	0	0	0	0	0	0
Bacteria;Proteobacteria;Gammaproteobacteria;Pseudomonadales;Moraxellaceae;Acinetobacter	0.00358463	0.00194415	0.00155699	0.00104141	0.0013228	0.00181836	0.000805563	0.00188819	0.000984784	0.00156118	0.00215434	0.00146432	0.00183345	0.00117255	0.00125461	0.00337695	0.00299095	0.00189181	0.00123641	0.00250428	0.00216796	0.00163452	0.00159647	0.00218116	0.00171912	0.00116926	0.00177747	0.000485437	0.00266684	0.00128205	0.000466244	0.00229	0.000141263
Bacteria;Proteobacteria;Gammaproteobacteria;Pseudomonadales;Moraxellaceae;Alkanindiges	0.000424097	0.000344276	0.000273157	0.00583192	0.000903067	0.00142358	0.00137794	0.000742255	0.000476508	0.000771821	0.000497155	0.000818295	0.00065058	0.000493705	0.00066651	0.00612917	0.0027721	0.00243691	0.000738157	0.00237248	0.000342309	0.000687416	0.000481127	0.000605877	0.000793441	0.00152004	0.000923361	0.000353045	0.000258081	0.000824176	0.000186498	0.001145	4.70876e-05
Bacteria;Proteobacteria;Gammaproteobacteria;Pseudomonadales;Moraxellaceae;Enhydrobacter	2.01951e-05	0	4.09735e-05	0	1.27192e-05	2.39257e-05	0	0	6.35344e-05	1.75414e-05	8.28592e-05	8.61364e-05	2.95718e-05	0	3.92065e-05	0	0.000109425	3.20646e-05	0	0.000131804	0	4.58278e-05	0	0.000181763	0	4.67705e-05	2.3084e-05	0	2.15068e-05	0.00018315	0	0.000104091	0
Bacteria;Proteobacteria;Gammaproteobacteria;Pseudomonadales;Moraxellaceae;Moraxella	2.01951e-05	0	1.36578e-05	0	0	1.19629e-05	0	1.3022e-05	0	0	0	0	0	0	0	0	3.64751e-05	0	0	0	0	0	2.18694e-05	0	0	2.33852e-05	0	0	8.60271e-05	0	0	0	0
Bacteria;Proteobacteria;Gammaproteobacteria;Pseudomonadales;Moraxellaceae;Perlucidibaca	0	0	1.36578e-05	6.94276e-05	0	0	4.2398e-05	2.6044e-05	0	0.000105248	8.28592e-05	0	5.91436e-05	0	3.92065e-05	1.68848e-05	3.64751e-05	3.20646e-05	0	4.39348e-05	0	3.05518e-05	0	0.000121175	0	0	2.3084e-05	0	0	0	0	0	0
Bacteria;Proteobacteria;Gammaproteobacteria;Pseudomonadales;Moraxellaceae;Psychrobacter	1.00975e-05	0	0	0	0	0	0	0	0	7.01656e-05	2.76197e-05	0	8.87154e-05	0	0.000156826	0	3.64751e-05	9.61939e-05	0	8.78696e-05	0	5.34657e-05	0	0.000181763	0	0	4.61681e-05	0	0	9.15751e-05	0.000372995	0.000104091	0
Bacteria;Proteobacteria;Gammaproteobacteria;Pseudomonadales;Moraxellaceae;uncultured	0.00720965	0.00688552	0.00766205	0.0798417	0.037967	0.0537731	0.0799839	0.0306929	0.0422504	0.0252772	0.0232558	0.0452431	0.0216761	0.0477043	0.0198385	0.0846433	0.0280858	0.0449867	0.0543837	0.0217038	0.0207668	0.0535574	0.0454883	0.0224174	0.0325311	0.0742248	0.0248615	0.0267873	0.0111835	0.021337	0.0297464	0.0438222	0.0441211
Bacteria;Proteobacteria;Gammaproteobacteria;Pseudomonadales;Pseudomonadaceae;Azotobacter	2.01951e-05	0	2.73157e-05	6.94276e-05	2.54385e-05	1.19629e-05	4.2398e-05	0	6.35344e-05	7.01656e-05	2.76197e-05	6.46023e-05	8.87154e-05	4.11421e-05	3.92065e-05	1.68848e-05	7.29501e-05	3.20646e-05	5.53618e-05	0	0.000114103	3.05518e-05	2.18694e-05	6.05877e-05	0	7.01557e-05	2.3084e-05	0	4.30135e-05	0	0	0.000104091	4.70876e-05
Bacteria;Proteobacteria;Gammaproteobacteria;Pseudomonadales;Pseudomonadaceae;Cellvibrio	0.000121171	0.000162012	8.19471e-05	0.000347138	0.000228946	8.37401e-05	6.3597e-05	0.00019533	0.000317672	0.000140331	0.000165718	0.000215341	2.95718e-05	0.000123426	7.84129e-05	0.000236387	0.000401226	0.000192388	0.000129178	0.000175739	0.000114103	0.000175673	0.000240563	0.000363526	0.00013224	7.01557e-05	0.000184672	0	0.000258081	9.15751e-05	9.32488e-05	0.000208182	0.000517964
Bacteria;Proteobacteria;Gammaproteobacteria;Pseudomonadales;Pseudomonadaceae;Pseudomonas	0.00114102	0.000688552	0.00203502	0.000590134	0.000279823	0.000263183	0.000487577	0.000273462	0.00079418	0.000806904	0.000773352	0.000689091	0.000768867	0.000431992	0.000823336	0.000455889	0.000911876	0.000961939	0.000221447	0.00109837	0.000855774	0.000756158	0.000306172	0.00109058	0.000793441	0.000795098	0.000692521	0.000397176	0.000258081	0.000641026	0.000372995	0.000624545	0.000565052
Bacteria;Proteobacteria;Gammaproteobacteria;Run-SP154;uncultured bacterium;Other	0.000787608	0.000688552	0.0019121	6.94276e-05	0.000152631	9.57029e-05	4.2398e-05	9.11541e-05	0.000412974	0.00024558	0.000276197	0.000495284	0.000266146	0.000514276	0.000235239	0.000185732	0.0001459	0.000160323	0.000184539	0.000175739	0.000399361	0.000236777	0.000218694	0.000242351	0	9.3541e-05	0.000184672	0.000353045	6.45203e-05	0.000549451	0.00074599	0.000104091	0.000470876
Bacteria;Proteobacteria;Gammaproteobacteria;Salinisphaerales;Salinisphaeraceae;Salinisphaera	0	0	0	0	0	0	0	0	0	0	5.52395e-05	0	0	0	0	0	0	0	0	8.78696e-05	5.70516e-05	7.63796e-06	0	0.000121175	0	0	0	0	0	9.15751e-05	0.000186498	0	0
Bacteria;Proteobacteria;Gammaproteobacteria;Salinisphaerales;Salinisphaeraceae;ZD0417 marine group	0	0	0	0	0	0	0	0	0	1.75414e-05	2.76197e-05	0	0	0	0.000117619	0	3.64751e-05	0	0	4.39348e-05	0	1.52759e-05	0	0	0	0	4.61681e-05	0	0	0	0	0	4.70876e-05
Bacteria;Proteobacteria;Gammaproteobacteria;Thiotrichales;1G93;uncultured Fangia sp.	8.07803e-05	4.0503e-05	0	6.94276e-05	0	2.39257e-05	0	0	0	0	0	0	0	0	0	0	0	0	1.84539e-05	0	0	0	2.18694e-05	0	0	0	0	0	0	0	0	0	0
Bacteria;Proteobacteria;Gammaproteobacteria;Thiotrichales;CHAB-XI-27;uncultured bacterium	1.00975e-05	0	1.36578e-05	0	0	7.17772e-05	0	0	0	0	0	0	0	0	0	1.68848e-05	0	0	0	0	0	0	0	0	0	0	0	0	0	0	0	0	0
Bacteria;Proteobacteria;Gammaproteobacteria;Thiotrichales;EV818SWSAP88;uncultured bacterium	3.02926e-05	2.02515e-05	4.09735e-05	0	1.27192e-05	7.17772e-05	0	3.90661e-05	3.17672e-05	1.75414e-05	0	2.15341e-05	0	2.05711e-05	0	1.68848e-05	0	3.20646e-05	0	8.78696e-05	0.000114103	1.52759e-05	0.000131216	0.000121175	0	4.67705e-05	6.92521e-05	4.41306e-05	6.45203e-05	0	0	0	0
Bacteria;Proteobacteria;Gammaproteobacteria;Thiotrichales;Gven-D09;uncultured bacterium	0	2.02515e-05	0	0	1.27192e-05	0	0	0	0	0	0	0	0	2.05711e-05	0	3.37695e-05	0	0	0	0	0	0	0	0	0	0	0	0	0	0	0	0	0
Bacteria;Proteobacteria;Gammaproteobacteria;Thiotrichales;H2-104-2;uncultured bacterium	0	0	1.36578e-05	0	0	1.19629e-05	0	2.6044e-05	0	1.75414e-05	0	0	2.95718e-05	0	3.92065e-05	0	3.64751e-05	0	0	8.78696e-05	5.70516e-05	7.63796e-06	0	0	0	0	0	0	0	0	0	0	0
Bacteria;Proteobacteria;Gammaproteobacteria;Thiotrichales;Piscirickettsiaceae;endosymbionts	0	0	0	0	0	1.19629e-05	0	0	0	0	2.76197e-05	0	0	2.05711e-05	0	0	3.64751e-05	0	0	0	0	7.63796e-06	0	0	0	0	0	0	0	9.15751e-05	0	0	0
Bacteria;Proteobacteria;Gammaproteobacteria;Thiotrichales;Thiotrichaceae;Beggiatoa	6.05853e-05	0	5.46314e-05	0.000416565	0.000127192	0.00016748	0.000105995	0.000325551	0.00022237	1.75414e-05	0.000193338	0.000129205	0.000177431	0.000205711	0	0.00035458	0.000109425	0.000128259	0.000332171	0.000131804	0.000171155	7.63796e-05	0.000131216	0.000181763	0.00013224	0.000233852	6.92521e-05	4.41306e-05	0.000279588	9.15751e-05	0.000186498	0.000104091	0
Bacteria;Proteobacteria;Gammaproteobacteria;Thiotrichales;Thiotrichaceae;Thiothrix	0.00108044	0.00168088	0.000942391	0.000416565	0.00050877	0.000657958	0.000572373	0.000625057	0.00079418	0.00543783	0.00582776	0.000495284	0.00517507	0.000678845	0.00611621	0.000928662	0.00627371	0.00532273	0.000498256	0.00641448	0.00496349	0.005232	0.000328041	0.00648288	0.00304152	0.000304008	0.00406279	0.00189762	0.000946298	0.00265568	0.00307721	0.00395545	0.000517964
Bacteria;Proteobacteria;Gammaproteobacteria;Thiotrichales;Thiotrichales Incertae Sedis;Caedibacter	2.01951e-05	0.000141761	6.82892e-05	0	0	2.39257e-05	0	0	0	0	0	0	0	0	0	1.68848e-05	0	0	0	0	0	0	0	0	0	0	0	0	0	0	0	0	0
Bacteria;Proteobacteria;Gammaproteobacteria;Thiotrichales;Thiotrichales Incertae Sedis;Candidatus Endoecteinascidia	0	0	0	0	2.54385e-05	2.39257e-05	0	1.3022e-05	0	0	0	0	0	0	0	1.68848e-05	0	0	0	0	0	7.63796e-06	6.56082e-05	6.05877e-05	0	0	0	0	0	0	0	0	0
Bacteria;Proteobacteria;Gammaproteobacteria;Vibrionales;Vibrionaceae;Photobacterium	0	0	0	0	0	0	0	0	0	0	5.52395e-05	0	8.87154e-05	0	3.92065e-05	0	0	0	0	4.39348e-05	0	2.29139e-05	0	0	0	0	0	0	0	9.15751e-05	0	0.000104091	0
Bacteria;Proteobacteria;Gammaproteobacteria;Vibrionales;Vibrionaceae;Vibrio	0	0	0	0	0	0	0	0	0	7.01656e-05	5.52395e-05	0	0.000207003	0	0.000235239	0	7.29501e-05	0.000128259	0	0.000263609	5.70516e-05	0.000106931	0	0.000363526	0.00026448	0	6.92521e-05	8.82613e-05	0	0.00018315	9.32488e-05	0.000104091	0.000188351
Bacteria;Proteobacteria;Gammaproteobacteria;Xanthomonadales;JTB255 marine benthic group;marine metagenome	0	0	0	0	0	0	0	0	0	0	0	0	0	0	0	0	0	0	0	4.39348e-05	0	0	0	0	0.00013224	0	0	0	0	0	0	0	4.70876e-05
Bacteria;Proteobacteria;Gammaproteobacteria;Xanthomonadales;JTB255 marine benthic group;uncultured Marine Benthic group A euryarchaeote	0	0	0	0	0	0	0	0	0	0	0	0	0	0	0	0	0	3.20646e-05	0	0	0	7.63796e-06	0	0	0	0	0	0	0	0	0	0	0
Bacteria;Proteobacteria;Gammaproteobacteria;Xanthomonadales;JTB255 marine benthic group;uncultured bacterium	0	0	0	0	0	0	0	0	0	5.26242e-05	0	0	0	0	0	0	0	0	0	0	0	7.63796e-06	0	0	0	0	0	0	0	0	0	0.000104091	0
Bacteria;Proteobacteria;Gammaproteobacteria;Xanthomonadales;Xanthomonadaceae;Aquimonas	0.000272634	0.000222767	0.000204868	0.000104141	7.63155e-05	8.37401e-05	0	6.51101e-05	0.000127069	0.000228038	0.000303817	8.61364e-05	0.00032529	8.22842e-05	0.000470478	0.000101309	7.29501e-05	0.000288582	3.69079e-05	0.000439348	0.000228206	0.000274967	6.56082e-05	0.000545289	0.00026448	4.67705e-05	0.00023084	4.41306e-05	2.15068e-05	0.00018315	9.32488e-05	0.000416363	0
Bacteria;Proteobacteria;Gammaproteobacteria;Xanthomonadales;Xanthomonadaceae;Arenimonas	0.00438233	0.00437433	0.00482122	0.00718575	0.00155175	0.00119629	0.00472738	0.00203144	0.00304965	0.00417485	0.00359057	0.00325165	0.00431748	0.00386736	0.00568494	0.00128324	0.00671141	0.00493795	0.0169961	0.008084	0.0054199	0.00624021	0.00988497	0.00617995	0.0039672	0.00217483	0.00406279	0.00203001	0.00109684	0.00283883	0.00289071	0.0056209	0.00155389
Bacteria;Proteobacteria;Gammaproteobacteria;Xanthomonadales;Xanthomonadaceae;Dokdonella	1.00975e-05	0	1.36578e-05	3.47138e-05	0	1.19629e-05	6.3597e-05	0	0	0.000157873	0.000138099	2.15341e-05	0.000118287	0.000123426	0.000235239	0	0	9.61939e-05	5.53618e-05	8.78696e-05	0.000114103	9.16555e-05	0.000131216	0.000121175	0.00013224	0.000257238	2.3084e-05	0	0	0	0.000279746	0	9.41753e-05
Bacteria;Proteobacteria;Gammaproteobacteria;Xanthomonadales;Xanthomonadaceae;Dyella	1.00975e-05	6.07546e-05	2.73157e-05	6.94276e-05	2.54385e-05	2.39257e-05	0	6.51101e-05	0	0.000157873	0.000165718	0	0.000118287	0	0.000196032	1.68848e-05	0.00021885	9.61939e-05	0	8.78696e-05	0.000171155	0.000221501	0	0.000242351	0	0	0.000323176	4.41306e-05	2.15068e-05	0.000457875	9.32488e-05	0.000208182	9.41753e-05
Bacteria;Proteobacteria;Gammaproteobacteria;Xanthomonadales;Xanthomonadaceae;Luteimonas	0	0	1.36578e-05	0	0	0	0	1.3022e-05	0	1.75414e-05	0	0	0	0	0	0	0	0	1.84539e-05	4.39348e-05	5.70516e-05	7.63796e-06	0	0	0	0	0	4.41306e-05	0	0	0	0.000104091	0
Bacteria;Proteobacteria;Gammaproteobacteria;Xanthomonadales;Xanthomonadaceae;Lysobacter	0.000212048	0.000364527	0.000478025	0.000381852	0.000317981	0.000287109	0.000148393	0.000156264	0.000254138	0.000298204	0.000441916	0.000258409	0.000266146	0.000411421	0.000470478	0.000337695	0.000765976	0.000384776	0.000535164	0.000659022	0.000855774	0.000458278	0.000415519	0.00078764	0.000528961	0.000374164	0.000577101	0.000176523	0.000408629	0.00018315	0.000466244	0.000208182	0.00131845
Bacteria;Proteobacteria;Gammaproteobacteria;Xanthomonadales;Xanthomonadaceae;Pseudoxanthomonas	0.000181756	8.10061e-05	0.000177552	0.000312424	7.63155e-05	9.57029e-05	0.000127194	0.000117198	9.53016e-05	0.00110511	0.0016848	6.46023e-05	0.00177431	2.05711e-05	0.00141143	0.000168848	0.0013131	0.00150704	5.53618e-05	0.00136198	0.0017686	0.00146649	8.74776e-05	0.00242351	0.00224808	9.3541e-05	0.00177747	0.000661959	4.30135e-05	0.000732601	0.00167848	0.00229	9.41753e-05
Bacteria;Proteobacteria;Gammaproteobacteria;Xanthomonadales;Xanthomonadaceae;Rhodanobacter	2.01951e-05	0	0	0	1.27192e-05	0	0	1.3022e-05	0	1.75414e-05	0	2.15341e-05	2.95718e-05	0	7.84129e-05	0	0	0	0	0	5.70516e-05	3.05518e-05	0	6.05877e-05	0	0	9.23361e-05	4.41306e-05	0	0	0	0	0.000141263
Bacteria;Proteobacteria;Gammaproteobacteria;Xanthomonadales;Xanthomonadaceae;Silanimonas	0	0	0	0	0	0	2.1199e-05	1.3022e-05	0	7.01656e-05	8.28592e-05	0	2.95718e-05	4.11421e-05	0.000156826	0	7.29501e-05	9.61939e-05	0	8.78696e-05	0.000114103	5.34657e-05	4.37388e-05	0	0	2.33852e-05	2.3084e-05	0	0	0.00018315	0	0.000104091	0
Bacteria;Proteobacteria;Gammaproteobacteria;Xanthomonadales;Xanthomonadaceae;Stenotrophomonas	0	2.02515e-05	0	3.47138e-05	0	1.19629e-05	2.1199e-05	0	0	5.26242e-05	0	0	2.95718e-05	2.05711e-05	0	0	0	3.20646e-05	1.84539e-05	0	5.70516e-05	3.05518e-05	0	6.05877e-05	0.00013224	0	2.3084e-05	0	0	0	0	0	0
Bacteria;Proteobacteria;Gammaproteobacteria;Xanthomonadales;Xanthomonadaceae;Tahibacter	0.000514975	0.000243018	0.000682892	0.00222168	0.00162806	0.0015791	0.00195031	0.00139336	0.000317672	0.00940219	0.00806496	0.000409148	0.00816182	0.00039085	0.00823336	0.00145209	0.0111249	0.0169943	0.00171622	0.0142788	0.0105545	0.0180791	0.00122469	0.0104817	0.0185136	0.000724943	0.00941828	0.00419241	0.000387122	0.00741758	0.00503543	0.0149891	0.000188351
Bacteria;Proteobacteria;Gammaproteobacteria;Xanthomonadales;Xanthomonadaceae;Thermomonas	0.00559404	0.00277446	0.00540851	0.00222168	0.00150087	0.00187817	0.00309506	0.0020705	0.00206487	0.00515717	0.00452964	0.00236875	0.00689023	0.000905126	0.00494001	0.00130013	0.00503356	0.00599609	0.00206684	0.00483283	0.00473528	0.00752339	0.00275554	0.00508937	0.00568633	0.00140311	0.00632502	0.00247132	0.00066671	0.00412088	0.0036367	0.0107213	0.00141263
Bacteria;Proteobacteria;Gammaproteobacteria;Xanthomonadales;Xanthomonadaceae;uncultured	0.0121877	0.0120497	0.00938294	0.00673447	0.00465524	0.00309838	0.00631731	0.00451864	0.00657581	0.0375386	0.0289455	0.00577114	0.0397445	0.00536904	0.0356387	0.00449135	0.0301649	0.0230545	0.00786137	0.0275471	0.0241328	0.0271682	0.00640773	0.0264768	0.0210262	0.00619709	0.0257618	0.0173433	0.00331204	0.0204212	0.017997	0.0205059	0.00927626
Bacteria;Proteobacteria;Gammaproteobacteria;Xanthomonadales;Xanthomonadales Incertae Sedis;Candidatus Competibacter	0.00308985	0.00346301	0.00170723	0.00131912	0.000572366	0.000753661	0.00125074	0.000781321	0.00301788	0.00857774	0.00604872	0.00327318	0.00635794	0.000946268	0.0024308	0.000793584	0.0032098	0.00221246	0.00125487	0.0030315	0.00228206	0.00277258	0.00190264	0.00308997	0.00105792	0.000865254	0.00272392	0.00180936	0.0015915	0.00155678	0.00307721	0.00135318	0.00216603
Bacteria;Proteobacteria;Gammaproteobacteria;Xanthomonadales;Xanthomonadales Incertae Sedis;Plasticicumulans	9.08779e-05	8.10061e-05	0.000163894	0.000173569	0.000139912	0.000107666	0.000148393	0.000117198	9.53016e-05	0.000526242	0.000800972	0.000150739	0.000591436	6.17132e-05	0.000823336	0.000219502	0.000328275	0.00041684	0.000350625	0.000483283	0.000342309	0.000443002	0.000109347	0.000545289	0.000528961	0.000163697	0.000969529	0.000441306	0.000322601	0.0010989	0.000279746	0.000312272	0
Bacteria;Proteobacteria;Gammaproteobacteria;Xanthomonadales;Xanthomonadales Incertae Sedis;Steroidobacter	0	0	0	0	0	1.19629e-05	0	0	0	0	5.52395e-05	4.30682e-05	0	2.05711e-05	0	0	0	0	1.84539e-05	0	5.70516e-05	7.63796e-06	0	0	0	0	2.3084e-05	0	0	0	0	0	9.41753e-05
Bacteria;Proteobacteria;Gammaproteobacteria;Xanthomonadales;Xanthomonadales Incertae Sedis;uncultured	0.00212048	0.00210616	0.00281352	0.00180512	0.000788593	0.000801512	0.00197151	0.00127616	0.00257314	0.00178922	0.00099431	0.00219648	0.00165602	0.00275652	0.00117619	0.000928662	0.000875401	0.00121846	0.00134714	0.000790826	0.00142629	0.00115333	0.0021432	0.00151469	0.00251256	0.00374164	0.00244691	0.00255958	0.000860271	0.00238095	0.00307721	0.001145	0.00395536
Bacteria;Proteobacteria;Gammaproteobacteria;Xanthomonadales;uncultured;uncultured bacterium	0.00256478	0.00287572	0.00308667	0.00229111	0.00225131	0.00245239	0.00250148	0.00356803	0.00257314	0.00268383	0.00240292	0.00226108	0.00269103	0.00287995	0.00270525	0.00256648	0.00295448	0.0037195	0.00276809	0.00268002	0.00296668	0.00399465	0.00332415	0.00290821	0.00581857	0.00275946	0.00367036	0.00450132	0.00230122	0.00558608	0.0074599	0.00312272	0.00706314
Bacteria;Proteobacteria;Gammaproteobacteria;Xanthomonadales;uncultured;uncultured gamma proteobacterium	0.000585657	0.000567043	0.000546314	0.000659562	0.000394297	0.000239257	0.000360383	0.000599013	0.000635344	0.000456076	0.000552395	0.000710625	0.000561864	0.00121369	0.000744923	0.000371465	0.000510651	0.000609228	0.000664341	0.000483283	0.00074167	0.000832538	0.00072169	0.000424114	0.0013224	0.000701557	0.000623269	0.00105914	0.000623696	0.00128205	0.000839239	0.00104091	0.0011301
Bacteria;Proteobacteria;Gammaproteobacteria;Xanthomonadales;uncultured;uncultured sludge bacterium	0.00211039	0.00208591	0.00244475	0.00152741	0.0013228	0.00145947	0.00195031	0.00257836	0.0020331	0.00282417	0.00248578	0.00157199	0.00266146	0.00224224	0.00294048	0.00140144	0.00171433	0.00221246	0.00214066	0.00215281	0.00182565	0.0028566	0.0032148	0.00193881	0.00343824	0.00194098	0.00279317	0.00511915	0.00202164	0.00265568	0.00606117	0.00218591	0.0101238
Bacteria;Proteobacteria;Gammaproteobacteria;uncultured gamma proteobacterium;Other;Other	0	0	1.36578e-05	0	0	0	2.1199e-05	0	0	1.75414e-05	2.76197e-05	2.15341e-05	0	2.05711e-05	3.92065e-05	1.68848e-05	0	3.20646e-05	0	8.78696e-05	5.70516e-05	0	0	0	0	0	4.61681e-05	0	0	9.15751e-05	0	0	0
Bacteria;Proteobacteria;Gammaproteobacteria;uncultured proteobacterium;Other;Other	0.00121171	0.00125559	0.00088776	0.00215225	0.00103026	0.00118432	0.00258628	0.00253929	0.00419327	0.00191201	0.00193338	0.00346699	0.00144902	0.010121	0.00133302	0.000962431	0.000948351	0.00115433	0.00175312	0.000834761	0.000798722	0.00113042	0.00312732	0.00121175	0.00185136	0.00135634	0.0011542	0.00141218	0.000301095	0.00155678	0.00345021	0.000728635	0.00734567
Bacteria;Proteobacteria;SPOTSOCT00m83;uncultured bacterium;Other;Other	0	2.02515e-05	8.19471e-05	0	1.27192e-05	0	0	2.6044e-05	3.17672e-05	1.75414e-05	0	4.30682e-05	2.95718e-05	6.17132e-05	3.92065e-05	0	0	3.20646e-05	0	4.39348e-05	0	3.05518e-05	4.37388e-05	0	0	0	0	0	2.15068e-05	0	0	0	4.70876e-05
Bacteria;Proteobacteria;SPOTSOCT00m83;uncultured gamma proteobacterium;Other;Other	2.01951e-05	2.02515e-05	4.09735e-05	0	0.000101754	3.58886e-05	2.1199e-05	0.000156264	0	0	0	0	0	0	3.92065e-05	5.06543e-05	7.29501e-05	0	3.69079e-05	0.000131804	0	1.52759e-05	0	0	0.00013224	4.67705e-05	9.23361e-05	4.41306e-05	0.000107534	9.15751e-05	9.32488e-05	0	0
Bacteria;Proteobacteria;SPOTSOCT00m83;uncultured proteobacterium;Other;Other	6.05853e-05	0.000101258	9.56049e-05	0.000173569	0.000267104	0.00033496	0.000275587	0.000312528	0.000158836	0.000263121	0.000165718	0.000172273	5.91436e-05	0.000267424	0.000156826	0.000405234	0.0001459	0.000192388	0.000332171	8.78696e-05	0	0.000259691	0.000262433	0.000181763	0.00039672	0.000140311	0.00034626	0.000220653	0.000559176	0.000274725	0.000932488	0.000208182	0.000470876
Bacteria;Proteobacteria;TA18;uncultured alpha proteobacterium;Other;Other	1.00975e-05	0	1.36578e-05	0	1.27192e-05	0	0	0	0	1.75414e-05	2.76197e-05	0	0	0	0	0	0	0	0	0	0	4.58278e-05	0	0	0	0	0	4.41306e-05	0	9.15751e-05	9.32488e-05	0	4.70876e-05
Bacteria;Proteobacteria;TA18;uncultured bacterium;Other;Other	0.0049377	0.00558942	0.00594116	0.000728989	0.00208596	0.00206958	0.00110235	0.00231792	0.00158836	0.00114019	0.000911451	0.00157199	0.000975869	0.00109027	0.00129381	0.00173913	0.000875401	0.000833681	0.000756611	0.00158165	0.00108398	0.000779072	0.00129029	0.00115117	0.00105792	0.000724943	0.00122345	0.00105914	0.00225821	0.00100733	0.00177173	0.00124909	0.000612139
Bacteria;Proteobacteria;TA18;uncultured delta proteobacterium;Other;Other	0.000383707	0.000425282	0.000423393	0	3.81577e-05	2.39257e-05	2.1199e-05	3.90661e-05	0.000158836	7.01656e-05	0.000110479	0.00010767	0.000118287	4.11421e-05	0.000117619	1.68848e-05	3.64751e-05	9.61939e-05	1.84539e-05	0.000219674	0	8.40176e-05	2.18694e-05	0.000121175	0	0	6.92521e-05	4.41306e-05	0.000129041	9.15751e-05	0	0	4.70876e-05
Bacteria;Proteobacteria;TA18;uncultured organism;Other;Other	0	0	0	0	0	0	0	0	0	0	2.76197e-05	0	0	0	0	0	0	3.20646e-05	0	0	0	0	0	0	0	0	0	0	0	0	0	0.000104091	0
Bacteria;Proteobacteria;TA18;uncultured proteobacterium;Other;Other	5.04877e-05	4.0503e-05	2.73157e-05	3.47138e-05	8.90347e-05	8.37401e-05	2.1199e-05	7.81321e-05	6.35344e-05	0	8.28592e-05	0	0	2.05711e-05	0	0	3.64751e-05	9.61939e-05	3.69079e-05	8.78696e-05	0	1.52759e-05	0	0	0	0	0	0	0	0	0.000186498	0.000104091	4.70876e-05
Bacteria;Proteobacteria;TA18;uncultured soil bacterium;Other;Other	0.000464487	0.000607546	2.73157e-05	0	5.0877e-05	1.19629e-05	0	0	3.17672e-05	0	2.76197e-05	0	0	0	0	3.37695e-05	0	0	0	0	0	0	0	0	0	0	2.3084e-05	0	4.30135e-05	0	0	0	0
Bacteria;RsaHF231;uncultured bacterium;Other;Other;Other	0	0	0	3.47138e-05	0	1.19629e-05	0	1.3022e-05	0	0	0	4.30682e-05	0	0	0	1.68848e-05	0	9.61939e-05	0	0	0	0	0	6.05877e-05	0	0	0	0	0	0	0	0	0
Bacteria;SHA-109;uncultured Firmicutes bacterium;Other;Other;Other	6.05853e-05	0.000121509	0.000150236	0	1.27192e-05	0	0	1.3022e-05	0	0.000105248	0.000165718	4.30682e-05	2.95718e-05	2.05711e-05	7.84129e-05	0	0.0001459	3.20646e-05	0	8.78696e-05	0.000285258	9.16555e-05	0	0.000424114	0	0	4.61681e-05	0	0.000150547	0	0	0.000208182	0
Bacteria;SHA-109;uncultured bacterium;Other;Other;Other	0.00053517	0.000425282	0.000341446	0.000104141	0.000190789	0.000119629	0.000190791	0.000247418	0.000158836	0.000175414	0.000552395	0.000215341	0.000236574	0.000143997	0.000235239	0.000151963	0.000328275	0.000192388	0.000202993	0.000263609	0	0.000175673	0.000174955	0.000242351	0	7.01557e-05	0.000253924	4.41306e-05	0.000236574	9.15751e-05	0.000372995	0	4.70876e-05
Bacteria;SM2F11;uncultured bacterium;Other;Other;Other	0.000646243	0.000324024	0.000327788	3.47138e-05	0.00034342	0.000550292	0.00021199	0.000455771	0.000190603	0	2.76197e-05	0.000323011	0	0.000123426	3.92065e-05	8.44238e-05	0	0	7.38157e-05	4.39348e-05	0	3.05518e-05	0.000174955	0	0	0.000420934	0	4.41306e-05	0.000537669	0	0	0	4.70876e-05
Bacteria;Spirochaetae;Spirochaetes;C-2;uncultured bacterium;Other	0	0	0	0	0	1.19629e-05	0	0	0	0	0.000138099	0	0.000236574	2.05711e-05	3.92065e-05	0	3.64751e-05	0	0	8.78696e-05	0.000399361	2.29139e-05	0	0.000121175	0.00013224	2.33852e-05	9.23361e-05	0	0	0	0	0.000104091	0
Bacteria;Spirochaetae;Spirochaetes;LNR A2-18;uncultured Planctomycetales bacterium;Other	0	0	0	0	0	0	0	0	0	0	5.52395e-05	0	0	0	3.92065e-05	0	0	0	0	0	0	0	0	0	0	0	0	0	0	0	0	0.000104091	0
Bacteria;Spirochaetae;Spirochaetes;LNR A2-18;uncultured bacterium;Other	0	0	0	0	2.54385e-05	0	0	0	0	0	0	0	0	0	0	0	0	0	0	0	0	0	0	0	0	0	0	0	0	0	0	0	0
Bacteria;Spirochaetae;Spirochaetes;PBS-18;uncultured bacterium;Other	2.01951e-05	0	0	0	1.27192e-05	5.98143e-05	0	1.3022e-05	0	0	0	2.15341e-05	0	0	0	6.7539e-05	0	0	1.84539e-05	0	0	0	0	0	0	2.33852e-05	0	0	2.15068e-05	0	0	0	4.70876e-05
Bacteria;Spirochaetae;Spirochaetes;SHA-41;uncultured bacterium;Other	0	0	0	0	0	0	0	1.3022e-05	0	1.75414e-05	0.000856212	0	0.000621008	0	0.000392065	0	7.29501e-05	6.41293e-05	0	0.000175739	0.000627567	3.81898e-05	0	6.05877e-05	0.000925681	0	0.000207756	0	0	9.15751e-05	0	0.000104091	0
Bacteria;Spirochaetae;Spirochaetes;Spirochaetales;Brevinemataceae;Brevinema	8.07803e-05	8.10061e-05	0	0	0.000114473	0.000179443	0	5.20881e-05	0	0	0	0	0	0	0	3.37695e-05	0	0	0	0	0	0	0	0	0	0	0	0	0.000322601	0	0	0	4.70876e-05
Bacteria;Spirochaetae;Spirochaetes;Spirochaetales;Leptospiraceae;Leptonema	0	0	0	0	0	0	4.2398e-05	0	0	1.75414e-05	0	0	2.95718e-05	0	0	0	0	0	1.84539e-05	0	0	7.63796e-06	0	0	0	0	0	0	0	0	0	0	0
Bacteria;Spirochaetae;Spirochaetes;Spirochaetales;Leptospiraceae;Leptospira	0.00053517	0.000567043	0.000232183	0.000312424	0.00454077	0.0013518	0.00105995	0.00156264	0.00235077	0.000350828	0.000662874	0.00144278	0.000236574	0.00106969	7.84129e-05	0.000574082	0.000109425	0.000128259	0.00131023	4.39348e-05	0.000228206	0.000190949	0.00181516	0.000181763	0	0.00152004	0.00011542	0.000264784	0.00133342	9.15751e-05	0.000652742	0.000208182	0.000470876
Bacteria;Spirochaetae;Spirochaetes;Spirochaetales;Leptospiraceae;Turneriella	0.0143082	0.0163835	0.0101068	0.0197174	0.047163	0.0331371	0.0174468	0.0199628	0.00800534	0.00433273	0.00696017	0.00710625	0.00331204	0.00787871	0.00274445	0.0328071	0.00532536	0.00397602	0.0161841	0.00399807	0.00519169	0.00300936	0.0138215	0.0064223	0.00238032	0.00848885	0.00219298	0.00119153	0.0153773	0.0014652	0.00102574	0.0044759	0.00287235
Bacteria;Spirochaetae;Spirochaetes;Spirochaetales;Leptospiraceae;uncultured	0.000595755	0.00093157	0.00038242	0.000208283	0.000699559	0.000526366	0.000381582	0.000794343	0.000762413	0.000701656	0.000911451	0.000387614	0.000561864	0.000267424	0.00054889	0.000472773	0.000656551	0.000288582	0.000184539	0.000351478	0.000627567	0.000343708	0.000568604	0.000484702	0.000793441	0.000210467	0.00023084	0.000441306	0.00066671	0.0003663	0.000839239	0.000416363	0.000659227
Bacteria;Spirochaetae;Spirochaetes;Spirochaetales;PL-11B10;uncultured bacterium	4.03902e-05	6.07546e-05	2.73157e-05	0.000104141	2.54385e-05	5.98143e-05	0.000105995	3.90661e-05	0.000190603	0.000140331	0.000220958	0.00010767	0.000207003	2.05711e-05	0.000235239	0	0.000109425	6.41293e-05	5.53618e-05	0.000219674	0.000171155	6.11037e-05	0	0.000121175	0.00026448	0.000420934	4.61681e-05	0	4.30135e-05	9.15751e-05	0	0.000208182	4.70876e-05
Bacteria;Spirochaetae;Spirochaetes;Spirochaetales;Spirochaetaceae;Spirochaeta	5.04877e-05	0	2.73157e-05	6.94276e-05	2.54385e-05	9.57029e-05	0.000105995	6.51101e-05	0.000190603	0.000157873	0.000580014	0.000279943	0.000266146	0.000102855	0.000156826	1.68848e-05	0.000182375	6.41293e-05	7.38157e-05	8.78696e-05	0.00074167	0.000129845	0.000131216	6.05877e-05	0.000925681	7.01557e-05	0.000138504	4.41306e-05	0.000107534	0	0.000279746	0.000312272	0
Bacteria;Spirochaetae;Spirochaetes;Spirochaetales;Spirochaetaceae;Treponema	6.05853e-05	6.07546e-05	5.46314e-05	0.000138855	5.0877e-05	0	0.000169592	0	6.35344e-05	3.50828e-05	5.52395e-05	0.000129205	0	0.000102855	3.92065e-05	3.37695e-05	0	0	3.69079e-05	4.39348e-05	0	1.52759e-05	6.56082e-05	6.05877e-05	0.00013224	9.3541e-05	0	0	4.30135e-05	0	0	0	4.70876e-05
Bacteria;Spirochaetae;Spirochaetes;Spirochaetales;Spirochaetaceae;uncultured	0.000706828	0.000850564	0.00038242	0.00204811	0.00152631	0.00229687	0.000805563	0.00136731	0.000635344	0.000368369	0.000331437	0.000646023	0.000354862	0.000473134	0.000431271	0.00185732	0.0002918	0.00048097	0.000701249	0.000307544	0.000342309	0.000259691	0.000940384	0.000727052	0.000528961	0.000537861	0.000253924	4.41306e-05	0.000903284	0.0003663	0.000372995	0.000312272	0.000423789
Bacteria;Spirochaetae;Spirochaetes;Spirochaetales;V2072-189E03;uncultured bacterium	1.00975e-05	2.02515e-05	4.09735e-05	0.000104141	1.27192e-05	1.19629e-05	0	0	0	1.75414e-05	0	2.15341e-05	0	4.11421e-05	3.92065e-05	3.37695e-05	0	0	0	4.39348e-05	0	3.81898e-05	4.37388e-05	6.05877e-05	0	0	0	0	0	0	0	0	0
Bacteria;Spirochaetae;Spirochaetes;Spirochaetales;V2072-189E03;uncultured organism	1.00975e-05	0	2.73157e-05	0	1.27192e-05	2.39257e-05	6.3597e-05	3.90661e-05	9.53016e-05	5.26242e-05	2.76197e-05	0	0	0	0	3.37695e-05	7.29501e-05	3.20646e-05	7.38157e-05	0	5.70516e-05	2.29139e-05	2.18694e-05	0	0	7.01557e-05	4.61681e-05	0	0	0	9.32488e-05	0	0
Bacteria;Spirochaetae;Spirochaetes;W27;uncultured Cloacimonetes bacterium;Other	0	0	1.36578e-05	0	0	0	0	0	3.17672e-05	0	0	2.15341e-05	0	6.17132e-05	0	0	0	0	1.84539e-05	0	0	0	0	0	0	0	0	0	0	0	0	0	0
Bacteria;Spirochaetae;Spirochaetes;W27;uncultured bacterium;Other	0	0	2.73157e-05	0	0	0	2.1199e-05	0	0	0	0	8.61364e-05	0	2.05711e-05	0	0	0	0	0	0	0	0	0	0	0	0	0	0	0	0	0	0	0
Bacteria;Spirochaetae;Spirochaetes;uncultured bacterium;Other;Other	0	8.10061e-05	0	0	0	4.78515e-05	0	2.6044e-05	0	1.75414e-05	2.76197e-05	4.30682e-05	0	0	7.84129e-05	0	0	0	1.84539e-05	0	0	0	0	0	0	0.000116926	0	0	6.45203e-05	0	0	0	0
Bacteria;Synergistetes;Synergistia;Synergistales;Synergistaceae;Aminobacterium	5.04877e-05	8.10061e-05	0	0	0	0	0	0	0	3.50828e-05	8.28592e-05	0	8.87154e-05	0	3.92065e-05	0	7.29501e-05	3.20646e-05	1.84539e-05	4.39348e-05	5.70516e-05	7.63796e-06	0	0	0	0	2.3084e-05	0	2.15068e-05	0	0	0	0
Bacteria;Synergistetes;Synergistia;Synergistales;Synergistaceae;Aminomonas	1.00975e-05	2.02515e-05	2.73157e-05	0	0	0	0	1.3022e-05	3.17672e-05	7.01656e-05	5.52395e-05	0	5.91436e-05	6.17132e-05	0	1.68848e-05	3.64751e-05	0	0	4.39348e-05	5.70516e-05	1.52759e-05	2.18694e-05	6.05877e-05	0	2.33852e-05	0	0	0	0	0	0	0
Bacteria;Synergistetes;Synergistia;Synergistales;Synergistaceae;Thermovirga	1.00975e-05	4.0503e-05	2.73157e-05	0	0	0	6.3597e-05	0	3.17672e-05	0	0	4.30682e-05	0	6.17132e-05	0	1.68848e-05	3.64751e-05	0	1.84539e-05	8.78696e-05	0.000114103	0	6.56082e-05	0.000121175	0.00013224	4.67705e-05	2.3084e-05	0	0	9.15751e-05	0	0	0
Bacteria;Synergistetes;Synergistia;Synergistales;Synergistaceae;uncultured	0.000292829	0.000283521	0.000286815	0.000208283	0.000127192	0.00025122	0.000127194	0.000247418	6.35344e-05	0.00187693	0.00834116	0.000430682	0.00479063	0.000267424	0.0054497	0.000658506	0.0030639	0.00147497	7.38157e-05	0.00514037	0.00735965	0.00155814	6.56082e-05	0.00369585	0.003306	0.000350779	0.0028855	0.00154457	6.45203e-05	0.00274725	0.00205147	0.003435	4.70876e-05
Bacteria;Synergistetes;Synergistia;Synergistales;Synergistaceae;uncultured bacterium	0	0	0	0	0	0	0	0	3.17672e-05	0	0	2.15341e-05	0	0	0	0	0	0	0	0	0	0	2.18694e-05	0	0	4.67705e-05	0	0	0	0	0	0	0
Bacteria;TA06;uncultured bacterium;Other;Other;Other	0.000181756	0.000182264	0.000109263	0.000347138	0.00146271	0.00217724	0.00156873	0.00196633	0.000190603	3.50828e-05	5.52395e-05	0.00010767	2.95718e-05	0.000143997	0	0.000894892	3.64751e-05	0	0.000332171	8.78696e-05	0.000114103	7.63796e-05	0.000874776	6.05877e-05	0.00039672	0.00044432	0.00011542	8.82613e-05	0.00217218	0	9.32488e-05	0.000312272	0.000188351
Bacteria;TA06;uncultured candidate division TA06 bacterium;Other;Other;Other	0	0	0	0	0	0	0	0	0	0	0	0	0	0	0	0	0	0	0	4.39348e-05	0	7.63796e-06	0	0	0	0	0	0	0	0	0	0	0
Bacteria;TA06;uncultured prokaryote;Other;Other;Other	2.01951e-05	2.02515e-05	2.73157e-05	6.94276e-05	5.0877e-05	0.000119629	0.000381582	0.000104176	0.000349439	1.75414e-05	2.76197e-05	0.000559886	0	0.000102855	3.92065e-05	6.7539e-05	0	3.20646e-05	0.000129178	4.39348e-05	0	1.52759e-05	0.00037178	6.05877e-05	0	4.67705e-05	0	0	0.000279588	9.15751e-05	9.32488e-05	0	0.000376701
Bacteria;TM6;uncultured bacterium;Other;Other;Other	0.00199931	0.00238968	0.0019121	0.000971986	0.00218771	0.00305053	0.0022471	0.00222677	0.00330379	0.000526242	0.000607634	0.00312244	0.000739295	0.00199539	0.000588097	0.00138455	0.000510651	0.000641293	0.00103342	0.000746892	0.000684619	0.000580485	0.0018589	0.00078764	0.000793441	0.00399888	0.00023084	0.000661959	0.00120438	0.000641026	0.000932488	0.000208182	0.000517964
Bacteria;TM6;uncultured bacterium SBRH58;Other;Other;Other	0	0	0	0.000138855	0	0	0.000826762	1.3022e-05	0.00133422	0	0	0.00109824	0	0.000308566	0	0	0	0	0.000239901	0	5.70516e-05	0	0.000502996	0	0	0.000327393	0	0	0	0	0	0	0
Bacteria;TM6;uncultured candidate division TM6 bacterium;Other;Other;Other	1.00975e-05	4.0503e-05	0	0.000381852	6.35962e-05	4.78515e-05	0.000487577	6.51101e-05	0.000190603	1.75414e-05	0	0.000193807	2.95718e-05	0.000287995	7.84129e-05	3.37695e-05	3.64751e-05	6.41293e-05	0.000184539	4.39348e-05	5.70516e-05	2.29139e-05	0.000218694	0	0	0.000116926	0	0	6.45203e-05	0	0	0	0
Bacteria;TM6;uncultured organism;Other;Other;Other	1.00975e-05	2.02515e-05	1.36578e-05	0	0.000139912	8.37401e-05	0	0	0	1.75414e-05	0	0	0	0	0	1.68848e-05	0	0	0	0	0	1.52759e-05	0	0	0.00013224	0	0	0	0	0	0	0	0
Bacteria;TM6;uncultured soil bacterium;Other;Other;Other	7.06828e-05	8.10061e-05	0.00038242	0.000104141	0.000317981	0.000382812	0.00021199	9.11541e-05	0.000349439	1.75414e-05	0	0.00010767	0	0.000143997	0	0.000118193	0	6.41293e-05	0.000129178	0	0	2.29139e-05	0.000109347	0	0	0.00044432	0	0	0.000107534	0	0	0	0
Bacteria;Tenericutes;Mollicutes;Acholeplasmatales;Acholeplasmataceae;Acholeplasma	0	0	0	3.47138e-05	0	0	0	0	3.17672e-05	0	0	0	0	2.05711e-05	0	0	0	0	0	0	0	0	0	0	0	0	0	0	0	0	0	0	0
Bacteria;Tenericutes;Mollicutes;Entomoplasmatales;Entomoplasmataceae;Entomoplasma	1.00975e-05	0	0	6.94276e-05	0	0	4.2398e-05	0	0	5.26242e-05	0	4.30682e-05	0	2.05711e-05	0	0	0	0	0	0	0	7.63796e-06	4.37388e-05	0	0	7.01557e-05	0	0	0	0	0	0	0
Bacteria;Tenericutes;Mollicutes;Entomoplasmatales;Entomoplasmataceae;Incertae Sedis	0	0	0	0	0	0	0	0	0	0	0	0	0	0	0	0	0	0	0	0	0	0	0	0	0	0.000116926	0	0	0	0	0	0	0
Bacteria;Tenericutes;Mollicutes;NB1-n;uncultured bacterium;Other	0	0	0	0	0	0	0	0	0	3.50828e-05	0.000110479	0	8.87154e-05	0	3.92065e-05	0	0	0	0	0	5.70516e-05	1.52759e-05	0	0	0	0	4.61681e-05	4.41306e-05	0	9.15751e-05	9.32488e-05	0	0
Bacteria;Tenericutes;Mollicutes;NB1-n;uncultured organism;Other	2.01951e-05	2.02515e-05	4.09735e-05	3.47138e-05	0.000152631	9.57029e-05	6.3597e-05	5.20881e-05	9.53016e-05	0	2.76197e-05	4.30682e-05	0	0	0	0.000236387	0	0	0	0	0	0	4.37388e-05	0	0	0.000140311	0	0	0	0	0	0	0
Bacteria;Tenericutes;Mollicutes;RF9;human gut metagenome;Other	0	0	0	0	0	0	0	0	0	0	0	2.15341e-05	0	0	0	0	0	0	0	0	0	0	0	0	0.00013224	0	2.3084e-05	0	0	0	0	0	0
Bacteria;Tenericutes;Mollicutes;RF9;uncultured bacterium;Other	2.01951e-05	2.02515e-05	4.09735e-05	0	2.54385e-05	3.58886e-05	0	2.6044e-05	0	0	2.76197e-05	2.15341e-05	0	2.05711e-05	3.92065e-05	3.37695e-05	0	3.20646e-05	0	4.39348e-05	5.70516e-05	2.29139e-05	0	6.05877e-05	0	7.01557e-05	2.3084e-05	0	2.15068e-05	9.15751e-05	9.32488e-05	0	0
Bacteria;Thermotogae;Thermotogae;Thermotogales;Thermotogaceae;060F05-B-SD-P93	0	0	1.36578e-05	0	0	1.19629e-05	0	0	0	0	0	0	0	6.17132e-05	0	0	0	0	1.84539e-05	0	0	0	0	0	0	0	0	0	0	0	0	0	0
Bacteria;Thermotogae;Thermotogae;Thermotogales;Thermotogaceae;SC103	0	2.02515e-05	0	0	0	0	0	0	0	3.50828e-05	8.28592e-05	0	2.95718e-05	0	0.000117619	0	3.64751e-05	3.20646e-05	0	8.78696e-05	0.000114103	3.81898e-05	0	0	0	0	4.61681e-05	4.41306e-05	0	9.15751e-05	9.32488e-05	0.000208182	0
Bacteria;Thermotogae;Thermotogae;Thermotogales;Thermotogaceae;uncultured	0	0	0	0	0	0	0	1.3022e-05	0	0	0.000248578	0	2.95718e-05	0	0.000274445	0	7.29501e-05	6.41293e-05	0	0.000131804	0.000171155	3.81898e-05	0	6.05877e-05	0.00026448	0	2.3084e-05	4.41306e-05	0	0	0.000186498	0	4.70876e-05
Bacteria;Verrucomicrobia;OPB35 soil group;Oikopleura dioica;Other;Other	0.000171658	0.000121509	9.56049e-05	3.47138e-05	0.000178069	9.57029e-05	6.3597e-05	0.000234396	3.17672e-05	3.50828e-05	0	0	0	0	7.84129e-05	0.000135078	3.64751e-05	3.20646e-05	7.38157e-05	4.39348e-05	0	3.05518e-05	2.18694e-05	0	0	4.67705e-05	0	8.82613e-05	0.000236574	0	9.32488e-05	0	0
Bacteria;Verrucomicrobia;OPB35 soil group;Unknown Order;Unknown Family;Pedosphaera	0.00053517	0.00040503	0.000532656	0.000624848	0.00136096	0.000717772	0.000572373	0.00125011	0.000349439	5.26242e-05	2.76197e-05	0.000323011	8.87154e-05	0.00039085	7.84129e-05	0.000979316	0	3.20646e-05	0.000775065	8.78696e-05	0	0.000114569	0.000852906	0.000242351	0.00026448	0.000233852	2.3084e-05	4.41306e-05	0.00122589	0.000274725	0.000186498	0	0.000329613
Bacteria;Verrucomicrobia;OPB35 soil group;uncultured Planctomycetales bacterium;Other;Other	9.08779e-05	0.000101258	0.000150236	0.000555421	0.000597805	0.000442626	0.000487577	0.000950607	0.000254138	0.000175414	0.000386676	0.000236875	0.000236574	0.000143997	0.000431271	0.000607851	0.000401226	0.000384776	0.000442894	0.000263609	5.70516e-05	0.00041245	0.000568604	0.000242351	0	0.000257238	0.000323176	0.000750221	0.000774243	0.0003663	0.00074599	0.000416363	0.00117719
Bacteria;Verrucomicrobia;OPB35 soil group;uncultured Verrucomicrobia bacterium;Other;Other	0.000222146	0.000344276	0.000273157	0.00763703	0.00147543	0.00151928	0.00290427	0.00138033	0.00139776	0.000438535	0.000441916	0.00152892	0.000561864	0.000884555	0.000588097	0.00185732	0.0011672	0.000994004	0.00359852	0.000659022	0.000798722	0.000664503	0.00247124	0.000908816	0.00119016	0.00168374	0.000577101	0.00105914	0.00139794	0.000457875	0.000466244	0.000832726	0.000753402
Bacteria;Verrucomicrobia;OPB35 soil group;uncultured bacterium;Other;Other	0.00266575	0.00289597	0.00312765	0.00878259	0.0114855	0.0101924	0.012147	0.0163296	0.00860891	0.00313991	0.00309341	0.00820449	0.00334161	0.00958611	0.00321493	0.0104348	0.00310038	0.00432873	0.0140619	0.00276789	0.00319489	0.00403284	0.0136028	0.00278703	0.00462841	0.0113652	0.0028855	0.010459	0.0120438	0.00485348	0.00755315	0.00353909	0.0135141
Bacteria;Verrucomicrobia;OPB35 soil group;uncultured soil bacterium;Other;Other	7.06828e-05	6.07546e-05	8.19471e-05	6.94276e-05	6.35962e-05	4.78515e-05	4.2398e-05	2.6044e-05	0	0	0	2.15341e-05	0	2.05711e-05	0	0.000101309	0	3.20646e-05	0	0	0	1.52759e-05	6.56082e-05	6.05877e-05	0	4.67705e-05	0	4.41306e-05	0.000172054	0	0	0	0
Bacteria;Verrucomicrobia;OPB35 soil group;uncultured verrucomicrobium DEV059;Other;Other	0.000292829	0.000283521	0.000273157	0.000104141	0.000356139	0.000394775	0.000169592	0.000325551	0.000127069	1.75414e-05	8.28592e-05	0	8.87154e-05	2.05711e-05	0	0.000253271	0	6.41293e-05	5.53618e-05	0	0.000114103	6.87416e-05	4.37388e-05	0	0	9.3541e-05	4.61681e-05	0.000132392	0.000924791	0.00018315	9.32488e-05	0.000104091	0.000282526
Bacteria;Verrucomicrobia;Opitutae;DP7-4-61;uncultured bacterium;Other	0.000161561	0.000101258	0.00019121	0.000104141	0.000139912	5.98143e-05	4.2398e-05	0.000156264	0.000412974	0.000947235	0.000745733	0.00047375	0.000946298	0.000493705	0.000588097	5.06543e-05	0.000729501	0.000961939	7.38157e-05	0.000439348	0.000513464	0.00100057	2.18694e-05	0.000727052	0.00105792	0.000257238	0.000600185	0.00172109	8.60271e-05	0.0010989	0.00205147	0.000728635	0.00098884
Bacteria;Verrucomicrobia;Opitutae;MB11C04 marine group;marine metagenome;Other	0	0	0	0	0	0	0	0	0	0	0	0	2.95718e-05	0	3.92065e-05	0	0	0	0	0	0	7.63796e-06	0	0	0	0	0	0	0	0	0	0	4.70876e-05
Bacteria;Verrucomicrobia;Opitutae;Opitutales;Opitutaceae;Opitutus	0.000272634	0.000141761	0.000259499	0.00229111	0.000763155	0.000885252	0.00152633	0.000963629	0.00133422	0.00185939	0.00212672	0.00187347	0.00165602	0.00230396	0.000940955	0.000878008	0.001459	0.0015391	0.00142095	0.00136198	0.0018827	0.00171854	0.00100599	0.00169646	0.00185136	0.000888639	0.00228532	0.00423654	0.000989311	0.00238095	0.00307721	0.00145727	0.00324905
Bacteria;Verrucomicrobia;Opitutae;Puniceicoccales;Puniceicoccaceae;Cerasicoccus	4.03902e-05	0.000101258	1.36578e-05	0	2.54385e-05	3.58886e-05	2.1199e-05	1.3022e-05	0	0	0	0	0	8.22842e-05	0	1.68848e-05	0	0	0	0	0	0	0	0	0	0	0	0	0	0	0	0	0
Bacteria;Verrucomicrobia;Opitutae;Puniceicoccales;Puniceicoccaceae;Coraliomargarita	0	0	0	0	0	0	0	0	3.17672e-05	1.75414e-05	0	6.46023e-05	0	0	0	0	0	6.41293e-05	0	0	0	7.63796e-06	2.18694e-05	0	0	0	0	4.41306e-05	0	0	9.32488e-05	0.000104091	0
Bacteria;Verrucomicrobia;Opitutae;Puniceicoccales;Puniceicoccaceae;marine group	2.01951e-05	0	0	0	0	1.19629e-05	0	0	0	1.75414e-05	0	4.30682e-05	5.91436e-05	4.11421e-05	0	0	0	0	0	0	0	7.63796e-06	0	0	0	0	0	8.82613e-05	0	0	0	0	0
Bacteria;Verrucomicrobia;Opitutae;vadinHA64;uncultured Verrucomicrobia bacterium;Other	5.04877e-05	0.000101258	0.000136578	0	0.000483331	0.000179443	0	0.000781321	0	0	0	0	0	0	0	0.000202617	0	0	5.53618e-05	0	0	0	0	0	0	0	0	0	0.000645203	0	0	0	0
Bacteria;Verrucomicrobia;Opitutae;vadinHA64;uncultured bacterium;Other	0	0	4.09735e-05	0	1.27192e-05	1.19629e-05	4.2398e-05	1.3022e-05	6.35344e-05	0	0	2.15341e-05	0	4.11421e-05	0	1.68848e-05	3.64751e-05	0	1.84539e-05	4.39348e-05	0	1.52759e-05	4.37388e-05	0	0	4.67705e-05	0	0	2.15068e-05	0	0	0	0
Bacteria;Verrucomicrobia;Spartobacteria;Chthoniobacterales;Chthoniobacteraceae;Chthoniobacter	0.000222146	0.00026327	0.000109263	0.00027771	0.000241666	0.000394775	0.000678369	0.000533903	0.00057181	1.75414e-05	0	0.000689091	5.91436e-05	0.000411421	0	0.000337695	0.00021885	9.61939e-05	0.000885789	0	0.000114103	3.81898e-05	0.00072169	0.000121175	0	0.000631402	2.3084e-05	0	0.000473149	0	0	0	4.70876e-05
Bacteria;Verrucomicrobia;Spartobacteria;Chthoniobacterales;DA101 soil group;Verrucomicrobia bacterium OR-59	0	0	1.36578e-05	0	1.27192e-05	1.19629e-05	0	2.6044e-05	0	0	0	0	0	0	0	0	0	0	0	0	0	0	0	0	0	0	0	0	0	0	0	0	0
Bacteria;Verrucomicrobia;Spartobacteria;Chthoniobacterales;DA101 soil group;uncultured bacterium	0	0	0	0	0	0	2.1199e-05	0	0	0	0	0.00010767	2.95718e-05	2.05711e-05	7.84129e-05	0	0	0	0	0	0	7.63796e-06	0	0.000121175	0.00013224	0	0	4.41306e-05	0	0	9.32488e-05	0	0
Bacteria;Verrucomicrobia;Spartobacteria;Chthoniobacterales;FukuN18 freshwater group;uncultured bacterium	1.00975e-05	0	0	6.94276e-05	0	0	0	1.3022e-05	0	1.75414e-05	2.76197e-05	0	0	0	3.92065e-05	5.06543e-05	7.29501e-05	0	1.84539e-05	0	0	1.52759e-05	2.18694e-05	6.05877e-05	0.00013224	2.33852e-05	2.3084e-05	8.82613e-05	0	0	0	0	0
Bacteria;Verrucomicrobia;Spartobacteria;Chthoniobacterales;Xiphinematobacteraceae;Candidatus Xiphinematobacter	0	0	0	0	0	0	0	0	0	0.000140331	2.76197e-05	0	5.91436e-05	0	0	0	7.29501e-05	0.000128259	0	8.78696e-05	0	5.34657e-05	0	0	0	0	6.92521e-05	4.41306e-05	0	0	0	0	0
Bacteria;Verrucomicrobia;Verrucomicrobia Incertae Sedis;Unknown Order;Unknown Family;Candidatus Methylacidiphilum	0.000141366	6.07546e-05	8.19471e-05	0.000104141	7.63155e-05	0.000191406	0.000148393	1.3022e-05	0.000190603	8.7707e-05	5.52395e-05	8.61364e-05	5.91436e-05	8.22842e-05	0	0	7.29501e-05	0	3.69079e-05	0	5.70516e-05	6.11037e-05	4.37388e-05	0	0	0.000257238	2.3084e-05	4.41306e-05	2.15068e-05	0.00018315	9.32488e-05	0	4.70876e-05
Bacteria;Verrucomicrobia;Verrucomicrobiae;Verrucomicrobiales;DEV007;uncultured bacterium	0.000313024	0.000141761	0.000546314	0	2.54385e-05	2.39257e-05	0	3.90661e-05	0	1.75414e-05	2.76197e-05	4.30682e-05	5.91436e-05	0.000123426	7.84129e-05	1.68848e-05	3.64751e-05	3.20646e-05	0	0	0	3.81898e-05	0	0	0	0	0	4.41306e-05	0	0	0	0	4.70876e-05
Bacteria;Verrucomicrobia;Verrucomicrobiae;Verrucomicrobiales;Verrucomicrobiaceae;Akkermansia	3.02926e-05	2.02515e-05	1.36578e-05	0	1.27192e-05	0	2.1199e-05	0	3.17672e-05	7.01656e-05	0.000165718	0	0.000118287	6.17132e-05	0.000156826	0	0.0001459	6.41293e-05	0	0.000131804	0.000171155	7.63796e-05	2.18694e-05	0.000121175	0	0	0.000161588	0.000264784	0	9.15751e-05	0.000186498	0.000208182	0
Bacteria;Verrucomicrobia;Verrucomicrobiae;Verrucomicrobiales;Verrucomicrobiaceae;Brevifollis	4.03902e-05	0	1.36578e-05	3.47138e-05	5.0877e-05	3.58886e-05	0	1.3022e-05	6.35344e-05	5.26242e-05	2.76197e-05	0	2.95718e-05	0	7.84129e-05	3.37695e-05	3.64751e-05	0	1.84539e-05	0	0.000114103	0	6.56082e-05	0	0	0	2.3084e-05	0	4.30135e-05	0	0	0	9.41753e-05
Bacteria;Verrucomicrobia;Verrucomicrobiae;Verrucomicrobiales;Verrucomicrobiaceae;Prosthecobacter	0.00230224	0.00218716	0.00232183	0.00718575	0.00648682	0.00790746	0.00739846	0.00927168	0.009689	0.00171906	0.00162956	0.00949653	0.00201088	0.00964782	0.00231318	0.0108569	0.00299095	0.00455318	0.0127332	0.00158165	0.00308079	0.00280313	0.0077199	0.00254468	0.00224808	0.0128151	0.00676362	0.00379523	0.00774243	0.000915751	0.00242447	0.00395545	0.0130433
Bacteria;Verrucomicrobia;Verrucomicrobiae;Verrucomicrobiales;Verrucomicrobiaceae;Verrucomicrobium	0.000323121	0.000364527	0.00110629	3.47138e-05	7.63155e-05	8.37401e-05	8.47961e-05	5.20881e-05	0.000127069	3.50828e-05	0.000138099	0.00010767	5.91436e-05	8.22842e-05	0.000196032	3.37695e-05	3.64751e-05	6.41293e-05	1.84539e-05	8.78696e-05	0.000228206	3.05518e-05	2.18694e-05	0.000181763	0.00013224	4.67705e-05	0.00011542	4.41306e-05	4.30135e-05	9.15751e-05	0	0	0
Bacteria;Verrucomicrobia;Verrucomicrobiae;Verrucomicrobiales;Verrucomicrobiaceae;uncultured	0.00260517	0.00224792	0.00188478	0.00256882	0.00139912	0.000861326	0.00161113	0.00136731	0.000698879	0.000473618	0.000414296	0.000904432	0.000621008	0.000863984	0.00066651	0.00131701	0.000729501	0.000609228	0.0011626	0.000702957	0.00102693	0.000618675	0.000962253	0.000484702	0.00013224	0.000561246	0.000761773	0.000529568	0.0012689	9.15751e-05	0.000186498	0.000416363	0.00122428
Bacteria;WCHB1-60;uncultured Candidatus Saccharibacteria sp.;Other;Other;Other	0.000141366	0.000121509	0.000478025	0	1.27192e-05	0	0	1.3022e-05	0	0	0	0	0	0	0	6.7539e-05	0	0	0	0	0	0	0	0	0	0	0	0	2.15068e-05	0	0	0	0
Bacteria;WCHB1-60;uncultured Clostridium sp.;Other;Other;Other	0	0	0	0	0	0	0	1.3022e-05	6.35344e-05	0	0	6.46023e-05	0	0	0	0	0	0	0	0	0	0	0	0	0	0	0	0	0	0	0	0	0
Bacteria;WCHB1-60;uncultured bacterium;Other;Other;Other	0.00865359	0.00733105	0.0156519	0.00270768	0.00281095	0.00451	0.00443059	0.00286484	0.00301788	0.00150856	0.00138099	0.00357466	0.00127159	0.00600675	0.00192112	0.00281976	0.00105778	0.00173149	0.00241746	0.000966566	0.00199681	0.00176437	0.00290863	0.00115117	0.00105792	0.00385857	0.00203139	0.000838482	0.00294643	0.00100733	0.000932488	0.000416363	0.000235438
Bacteria;WD272;uncultured bacterium;Other;Other;Other	0	0	0	0	0	0	0	0	0	0	0	0	0	0	3.92065e-05	0	0	0	0	0	0	7.63796e-06	0	0	0	0	0	0	0	0	0	0	0
Archaea;Euryarchaeota;Halobacteria;Halobacteriales;Deep Sea Euryarchaeotic Group(DSEG);uncultured archaeon	9.08779e-05	0.000101258	1.36578e-05	0	2.54385e-05	2.39257e-05	6.3597e-05	0.000104176	0.000254138	0	0	0.000495284	0	0.000164568	0	3.37695e-05	0	0	0	0	0	0	0	0	0	2.33852e-05	0	0	0.000107534	0	0	0	0.000141263
Archaea;Euryarchaeota;Halobacteria;Halobacteriales;Deep Sea Euryarchaeotic Group(DSEG);uncultured euryarchaeote	2.01951e-05	2.02515e-05	0	0	7.63155e-05	0.000263183	0	0.000182308	0	0	0	0	0	0	0	6.7539e-05	0	0	1.84539e-05	0	0	0	2.18694e-05	0	0	0	0	0	0.000150547	0	0	0	0
Archaea;Euryarchaeota;Halobacteria;Halobacteriales;Deep Sea Hydrothermal Vent Gp 6(DHVEG-6);uncultured archaeon	2.01951e-05	2.02515e-05	1.36578e-05	6.94276e-05	0.000572366	0.000705809	0.000127194	0.00106781	0.000698879	0	0	0.000818295	0	0.000123426	0	0.000371465	0	0	5.53618e-05	0	0	0	6.56082e-05	0	0	0.000795098	0	0	0.00118287	0	0	0	0.000329613
Archaea;Euryarchaeota;Halobacteria;Halobacteriales;Deep Sea Hydrothermal Vent Gp 6(DHVEG-6);uncultured euryarchaeote	0.000444292	0.00040503	0.000423393	0.000659562	0.0060798	0.0194157	0.00161113	0.00963629	0.0020331	0	8.28592e-05	0.00269176	0	0.000493705	0	0.00521739	0	0	0.000645888	0	0	0	0.000831037	0	0	0.00339086	0	0	0.00948448	0	9.32488e-05	0	0.00193059
Archaea;Euryarchaeota;Halobacteria;Halobacteriales;Miscellaneous Euryarchaeotic Group(MEG);Candidatus Iainarchaeum	0.000181756	8.10061e-05	0	0	0.000203508	0.000215332	0	0.000520881	0.000127069	0	0	0.000150739	0	2.05711e-05	0	5.06543e-05	0	0	0	0	0	0	0	0	0	0	0	0	0.000301095	0	0	0	0
Archaea;Euryarchaeota;Halobacteria;Halobacteriales;Miscellaneous Euryarchaeotic Group(MEG);uncultured archaeon	2.01951e-05	4.0503e-05	2.73157e-05	0	5.0877e-05	0.000155517	2.1199e-05	0.000143242	0.000190603	0	0	0.000258409	0	0	0	1.68848e-05	0	0	0	0	0	0	2.18694e-05	0	0	0	0	0	2.15068e-05	0	0	0	0.000470876
Archaea;Euryarchaeota;Methanobacteria;Methanobacteriales;Methanobacteriaceae;Methanobacterium	5.04877e-05	0.000222767	0.000109263	0	3.81577e-05	4.78515e-05	0	3.90661e-05	0	3.50828e-05	0.00287245	2.15341e-05	0.00133073	2.05711e-05	0.00113699	1.68848e-05	0.000182375	3.20646e-05	0	0.000966566	0.00148334	1.52759e-05	0	0.000424114	0.00119016	2.33852e-05	0.000184672	0	8.60271e-05	0.0003663	0.000186498	0.000728635	9.41753e-05
Archaea;Euryarchaeota;Methanobacteria;Methanobacteriales;Methanobacteriaceae;Methanobrevibacter	0.000282731	0.000202515	0.00019121	0	0.000101754	9.57029e-05	0	1.3022e-05	0	0	0	0	0	4.11421e-05	0	0.000168848	0	0	0	0	0	0	2.18694e-05	0	0	0	0	0	4.30135e-05	0	9.32488e-05	0	4.70876e-05
Archaea;Euryarchaeota;Methanomicrobia;Methanosarcinales;Methanosarcinaceae;Methanomethylovorans	0	0	0	0	0	0	0	0	0	0	0.00270673	0	0.00165602	0	0.00333255	0	0.0001459	0.000128259	0	0.000790826	0.000456413	4.58278e-05	0	0.000484702	0	0	0.000138504	4.41306e-05	0	0.000274725	0.000186498	0.000520454	0
[truncated: 9 more rows]
