# Supplementary material for: Performance Assessment of Full-Scale Wastewater Treatment Plants Based on Seasonal Variability of Microbial Communities via High-Throughput Sequencing
Source: PLoS One. 2016 Apr 6;11(4):e0152998. doi: 10.1371/journal.pone.0152998 (PMC4822889; doi:10.1371/journal.pone.0152998)
Supplement: S6 Table — (XLSX) [file pone.0152998.s006.xlsx]

## Sheet: Sheet1
S6 Table Robust tested by changing the training dataset and validation dataset
(a)
Water constituents	CVmse	c	g	Training sets		Validation sets
				mse	r2	mse	r2
BOD	0.025344	14.9285	12.1257	0.0053017	0.92381	0.006436	0.80593
SS	0.036524	6.6944	111.43	0.007436	0.85582	0.016302	0.92842
NH4+-N	0.051237	2.2974	256	0.021036	0.73909	0.015068	0.51076
TN	0.037843	21.1121	12.996	0.0069721	0.92954	0.01218	0.90547
TP	0.043361	4.2871	97.0059	0.013455	0.82866	0.0215	0.77088
(b)
Water constituents	CVmse	c	g	Training sets		Validation sets
				mse	r2	mse	r2
BOD	0.018794	4.9246	36.7583	0.0063967	0.86812	0.06009	0.92661
SS	0.02967	6.0629	111.43	0.0074336	0.85523	0.030504	0.82436
NH4+-N	0.040266	2.8284	207.937	0.018923	0.76452	0.021967	0.1929
TN	0.025923	12.966	16	0.007576	0.89001	0.079015	0.80444
TP	0.029791	2	222.861	0.013063	0.85571	0.039606	0.54993
(c)
Water constituents	CVmse	c	g	Training sets		Validation sets
				mse	r2	mse	r2
BOD	0.030483	20.2974	36.7583	0.0083289	0.90638	0.0039165	0.8752
SS	0.027471	18.3792	45.2548	0.0080428	0.94843	0.0018993	0.96368
NH4+-N	0.046606	3.4822	64	0.024642	0.71005	0.0054044	0.73542
TN	0.039077	2.8284	51.9842	0.0089121	0.91881	0.0039192	0.87894
TP	0.042544	4	78.7932	0.013963	0.85482	0.0046745	0.81963
(d)
Water constituents	CVmse	c	g	Training sets		Validation sets
				mse	r2	mse	r2
BOD	0.024996	0.70711	73.5167	0.0090818	0.9032	0.051304	0.83552
SS	0.049227	4.9246	147.033	0.0074997	0.95652	0.030599	0.84367
NH4+-N	0.036516	8.5742	55.7152	0.018757	0.77063	0.022435	0.014142
TN	0.035694	1.4142	157.587	0.0076184	0.9289	0.032205	0.92696
TP	0.042544	4	78.7932	0.013963	0.85482	0.0046745	0.81963
(e)
Water constituents	CVmse	c	g	Training sets		Validation sets
				mse	r2	mse	r2
BOD	0.024996	0.70711	73.5167	0.0090818	0.9032	0.051304	0.83552
SS	0.049227	4.9246	147.033	0.0074997	0.95652	0.030599	0.84367
NH4+-N	0.036516	8.5742	55.7152	0.018757	0.77063	0.022435	0.014142
TN	0.036769	2	168.897	0.0065055	0.94465	0.029053	0.93273
TP	0.041302	1.1487	256	0.014573	0.82968	0.052968	0.53627
