# Supplementary material for: Performance Assessment of Full-Scale Wastewater Treatment Plants Based on Seasonal Variability of Microbial Communities via High-Throughput Sequencing
Source: PLoS One. 2016 Apr 6;11(4):e0152998. doi: 10.1371/journal.pone.0152998 (PMC4822889; doi:10.1371/journal.pone.0152998)
Supplement: S7 Table — (XLSX) [file pone.0152998.s007.xlsx]

## Sheet: Sheet1
S7 Table Taxonomy assignment of the OTUs
ID_OTU	Taxonomy
OTU1	Bacteria; Bacteroidetes; BD2-2; uncultured bacterium
OTU2	Bacteria; Proteobacteria; Betaproteobacteria; Rhodocyclales; Rhodocyclaceae; Azonexus; uncultured bacterium
OTU3	Bacteria; Bacteroidetes; Sphingobacteriia; Sphingobacteriales; Saprospiraceae; uncultured; uncultured bacterium
OTU4	Bacteria; Proteobacteria; Deltaproteobacteria; Myxococcales; Haliangiaceae; Haliangium; uncultured bacterium
OTU5	Bacteria; Proteobacteria; Gammaproteobacteria; Xanthomonadales; Xanthomonadaceae; uncultured; uncultured actinobacterium
OTU6	Bacteria; Proteobacteria; Gammaproteobacteria; Pseudomonadales; Moraxellaceae; uncultured; uncultured bacterium
OTU7	Bacteria; Bacteroidetes; Sphingobacteriia; Sphingobacteriales; Chitinophagaceae; uncultured; uncultured bacterium
OTU8	Bacteria; Bacteroidetes; Sphingobacteriia; Sphingobacteriales; Saprospiraceae; uncultured; uncultured bacterium
OTU9	Bacteria; Nitrospirae; Nitrospira; Nitrospirales; Nitrospiraceae; Nitrospira; uncultured bacterium
OTU10	Bacteria; Proteobacteria; Deltaproteobacteria; Myxococcales; Haliangiaceae; Haliangium; uncultured bacterium
OTU11	Bacteria; Proteobacteria; Betaproteobacteria; Burkholderiales; Comamonadaceae; Variovorax; uncultured bacterium
OTU12	Bacteria; Proteobacteria; Betaproteobacteria; Rhodocyclales; Rhodocyclaceae; Uliginosibacterium; uncultured beta proteobacterium
OTU13	Bacteria; Proteobacteria; Gammaproteobacteria; Xanthomonadales; Xanthomonadaceae; Tahibacter; uncultured bacterium
OTU14	Bacteria; Bacteroidetes; Sphingobacteriia; Sphingobacteriales; KD3-93; uncultured bacterium
OTU15	Bacteria; Proteobacteria; Betaproteobacteria; Burkholderiales; Alcaligenaceae; uncultured; uncultured bacterium
OTU16	Bacteria; Proteobacteria; Betaproteobacteria; Burkholderiales; Comamonadaceae; uncultured; uncultured soil bacterium
OTU17	Bacteria; Spirochaetae; Spirochaetes; Spirochaetales; Leptospiraceae; Turneriella; Turneriella parva DSM 21527
OTU18	Bacteria; Bacteroidetes; Sphingobacteriia; Sphingobacteriales; Saprospiraceae; uncultured; uncultured bacterium
OTU19	Bacteria; Acidobacteria; Acidobacteria; Subgroup 4; Unknown Family; Blastocatella; uncultured bacterium
OTU20	Bacteria; Bacteroidetes; Sphingobacteriia; Sphingobacteriales; Saprospiraceae; uncultured; uncultured bacterium
OTU21	Bacteria; Bacteroidetes; Sphingobacteriia; Sphingobacteriales; Chitinophagaceae; uncultured; uncultured bacterium
OTU22	Bacteria; Bacteroidetes; Sphingobacteriia; Sphingobacteriales; Saprospiraceae; uncultured; uncultured bacterium
OTU23	Bacteria; Proteobacteria; Betaproteobacteria; Betaproteobacteria Incertae Sedis; Unknown Family; Chitinivorax; uncultured bacterium
OTU24	Bacteria; Proteobacteria; Deltaproteobacteria; Myxococcales; VHS-B3-70; uncultured bacterium
OTU25	Bacteria; Bacteroidetes; Sphingobacteriia; Sphingobacteriales; Chitinophagaceae; uncultured; uncultured bacterium
OTU26	Bacteria; Proteobacteria; Deltaproteobacteria; Myxococcales; mle1-27; uncultured delta proteobacterium
OTU27	Bacteria; Bacteroidetes; Sphingobacteriia; Sphingobacteriales; Chitinophagaceae; uncultured; uncultured bacterium
OTU28	Bacteria; Proteobacteria; Betaproteobacteria; Rhodocyclales; Rhodocyclaceae; Sterolibacterium; uncultured Rhodocyclaceae bacterium
OTU29	Bacteria; Bacteroidetes; Flavobacteriia; Flavobacteriales; NS9 marine group; uncultured bacterium
OTU30	Bacteria; Bacteroidetes; Sphingobacteriia; Sphingobacteriales; env.OPS 17; uncultured bacterium
OTU31	Bacteria; Verrucomicrobia; Verrucomicrobiae; Verrucomicrobiales; Verrucomicrobiaceae; Prosthecobacter; uncultured bacterium
OTU32	Bacteria; Gemmatimonadetes; Gemmatimonadetes; Gemmatimonadales; Gemmatimonadaceae; uncultured; uncultured bacterium
OTU33	Bacteria; Proteobacteria; Gammaproteobacteria; Xanthomonadales; Xanthomonadaceae; Arenimonas; uncultured bacterium
OTU34	Bacteria; Proteobacteria; Deltaproteobacteria; Myxococcales; Nannocystaceae; Nannocystis; uncultured bacterium
OTU35	Bacteria; Proteobacteria; Betaproteobacteria; Burkholderiales; Comamonadaceae; Acidovorax; uncultured beta proteobacterium
OTU36	Bacteria; Proteobacteria; Gammaproteobacteria; Thiotrichales; Thiotrichaceae; Thiothrix; uncultured Thiothrix sp.
OTU37	Bacteria; Bacteroidetes; Sphingobacteriia; Sphingobacteriales; LiUU-11-161; uncultured Bacteroidetes bacterium
OTU38	Bacteria; Proteobacteria; Betaproteobacteria; Rhodocyclales; Rhodocyclaceae; uncultured; uncultured bacterium
OTU39	Bacteria; Proteobacteria; Betaproteobacteria; Rhodocyclales; Rhodocyclaceae; Zoogloea; uncultured bacterium
OTU40	Bacteria; Proteobacteria; Betaproteobacteria; Rhodocyclales; Rhodocyclaceae; Sulfuritalea; uncultured bacterium
OTU41	Bacteria; Proteobacteria; Deltaproteobacteria; Myxococcales; Haliangiaceae; Haliangium; uncultured bacterium
OTU42	Bacteria; Actinobacteria; Actinobacteria; Micrococcales; Bogoriellaceae; Georgenia; uncultured bacterium
OTU43	Bacteria; Bacteroidetes; Sphingobacteriia; Sphingobacteriales; Chitinophagaceae; uncultured; uncultured bacterium
OTU44	Bacteria; Proteobacteria; Deltaproteobacteria; Bdellovibrionales; Bdellovibrionaceae; Bdellovibrio; uncultured bacterium
OTU45	Bacteria; Elusimicrobia; Elusimicrobia; MVP-88; uncultured bacterium
OTU46	Bacteria; Proteobacteria; Deltaproteobacteria; Myxococcales; Polyangiaceae; Sorangium; uncultured bacterium
OTU47	Bacteria; Acidobacteria; Holophagae; Holophagales; Holophagaceae; Geothrix; uncultured bacterium
OTU48	Bacteria; Bacteroidetes; Sphingobacteriia; Sphingobacteriales; PHOS-HE51; uncultured bacterium
OTU49	Bacteria; Bacteroidetes; Sphingobacteriia; Sphingobacteriales; PHOS-HE51; uncultured bacterium
OTU50	Bacteria; Proteobacteria; Alphaproteobacteria; Caulobacterales; Hyphomonadaceae; Woodsholea; uncultured bacterium
OTU51	Bacteria; Bacteroidetes; Sphingobacteriia; Sphingobacteriales; Chitinophagaceae; Ferruginibacter; uncultured bacterium
OTU52	Bacteria; Proteobacteria; Deltaproteobacteria; Bdellovibrionales; Bdellovibrionaceae; OM27 clade; uncultured bacterium
OTU53	Bacteria; Proteobacteria; Deltaproteobacteria; Bdellovibrionales; Bdellovibrionaceae; OM27 clade; uncultured bacterium
OTU54	Bacteria; Proteobacteria; Gammaproteobacteria; Enterobacteriales; Enterobacteriaceae; Escherichia-Shigella; uncultured prokaryote
OTU55	Bacteria; Proteobacteria; Gammaproteobacteria; Alteromonadales; Alteromonadaceae; BD1-7 clade; uncultured bacterium
OTU56	Bacteria; Bacteroidetes; Sphingobacteriia; Sphingobacteriales; Saprospiraceae; uncultured; uncultured bacterium
OTU57	Bacteria; Chloroflexi; Anaerolineae; Anaerolineales; Anaerolineaceae; uncultured; uncultured bacterium
OTU58	Bacteria; Bacteroidetes; Sphingobacteriia; Sphingobacteriales; env.OPS 17; uncultured bacterium
OTU59	Bacteria; Firmicutes; Bacilli; Lactobacillales; Carnobacteriaceae; Atopococcus; uncultured bacterium
OTU60	Bacteria; Firmicutes; Erysipelotrichia; Erysipelotrichales; Erysipelotrichaceae; Incertae Sedis; uncultured bacterium
OTU61	Bacteria; Proteobacteria; Gammaproteobacteria; Xanthomonadales; Xanthomonadaceae; uncultured; uncultured bacterium
OTU62	Bacteria; Chlorobi; Ignavibacteria; Ignavibacteriales; PHOS-HE36; uncultured bacterium
OTU63	Bacteria; Proteobacteria; Deltaproteobacteria; Bdellovibrionales; Bdellovibrionaceae; OM27 clade; uncultured bacterium
OTU64	Archaea; Euryarchaeota; Halobacteria; Halobacteriales; Deep Sea Hydrothermal Vent Gp 6(DHVEG-6); uncultured euryarchaeote
OTU65	Bacteria; Bacteroidetes; Sphingobacteriia; Sphingobacteriales; Chitinophagaceae; uncultured; uncultured Trachelomonas
OTU66	Bacteria; Proteobacteria; Alphaproteobacteria; Caulobacterales; Hyphomonadaceae; Woodsholea; uncultured bacterium
OTU67	Bacteria; Bacteroidetes; Cytophagia; Cytophagales; Cytophagaceae; uncultured; uncultured bacterium
OTU68	Bacteria; Proteobacteria; Deltaproteobacteria; Myxococcales; Polyangiaceae; Sorangium; uncultured bacterium
OTU69	Bacteria; Verrucomicrobia; OPB35 soil group; uncultured bacterium
OTU70	Bacteria; Proteobacteria; Deltaproteobacteria; Myxococcales; uncultured; uncultured bacterium
OTU71	Bacteria; Bacteroidetes; Sphingobacteriia; Sphingobacteriales; Chitinophagaceae; uncultured; uncultured bacterium
OTU72	Bacteria; Candidate division OD1; uncultured bacterium
OTU73	Bacteria; Proteobacteria; Gammaproteobacteria; Xanthomonadales; Xanthomonadaceae; Thermomonas; uncultured bacterium
OTU74	Bacteria; Bacteroidetes; Cytophagia; Cytophagales; Cytophagaceae; uncultured; uncultured bacterium
OTU75	Bacteria; Bacteroidetes; vadinHA17; uncultured bacterium
OTU76	Bacteria; Proteobacteria; Deltaproteobacteria; Myxococcales; Haliangiaceae; Haliangium; uncultured bacterium
OTU77	Bacteria; Bacteroidetes; Flavobacteriia; Flavobacteriales; NS9 marine group; uncultured bacterium
OTU78	Bacteria; Bacteroidetes; Flavobacteriia; Flavobacteriales; NS9 marine group; uncultured bacterium
OTU79	Archaea; Euryarchaeota; Halobacteria; Halobacteriales; Deep Sea Hydrothermal Vent Gp 6(DHVEG-6); uncultured euryarchaeote
OTU80	Bacteria; Chloroflexi; uncultured; uncultured bacterium
OTU81	Bacteria; Gemmatimonadetes; Gemmatimonadetes; Gemmatimonadales; Gemmatimonadaceae; uncultured; uncultured bacterium
OTU82	Bacteria; Proteobacteria; Betaproteobacteria; Nitrosomonadales; Nitrosomonadaceae; uncultured; uncultured soil bacterium
OTU83	Bacteria; Proteobacteria; Deltaproteobacteria; Myxococcales; Polyangiaceae; Byssovorax; uncultured bacterium
OTU84	Bacteria; Proteobacteria; Deltaproteobacteria; Desulfuromonadales; GR-WP33-58; uncultured delta proteobacterium
OTU85	Bacteria; Chlorobi; Chlorobia; Chlorobiales; OPB56; uncultured bacterium
OTU86	Bacteria; Chloroflexi; uncultured; uncultured bacterium
OTU87	Bacteria; Proteobacteria; Betaproteobacteria; Rhodocyclales; Rhodocyclaceae; Azoarcus; uncultured bacterium
OTU88	Bacteria; Proteobacteria; Gammaproteobacteria; Xanthomonadales; uncultured; uncultured sludge bacterium
OTU89	Bacteria; Proteobacteria; Deltaproteobacteria; Myxococcales; mle1-27; uncultured Myxococcales bacterium
OTU90	Bacteria; Proteobacteria; Deltaproteobacteria; Myxococcales; Phaselicystidaceae; Phaselicystis; uncultured bacterium
OTU91	Bacteria; Bacteroidetes; Flavobacteriia; Flavobacteriales; NS9 marine group; uncultured bacterium
OTU92	Bacteria; Proteobacteria; Betaproteobacteria; Burkholderiales; Comamonadaceae; Ideonella; uncultured bacterium
OTU93	Bacteria; Proteobacteria; Gammaproteobacteria; uncultured proteobacterium
OTU94	Bacteria; Proteobacteria; Deltaproteobacteria; Myxococcales; mle1-27; uncultured delta proteobacterium
OTU95	Bacteria; Proteobacteria; Epsilonproteobacteria; Campylobacterales; Campylobacteraceae; Arcobacter; uncultured bacterium
OTU96	Bacteria; WCHB1-60; uncultured bacterium
OTU97	Bacteria; Acidobacteria; Holophagae; Subgroup 7; uncultured bacterium SJA-36
OTU98	Bacteria; Bacteroidetes; Sphingobacteriia; Sphingobacteriales; Saprospiraceae; uncultured; uncultured bacterium
OTU99	Bacteria; Proteobacteria; Alphaproteobacteria; Rhodospirillales; I-10; uncultured bacterium
OTU100	Bacteria; Planctomycetes; OM190; uncultured bacterium
OTU101	Bacteria; Proteobacteria; Gammaproteobacteria; Aeromonadales; Aeromonadaceae; Aeromonas; uncultured Aeromonas sp.
OTU102	Bacteria; Proteobacteria; Deltaproteobacteria; Myxococcales; mle1-27; uncultured bacterium
OTU103	Bacteria; Proteobacteria; Betaproteobacteria; Rhodocyclales; Rhodocyclaceae; Dechloromonas; uncultured bacterium
OTU104	Bacteria; Proteobacteria; Deltaproteobacteria; Myxococcales; Polyangiaceae; Sorangium; uncultured bacterium
OTU105	Bacteria; Proteobacteria; Gammaproteobacteria; Chromatiales; Granulosicoccaceae; Granulosicoccus; uncultured gamma proteobacterium
OTU106	Bacteria; Proteobacteria; Gammaproteobacteria; Xanthomonadales; Xanthomonadales Incertae Sedis; Candidatus Competibacter; uncultured bacterium
OTU107	Bacteria; Proteobacteria; Deltaproteobacteria; Myxococcales; Haliangiaceae; Haliangium; uncultured bacterium
OTU108	Bacteria; Acidobacteria; Acidobacteria; Subgroup 6; uncultured bacterium
OTU109	Bacteria; Proteobacteria; Betaproteobacteria; Rhodocyclales; Rhodocyclaceae; Candidatus Accumulibacter; uncultured bacterium
OTU110	Bacteria; Bacteroidetes; Sphingobacteriia; Sphingobacteriales; Chitinophagaceae; uncultured; uncultured bacterium
OTU111	Bacteria; Acidobacteria; Acidobacteria; Subgroup 4; DS-100; uncultured bacterium
OTU112	Bacteria; Proteobacteria; Betaproteobacteria; Hydrogenophilales; Hydrogenophilaceae; Thiobacillus; uncultured bacterium
OTU113	Bacteria; Proteobacteria; Betaproteobacteria; Nitrosomonadales; Nitrosomonadaceae; uncultured; uncultured bacterium
OTU114	Bacteria; Proteobacteria; Deltaproteobacteria; Myxococcales; Haliangiaceae; Haliangium; uncultured bacterium
OTU115	Bacteria; Elusimicrobia; Elusimicrobia; MVP-88; uncultured deep-sea bacterium
OTU116	Bacteria; Bacteroidetes; Sphingobacteriia; Sphingobacteriales; Chitinophagaceae; uncultured; uncultured bacterium
OTU117	Bacteria; Chloroflexi; Anaerolineae; Anaerolineales; Anaerolineaceae; uncultured; uncultured bacterium
OTU118	Bacteria; Proteobacteria; Deltaproteobacteria; Desulfarculales; Desulfarculaceae; uncultured; uncultured bacterium
OTU119	Bacteria; Proteobacteria; Deltaproteobacteria; Myxococcales; Polyangiaceae; Byssovorax; uncultured bacterium
OTU120	Bacteria; Acidobacteria; Acidobacteria; Subgroup 4; 11-24; uncultured Acidobacteria bacterium
OTU121	Bacteria; Proteobacteria; Gammaproteobacteria; Oceanospirillales; Halomonadaceae; Halomonas; uncultured bacterium
OTU122	Bacteria; Proteobacteria; Alphaproteobacteria; Sphingomonadales; Sphingomonadaceae; Zymomonas; uncultured alpha proteobacterium
OTU123	Bacteria; Acidobacteria; Acidobacteria; Subgroup 4; Unknown Family; Blastocatella; uncultured bacterium
OTU124	Bacteria; Proteobacteria; Alphaproteobacteria; Sphingomonadales; Sphingomonadaceae; Novosphingobium; uncultured bacterium
OTU125	Bacteria; Bacteroidetes; Sphingobacteriia; Sphingobacteriales; Chitinophagaceae; uncultured; uncultured bacterium
OTU126	Bacteria; Bacteroidetes; Sphingobacteriia; Sphingobacteriales; AKYH767; uncultured bacterium
OTU127	Bacteria; Proteobacteria; Deltaproteobacteria; Myxococcales; mle1-27; uncultured delta proteobacterium
OTU128	Bacteria; Proteobacteria; Alphaproteobacteria; Rhizobiales; A0839; uncultured bacterium
OTU129	Bacteria; Bacteroidetes; Sphingobacteriia; Sphingobacteriales; Chitinophagaceae; uncultured; uncultured bacterium
OTU130	Bacteria; Gemmatimonadetes; Gemmatimonadetes; Gemmatimonadales; Gemmatimonadaceae; uncultured; uncultured bacterium
OTU131	Bacteria; Proteobacteria; Deltaproteobacteria; Myxococcales; uncultured; uncultured bacterium
OTU132	Bacteria; Proteobacteria; Alphaproteobacteria; Rickettsiales; Rickettsiaceae; Rickettsia; uncultured bacterium
OTU133	Bacteria; Bacteroidetes; Cytophagia; Cytophagales; Cytophagaceae; uncultured; uncultured bacterium
OTU134	Bacteria; Proteobacteria; Betaproteobacteria; Rhodocyclales; Rhodocyclaceae; Azospira; uncultured Dechloromonas sp.
OTU135	Bacteria; Proteobacteria; Deltaproteobacteria; Myxococcales; Nannocystaceae; Nannocystis; uncultured bacterium
OTU136	Bacteria; Proteobacteria; Epsilonproteobacteria; Campylobacterales; Helicobacteraceae; Sulfurovum; uncultured Sulfurovum sp.
OTU137	Bacteria; Proteobacteria; Deltaproteobacteria; Myxococcales; uncultured; uncultured bacterium
OTU138	Bacteria; Proteobacteria; Gammaproteobacteria; Pseudomonadales; Moraxellaceae; Acinetobacter; uncultured bacterium
OTU139	Bacteria; Bacteroidetes; Sphingobacteriia; Sphingobacteriales; Saprospiraceae; uncultured; uncultured bacterium
OTU140	Bacteria; Proteobacteria; Alphaproteobacteria; Rhodospirillales; Acetobacteraceae; Stella; uncultured bacterium
OTU141	Bacteria; Proteobacteria; Deltaproteobacteria; Myxococcales; VHS-B3-70; uncultured bacterium
OTU142	Bacteria; Planctomycetes; Planctomycetacia; Planctomycetales; Planctomycetaceae; Gemmata; uncultured bacterium
OTU143	Bacteria; Proteobacteria; Deltaproteobacteria; Myxococcales; Polyangiaceae; uncultured; uncultured bacterium
OTU144	Bacteria; Proteobacteria; Alphaproteobacteria; Rhizobiales; A0839; uncultured bacterium
OTU145	Bacteria; Planctomycetes; OM190; uncultured bacterium
OTU146	Bacteria; Proteobacteria; Epsilonproteobacteria; Campylobacterales; Campylobacteraceae; Arcobacter; uncultured bacterium
OTU147	Bacteria; Proteobacteria; Betaproteobacteria; SC-I-84; uncultured bacterium
OTU148	Bacteria; Candidate division TM7; uncultured bacterium
OTU149	Bacteria; Proteobacteria; Gammaproteobacteria; Enterobacteriales; Enterobacteriaceae; Kluyvera; uncultured Klebsiella sp.
OTU150	Bacteria; Proteobacteria; Deltaproteobacteria; Myxococcales; mle1-27; uncultured bacterium
OTU151	Bacteria; Actinobacteria; Acidimicrobiia; Acidimicrobiales; Acidimicrobiales Incertae Sedis; Candidatus Microthrix; uncultured bacterium
OTU152	Bacteria; Bacteroidetes; SB-1; uncultured bacterium
OTU153	Bacteria; Cyanobacteria; Melainabacteria; Obscuribacterales; uncultured bacterium
OTU154	Bacteria; Bacteroidetes; Sphingobacteriia; Sphingobacteriales; Chitinophagaceae; Filimonas; uncultured bacterium
OTU155	Bacteria; Proteobacteria; Gammaproteobacteria; Methylococcales; Methylococcaceae; Methylocaldum; uncultured Methylococcaceae bacterium
OTU156	Bacteria; Chloroflexi; uncultured; wastewater metagenome
OTU157	Bacteria; Proteobacteria; Deltaproteobacteria; Myxococcales; mle1-27; uncultured bacterium
OTU158	Bacteria; Proteobacteria; Deltaproteobacteria; Myxococcales; Sandaracinaceae; Sandaracinus; uncultured bacterium
OTU159	Bacteria; Proteobacteria; Deltaproteobacteria; Myxococcales; uncultured; uncultured delta proteobacterium
OTU160	Bacteria; Proteobacteria; Deltaproteobacteria; Myxococcales; Sandaracinaceae; Sandaracinus; uncultured bacterium
OTU161	Bacteria; Proteobacteria; Deltaproteobacteria; Myxococcales; uncultured; uncultured bacterium
OTU162	Bacteria; Proteobacteria; Deltaproteobacteria; Bdellovibrionales; Bdellovibrionaceae; OM27 clade; uncultured delta proteobacterium
OTU163	Bacteria; Chloroflexi; Anaerolineae; Anaerolineales; Anaerolineaceae; uncultured; uncultured bacterium
OTU164	Bacteria; Proteobacteria; Gammaproteobacteria; Oceanospirillales; Halomonadaceae; Halomonas; uncultured soil bacterium
OTU165	Bacteria; Proteobacteria; Betaproteobacteria; Burkholderiales; Comamonadaceae; Comamonas; uncultured bacterium
OTU166	Bacteria; Proteobacteria; Gammaproteobacteria; Xanthomonadales; Xanthomonadaceae; Thermomonas; uncultured bacterium
OTU167	Bacteria; Bacteroidetes; Sphingobacteriia; Sphingobacteriales; Saprospiraceae; uncultured; uncultured bacterium
OTU168	Bacteria; Chlorobi; Chlorobia; Chlorobiales; OPB56; uncultured bacterium
OTU169	Bacteria; Proteobacteria; Betaproteobacteria; Burkholderiales; Comamonadaceae; Inhella; uncultured bacterium
OTU170	Bacteria; Bacteroidetes; Sphingobacteriia; Sphingobacteriales; Saprospiraceae; uncultured; uncultured bacterium
OTU171	Bacteria; Bacteroidetes; Sphingobacteriia; Sphingobacteriales; Saprospiraceae; uncultured; uncultured bacterium
OTU172	Bacteria; Proteobacteria; Deltaproteobacteria; Bdellovibrionales; Bdellovibrionaceae; OM27 clade; uncultured bacterium
OTU173	Bacteria; Proteobacteria; Betaproteobacteria; Burkholderiales; Comamonadaceae; Brachymonas; uncultured bacterium
OTU174	Bacteria; Verrucomicrobia; OPB35 soil group; uncultured bacterium
OTU175	Bacteria; Proteobacteria; Gammaproteobacteria; Oceanospirillales; Halomonadaceae; Halomonas; uncultured bacterium
OTU176	Bacteria; Proteobacteria; Gammaproteobacteria; Xanthomonadales; Xanthomonadaceae; Pseudoxanthomonas; uncultured bacterium
OTU177	Bacteria; Proteobacteria; Deltaproteobacteria; Myxococcales; Haliangiaceae; Haliangium; uncultured delta proteobacterium
OTU178	Bacteria; Candidate division OP11; uncultured bacterium
OTU179	Bacteria; Proteobacteria; Betaproteobacteria; Nitrosomonadales; Nitrosomonadaceae; uncultured; uncultured bacterium
OTU180	Bacteria; Proteobacteria; Gammaproteobacteria; Xanthomonadales; Xanthomonadaceae; uncultured; uncultured bacterium
OTU181	Bacteria; Verrucomicrobia; Opitutae; DP7-4-61; uncultured bacterium
OTU182	Bacteria; Bacteroidetes; Sphingobacteriia; Sphingobacteriales; PHOS-HE51; uncultured bacterium
OTU183	Bacteria; Proteobacteria; Betaproteobacteria; Rhodocyclales; Rhodocyclaceae; Candidatus Accumulibacter; uncultured bacterium
OTU184	Bacteria; Planctomycetes; Planctomycetacia; Planctomycetales; Planctomycetaceae; Gemmata; uncultured bacterium
OTU185	Bacteria; Candidate division WS3; uncultured bacterium
OTU186	Bacteria; Planctomycetes; Phycisphaerae; Phycisphaerales; Phycisphaeraceae; SM1A02; uncultured bacterium
OTU187	Bacteria; Bacteroidetes; Flavobacteriia; Flavobacteriales; Flavobacteriaceae; Cloacibacterium; uncultured bacterium
OTU188	Bacteria; Proteobacteria; Gammaproteobacteria; Xanthomonadales; Xanthomonadales Incertae Sedis; uncultured; uncultured bacterium
OTU189	Bacteria; Proteobacteria; Deltaproteobacteria; Myxococcales; Polyangiaceae; Sorangium; uncultured delta proteobacterium
OTU190	Bacteria; Proteobacteria; Gammaproteobacteria; Oceanospirillales; Halomonadaceae; Halomonas; Candidatus Halomonas phosphatis
OTU191	Bacteria; Proteobacteria; Betaproteobacteria; Burkholderiales; Comamonadaceae; Aquabacterium; uncultured bacterium
OTU192	Bacteria; Verrucomicrobia; Opitutae; Opitutales; Opitutaceae; Opitutus; uncultured Verrucomicrobia bacterium
OTU193	Bacteria; Verrucomicrobia; OPB35 soil group; uncultured Verrucomicrobia bacterium
OTU194	Bacteria; Bacteroidetes; Sphingobacteriia; Sphingobacteriales; Saprospiraceae; uncultured; uncultured Saprospiraceae bacterium
OTU195	Bacteria; Bacteroidetes; Sphingobacteriia; Sphingobacteriales; Saprospiraceae; uncultured; uncultured Bacteroidetes bacterium
OTU196	Bacteria; Proteobacteria; Gammaproteobacteria; Xanthomonadales; uncultured; uncultured bacterium
OTU197	Bacteria; Proteobacteria; Deltaproteobacteria; Myxococcales; mle1-27; uncultured bacterium
OTU198	Bacteria; Firmicutes; Clostridia; Clostridiales; Lachnospiraceae; Roseburia; uncultured bacterium
OTU199	Bacteria; Bacteroidetes; Flavobacteriia; Flavobacteriales; Cryomorphaceae; uncultured; uncultured Brumimicrobium sp.
OTU200	Bacteria; Proteobacteria; Deltaproteobacteria; Myxococcales; Haliangiaceae; Haliangium; uncultured bacterium
OTU201	Bacteria; Proteobacteria; Gammaproteobacteria; Xanthomonadales; uncultured; uncultured gamma proteobacterium
OTU202	Bacteria; Bacteroidetes; Sphingobacteriia; Sphingobacteriales; Saprospiraceae; uncultured; uncultured bacterium
OTU203	Bacteria; Bacteroidetes; Sphingobacteriia; Sphingobacteriales; Chitinophagaceae; uncultured; uncultured bacterium
OTU204	Bacteria; Armatimonadetes; uncultured bacterium
OTU205	Bacteria; Proteobacteria; Deltaproteobacteria; Myxococcales; mle1-27; uncultured delta proteobacterium
OTU206	Bacteria; Bacteroidetes; Sphingobacteriia; Sphingobacteriales; Chitinophagaceae; uncultured; uncultured bacterium
OTU207	Bacteria; Proteobacteria; Deltaproteobacteria; Bdellovibrionales; Bdellovibrionaceae; OM27 clade; uncultured delta proteobacterium
OTU208	No blast hit
OTU209	Bacteria; Bacteroidetes; Sphingobacteriia; Sphingobacteriales; Saprospiraceae; uncultured; uncultured bacterium
OTU210	Bacteria; Candidate division OD1; uncultured bacterium
OTU211	Bacteria; Candidate division OD1; uncultured bacterium
OTU212	Bacteria; Chlorobi; Chlorobia; Chlorobiales; SJA-28; uncultured bacterium
OTU213	Bacteria; Proteobacteria; Deltaproteobacteria; Bdellovibrionales; Bdellovibrionaceae; OM27 clade; uncultured bacterium
OTU214	Bacteria; Proteobacteria; Deltaproteobacteria; Myxococcales; Cystobacteraceae; Anaeromyxobacter; uncultured bacterium
OTU215	Bacteria; Bacteroidetes; Sphingobacteriia; Sphingobacteriales; env.OPS 17; uncultured bacterium
OTU216	Bacteria; Proteobacteria; Deltaproteobacteria; Myxococcales; Haliangiaceae; Haliangium; uncultured bacterium
OTU217	Bacteria; TA06; uncultured bacterium
OTU218	Bacteria; Bacteroidetes; Sphingobacteriia; Sphingobacteriales; Saprospiraceae; uncultured; uncultured soil bacterium
OTU219	Bacteria; Proteobacteria; Betaproteobacteria; Hydrogenophilales; Hydrogenophilaceae; uncultured; uncultured soil bacterium
OTU220	Bacteria; Synergistetes; Synergistia; Synergistales; Synergistaceae; uncultured; uncultured bacterium
OTU221	Bacteria; Bacteroidetes; Sphingobacteriia; Sphingobacteriales; Chitinophagaceae; uncultured; uncultured bacterium
OTU222	Bacteria; Gemmatimonadetes; Gemmatimonadetes; Gemmatimonadales; Gemmatimonadaceae; uncultured; uncultured bacterium
OTU223	Bacteria; Spirochaetae; Spirochaetes; Spirochaetales; Leptospiraceae; Leptospira; uncultured bacterium
OTU224	Bacteria; Bacteroidetes; Sphingobacteriia; Sphingobacteriales; Chitinophagaceae; uncultured; uncultured Chitinophagaceae bacterium
OTU225	Bacteria; Proteobacteria; Deltaproteobacteria; Bdellovibrionales; Bdellovibrionaceae; OM27 clade; uncultured bacterium
OTU226	Bacteria; Bacteroidetes; Sphingobacteriia; Sphingobacteriales; Saprospiraceae; uncultured; uncultured bacterium
OTU227	Bacteria; BD1-5; uncultured bacterium
OTU228	Bacteria; Actinobacteria; Actinobacteria; Micrococcales; Intrasporangiaceae; Tetrasphaera; uncultured bacterium
OTU229	Bacteria; Proteobacteria; Deltaproteobacteria; Myxococcales; Nannocystaceae; Nannocystis; uncultured bacterium
OTU230	Bacteria; Proteobacteria; Deltaproteobacteria; Myxococcales; Polyangiaceae; uncultured; uncultured bacterium
OTU231	Archaea; Euryarchaeota; Halobacteria; Halobacteriales; Deep Sea Hydrothermal Vent Gp 6(DHVEG-6); uncultured euryarchaeote
OTU232	Bacteria; Proteobacteria; Gammaproteobacteria; Xanthomonadales; uncultured; uncultured bacterium
OTU233	Bacteria; Proteobacteria; Betaproteobacteria; SC-I-84; uncultured bacterium
OTU234	Bacteria; Proteobacteria; Deltaproteobacteria; Myxococcales; mle1-27; uncultured bacterium
OTU235	Bacteria; Actinobacteria; Actinobacteria; Micrococcales; uncultured; uncultured bacterium
OTU236	Bacteria; Proteobacteria; Deltaproteobacteria; Myxococcales; Polyangiaceae; Sorangium; uncultured bacterium
OTU237	Bacteria; Proteobacteria; Alphaproteobacteria; Rhizobiales; Methylocystaceae; uncultured; uncultured bacterium
OTU238	Bacteria; Proteobacteria; Deltaproteobacteria; GR-WP33-30; uncultured bacterium
OTU239	Bacteria; Cyanobacteria; Melainabacteria; Obscuribacterales; uncultured cyanobacterium
OTU240	Bacteria; Proteobacteria; Gammaproteobacteria; Pseudomonadales; Moraxellaceae; Alkanindiges; uncultured bacterium
OTU241	Bacteria; Bacteroidetes; Sphingobacteriia; Sphingobacteriales; Saprospiraceae; uncultured; uncultured bacterium
OTU242	Bacteria; Bacteroidetes; vadinHA17; uncultured bacterium
OTU243	Bacteria; Bacteroidetes; Sphingobacteriia; Sphingobacteriales; Chitinophagaceae; uncultured; uncultured Saprospiraceae bacterium
OTU244	Bacteria; Bacteroidetes; Sphingobacteriia; Sphingobacteriales; Saprospiraceae; uncultured; uncultured bacterium
OTU245	Bacteria; Planctomycetes; OM190; uncultured planctomycete
OTU246	Bacteria; Proteobacteria; Betaproteobacteria; DR-16; uncultured bacterium
OTU247	Bacteria; Proteobacteria; Alphaproteobacteria; Rhizobiales; Bradyrhizobiaceae; Bradyrhizobium; uncultured bacterium
OTU248	Bacteria; Proteobacteria; Deltaproteobacteria; Myxococcales; Polyangiaceae; Sorangium; uncultured soil bacterium
OTU249	Bacteria; Gemmatimonadetes; Gemmatimonadetes; Gemmatimonadales; Gemmatimonadaceae; uncultured; uncultured Gemmatimonadetes bacterium
OTU250	Bacteria; Proteobacteria; Alphaproteobacteria; Rhodobacterales; Rhodobacteraceae; Rhodobacter; uncultured bacterium
OTU251	Bacteria; Candidate division OD1; uncultured bacterium
OTU252	Bacteria; Bacteroidetes; Bacteroidia; Bacteroidales; Porphyromonadaceae; Macellibacteroides; bacterium enrichment culture clone BA32
OTU253	Bacteria; Bacteroidetes; Bacteroidia; Bacteroidales; Porphyromonadaceae; Paludibacter; uncultured bacterium
OTU254	Bacteria; Proteobacteria; Deltaproteobacteria; Bdellovibrionales; Bdellovibrionaceae; OM27 clade; uncultured bacterium
OTU255	Bacteria; Acidobacteria; Acidobacteria; Subgroup 4; 11-24; uncultured bacterium
OTU256	Bacteria; Proteobacteria; Betaproteobacteria; Nitrosomonadales; Nitrosomonadaceae; uncultured; uncultured bacterium
OTU257	Bacteria; Candidate division OD1; uncultured bacterium
OTU258	Bacteria; Verrucomicrobia; Opitutae; Opitutales; Opitutaceae; Opitutus; uncultured bacterium
OTU259	Bacteria; Bacteroidetes; Sphingobacteriia; Sphingobacteriales; env.OPS 17; uncultured Bacteroidetes bacterium
OTU260	Bacteria; Planctomycetes; OM190; uncultured bacterium
OTU261	Bacteria; Proteobacteria; Deltaproteobacteria; Bdellovibrionales; Bdellovibrionaceae; OM27 clade; uncultured bacterium
OTU262	Bacteria; Proteobacteria; Deltaproteobacteria; Bdellovibrionales; Bdellovibrionaceae; OM27 clade; uncultured delta proteobacterium
OTU263	Bacteria; Proteobacteria; Deltaproteobacteria; Bdellovibrionales; Bdellovibrionaceae; OM27 clade; uncultured bacterium
OTU264	Bacteria; Acidobacteria; Holophagae; Holophagales; Holophagaceae; Geothrix; uncultured Geothrix sp.
OTU265	Bacteria; Bacteroidetes; Bacteroidia; Bacteroidales; Prevotellaceae; Prevotella; uncultured bacterium
OTU266	Bacteria; Verrucomicrobia; Verrucomicrobiae; Verrucomicrobiales; Verrucomicrobiaceae; uncultured; uncultured verrucomicrobium DEV006
OTU267	Bacteria; Cyanobacteria; Melainabacteria; Obscuribacterales; uncultured bacterium
OTU268	Bacteria; Proteobacteria; Deltaproteobacteria; Myxococcales; 0319-6G20; uncultured bacterium
OTU269	Bacteria; Bacteroidetes; Sphingobacteriia; Sphingobacteriales; Saprospiraceae; uncultured; uncultured Bacteroidetes bacterium
OTU270	Bacteria; Chloroflexi; Anaerolineae; Anaerolineales; Anaerolineaceae; uncultured; uncultured delta proteobacterium
OTU271	Bacteria; Proteobacteria; Betaproteobacteria; Nitrosomonadales; Nitrosomonadaceae; uncultured; uncultured bacterium
OTU272	Bacteria; GOUTA4; uncultured bacterium
OTU273	Bacteria; Proteobacteria; Deltaproteobacteria; Myxococcales; Haliangiaceae; Haliangium; uncultured bacterium
OTU274	Bacteria; Proteobacteria; Gammaproteobacteria; Oceanospirillales; Oceanospirillaceae; Oceanobacter; uncultured bacterium
OTU275	Bacteria; Proteobacteria; Gammaproteobacteria; Xanthomonadales; Xanthomonadales Incertae Sedis; Plasticicumulans; uncultured bacterium
OTU276	Bacteria; Planctomycetes; Phycisphaerae; mle1-8; uncultured bacterium
OTU277	Bacteria; Planctomycetes; Phycisphaerae; Phycisphaerales; Phycisphaeraceae; SM1A02; uncultured planctomycete
OTU278	Bacteria; Bacteroidetes; Sphingobacteriia; Sphingobacteriales; Chitinophagaceae; uncultured; uncultured Saprospiraceae bacterium
OTU279	Bacteria; Gemmatimonadetes; Gemmatimonadetes; Gemmatimonadales; Gemmatimonadaceae; uncultured; uncultured bacterium contig00007
OTU280	Bacteria; Proteobacteria; Deltaproteobacteria; Myxococcales; Haliangiaceae; Haliangium; uncultured bacterium
OTU281	Bacteria; Bacteroidetes; Sphingobacteriia; Sphingobacteriales; env.OPS 17; uncultured bacterium
OTU282	Bacteria; Proteobacteria; Betaproteobacteria; Burkholderiales; Comamonadaceae; uncultured; iron-reducing bacterium enrichment culture clone FEA_2_E4
OTU283	Bacteria; Planctomycetes; Pla4 lineage; uncultured bacterium
OTU284	Bacteria; Acidobacteria; Holophagae; Subgroup 7; uncultured bacterium
OTU285	Bacteria; Actinobacteria; Actinobacteria; Corynebacteriales; Mycobacteriaceae; Mycobacterium; uncultured bacterium
OTU286	Bacteria; Bacteroidetes; Cytophagia; Cytophagales; Cytophagaceae; Hymenobacter; uncultured bacterium
OTU287	Bacteria; Bacteroidetes; Sphingobacteriia; Sphingobacteriales; Saprospiraceae; uncultured; uncultured bacterium
OTU288	Bacteria; Candidate division OD1; uncultured bacterium
OTU289	Bacteria; Bacteroidetes; Sphingobacteriia; Sphingobacteriales; Saprospiraceae; uncultured; uncultured Saprospiraceae bacterium
OTU290	Bacteria; Synergistetes; Synergistia; Synergistales; Synergistaceae; uncultured; uncultured bacterium
OTU291	Archaea; Euryarchaeota; Methanomicrobia; Methanosarcinales; Methanosarcinaceae; Methanomethylovorans; uncultured Methanomethylovorans sp.
OTU292	Bacteria; Proteobacteria; Gammaproteobacteria; Aeromonadales; Aeromonadaceae; Tolumonas; uncultured gamma proteobacterium
OTU293	Bacteria; Firmicutes; Bacilli; Lactobacillales; Streptococcaceae; Lactococcus; uncultured bacterium
OTU294	Bacteria; Bacteroidetes; Sphingobacteriia; Sphingobacteriales; Saprospiraceae; uncultured; uncultured bacterium
OTU295	Bacteria; Proteobacteria; Betaproteobacteria; Nitrosomonadales; Nitrosomonadaceae; uncultured; uncultured bacterium
OTU296	Bacteria; Gemmatimonadetes; Gemmatimonadetes; Gemmatimonadales; Gemmatimonadaceae; uncultured; uncultured bacterium
OTU297	Bacteria; Bacteroidetes; Sphingobacteriia; Sphingobacteriales; PHOS-HE51; uncultured Bacteroidetes bacterium
OTU298	Bacteria; Bacteroidetes; Sphingobacteriia; Sphingobacteriales; PHOS-HE51; uncultured bacterium
OTU299	Bacteria; Proteobacteria; TA18; uncultured bacterium
OTU300	Bacteria; Acidobacteria; Acidobacteria; Subgroup 4; 11-24; uncultured bacterium
OTU301	Bacteria; Candidate division OD1; uncultured soil bacterium
OTU302	No blast hit
OTU303	Bacteria; Proteobacteria; Gammaproteobacteria; 34P16; uncultured bacterium
OTU304	Bacteria; Proteobacteria; Deltaproteobacteria; Bdellovibrionales; Bdellovibrionaceae; OM27 clade; uncultured bacterium
OTU305	Bacteria; Proteobacteria; Deltaproteobacteria; Myxococcales; Polyangiaceae; Byssovorax; uncultured bacterium
OTU306	Bacteria; Bacteroidetes; Sphingobacteriia; Sphingobacteriales; Chitinophagaceae; Ferruginibacter; uncultured Bacteroidetes bacterium
OTU307	Bacteria; Proteobacteria; Betaproteobacteria; Hydrogenophilales; Hydrogenophilaceae; uncultured; uncultured bacterium
OTU308	Bacteria; Proteobacteria; Betaproteobacteria; Burkholderiales; Comamonadaceae; Rivibacter; uncultured bacterium
OTU309	Bacteria; Proteobacteria; Alphaproteobacteria; Rhodobacterales; Rhodobacteraceae; Rhodovulum; uncultured bacterium
OTU310	Bacteria; Proteobacteria; Epsilonproteobacteria; Campylobacterales; Campylobacteraceae; Sulfurospirillum; uncultured bacterium
OTU311	Bacteria; Actinobacteria; Actinobacteria; Micrococcales; Intrasporangiaceae; Ornithinibacter; uncultured bacterium
OTU312	Bacteria; Planctomycetes; OM190; uncultured bacterium
OTU313	Bacteria; Chloroflexi; Anaerolineae; Anaerolineales; Anaerolineaceae; uncultured; uncultured bacterium
OTU314	Bacteria; Planctomycetes; Planctomycetacia; Planctomycetales; Planctomycetaceae; Planctomyces; uncultured bacterium
OTU315	Bacteria; Cyanobacteria; ML635J-21; uncultured bacterium
OTU316	Bacteria; Bacteroidetes; Sphingobacteriia; Sphingobacteriales; Chitinophagaceae; uncultured; uncultured Trachelomonas
OTU317	Bacteria; Proteobacteria; Betaproteobacteria; Nitrosomonadales; Nitrosomonadaceae; Nitrosomonas; Nitrosomonas sp. Nm47
OTU318	Bacteria; Bacteroidetes; Sphingobacteriia; Sphingobacteriales; Saprospiraceae; uncultured; uncultured bacterium
OTU319	Bacteria; Bacteroidetes; Sphingobacteriia; Sphingobacteriales; Saprospiraceae; uncultured; uncultured bacterium
OTU320	Bacteria; Proteobacteria; Deltaproteobacteria; Myxococcales; mle1-27; uncultured bacterium
OTU321	Bacteria; Proteobacteria; Deltaproteobacteria; Sh765B-TzT-29; uncultured delta proteobacterium
OTU322	Bacteria; Spirochaetae; Spirochaetes; Spirochaetales; Leptospiraceae; uncultured; uncultured bacterium
OTU323	Bacteria; Proteobacteria; Deltaproteobacteria; Myxococcales; Sandaracinaceae; Sandaracinus; uncultured bacterium
OTU324	Bacteria; Candidate division WS3; uncultured Latescibacteria bacterium
OTU325	Bacteria; Planctomycetes; Planctomycetacia; Planctomycetales; Planctomycetaceae; uncultured; uncultured bacterium
OTU326	Bacteria; Proteobacteria; Betaproteobacteria; Methylophilales; Methylophilaceae; Methylotenera; uncultured bacterium
OTU327	Bacteria; Planctomycetes; Phycisphaerae; Phycisphaerales; Phycisphaeraceae; I-8; uncultured Planctomycetales bacterium
OTU328	Bacteria; Proteobacteria; Alphaproteobacteria; Sphingomonadales; Sphingomonadaceae; Zymomonas; uncultured bacterium
OTU329	Bacteria; Proteobacteria; Gammaproteobacteria; Xanthomonadales; Xanthomonadaceae; uncultured; uncultured bacterium
OTU330	Bacteria; Bacteroidetes; Sphingobacteriia; Sphingobacteriales; Chitinophagaceae; Ferruginibacter; uncultured bacterium
OTU331	Bacteria; Proteobacteria; Betaproteobacteria; Burkholderiales; Comamonadaceae; uncultured; uncultured bacterium
OTU332	Bacteria; Proteobacteria; Deltaproteobacteria; Myxococcales; Sandaracinaceae; uncultured bacterium
OTU333	Bacteria; Proteobacteria; Deltaproteobacteria; Myxococcales; Phaselicystidaceae; Phaselicystis; uncultured bacterium
OTU334	Bacteria; Proteobacteria; Alphaproteobacteria; Rhodobacterales; Rhodobacteraceae; Rhodobacter; uncultured alpha proteobacterium
OTU335	Bacteria; Candidate division OD1; uncultured bacterium
OTU336	Bacteria; Planctomycetes; OM190; uncultured bacterium
OTU337	Bacteria; Planctomycetes; Phycisphaerae; Phycisphaerales; Phycisphaeraceae; SM1A02; uncultured bacterium
OTU338	Bacteria; Chloroflexi; uncultured; uncultured bacterium
OTU339	Bacteria; Proteobacteria; Deltaproteobacteria; Myxococcales; 0319-6G20; uncultured bacterium
OTU340	Bacteria; Chloroflexi; uncultured; uncultured bacterium SBR1108
OTU341	Bacteria; Proteobacteria; Deltaproteobacteria; Myxococcales; mle1-27; uncultured delta proteobacterium
OTU342	Bacteria; Proteobacteria; Gammaproteobacteria; Xanthomonadales; uncultured; uncultured bacterium
OTU343	Bacteria; Candidate division OD1; uncultured bacterium
OTU344	Bacteria; Actinobacteria; Acidimicrobiia; Acidimicrobiales; OM1 clade; Candidatus Actinomarina; uncultured bacterium
OTU345	Bacteria; Verrucomicrobia; OPB35 soil group; uncultured Planctomycetales bacterium
OTU346	Bacteria; Proteobacteria; Gammaproteobacteria; KI89A clade; uncultured bacterium
OTU347	Bacteria; Bacteroidetes; Sphingobacteriia; Sphingobacteriales; env.OPS 17; uncultured bacterium
OTU348	Bacteria; Fibrobacteres; Fibrobacteria; Fibrobacterales; Fibrobacteraceae; uncultured; uncultured bacterium
OTU349	Bacteria; Chlorobi; Ignavibacteria; Ignavibacteriales; BSV26; denitrifying bacterium enrichment culture clone NOA_1_F10
OTU350	Bacteria; Proteobacteria; Betaproteobacteria; Hydrogenophilales; Hydrogenophilaceae; Thiobacillus; uncultured bacterium
OTU351	Bacteria; Spirochaetae; Spirochaetes; Spirochaetales; Spirochaetaceae; uncultured; uncultured Spirochaetes bacterium
OTU352	Bacteria; Chloroflexi; TK10; uncultured Chloroflexi bacterium
OTU353	Bacteria; Proteobacteria; Deltaproteobacteria; Bdellovibrionales; Bdellovibrionaceae; OM27 clade; uncultured delta proteobacterium
OTU354	Bacteria; OC31; uncultured bacterium
OTU355	Bacteria; Proteobacteria; Deltaproteobacteria; Myxococcales; 0319-6G20; uncultured organism
OTU356	Bacteria; Bacteroidetes; Sphingobacteriia; Sphingobacteriales; Saprospiraceae; uncultured; uncultured bacterium
OTU357	Bacteria; Proteobacteria; Gammaproteobacteria; Xanthomonadales; Xanthomonadaceae; uncultured; uncultured bacterium
OTU358	Bacteria; Cyanobacteria; Melainabacteria; Obscuribacterales; uncultured bacterium
OTU359	Bacteria; Chlorobi; Chlorobia; Chlorobiales; OPB56; uncultured Ignavibacteriales bacterium
OTU360	Bacteria; Bacteroidetes; Flavobacteriia; Flavobacteriales; Flavobacteriaceae; Flavobacterium; uncultured bacterium
OTU361	Bacteria; Proteobacteria; Betaproteobacteria; SC-I-84; uncultured Comamonadaceae bacterium
OTU362	Bacteria; Bacteroidetes; Cytophagia; Cytophagales; Cytophagaceae; uncultured; uncultured bacterium
OTU363	Bacteria; Acidobacteria; Acidobacteria; Subgroup 17; uncultured bacterium
OTU364	Bacteria; Proteobacteria; Deltaproteobacteria; Myxococcales; Polyangiaceae; Sorangium; uncultured bacterium
OTU365	Bacteria; Candidate division WS3; uncultured Latescibacteria bacterium
OTU366	Bacteria; Bacteroidetes; Sphingobacteriia; Sphingobacteriales; Saprospiraceae; uncultured; uncultured bacterium
OTU367	Bacteria; Proteobacteria; Deltaproteobacteria; Bdellovibrionales; Bacteriovoracaceae; Peredibacter; uncultured delta proteobacterium
OTU368	Bacteria; Proteobacteria; Gammaproteobacteria; Xanthomonadales; Xanthomonadaceae; Lysobacter; uncultured bacterium
OTU369	Bacteria; Chloroflexi; Anaerolineae; Anaerolineales; Anaerolineaceae; uncultured; uncultured bacterium
OTU370	Bacteria; Planctomycetes; Planctomycetacia; Planctomycetales; Planctomycetaceae; Planctomyces; uncultured bacterium
OTU371	Bacteria; Bacteroidetes; Sphingobacteriia; Sphingobacteriales; AKYH767; uncultured bacterium
OTU372	Bacteria; Candidate division TM7; uncultured bacterium
OTU373	Bacteria; Proteobacteria; Deltaproteobacteria; Bdellovibrionales; Bdellovibrionaceae; OM27 clade; uncultured bacterium
OTU374	Bacteria; Verrucomicrobia; OPB35 soil group; Unknown Order; Unknown Family; Pedosphaera; uncultured bacterium
OTU375	Bacteria; Acidobacteria; Holophagae; Subgroup 10; ABS-19; uncultured soil bacterium
OTU376	Bacteria; Candidate division BRC1; uncultured bacterium
OTU377	Bacteria; Candidate division TM7; uncultured bacterium
OTU378	Bacteria; Gemmatimonadetes; Gemmatimonadetes; Gemmatimonadales; Gemmatimonadaceae; uncultured; uncultured bacterium
OTU379	Bacteria; WCHB1-60; uncultured bacterium
OTU380	Bacteria; Planctomycetes; OM190; uncultured bacterium
OTU381	Bacteria; Planctomycetes; Phycisphaerae; Phycisphaerales; Phycisphaeraceae; CL500-3; uncultured bacterium
OTU382	Bacteria; Acidobacteria; Acidobacteria; Subgroup 17; uncultured bacterium
OTU383	Bacteria; Bacteroidetes; Sphingobacteriia; Sphingobacteriales; Saprospiraceae; uncultured; uncultured bacterium
OTU384	Bacteria; Proteobacteria; Deltaproteobacteria; Myxococcales; uncultured; uncultured bacterium
OTU385	Bacteria; Chloroflexi; Anaerolineae; Anaerolineales; Anaerolineaceae; uncultured; uncultured bacterium
OTU386	Bacteria; Proteobacteria; Gammaproteobacteria; Xanthomonadales; Xanthomonadales Incertae Sedis; Candidatus Competibacter; uncultured gamma proteobacterium
OTU387	Bacteria; Proteobacteria; Deltaproteobacteria; Myxococcales; Haliangiaceae; Haliangium; uncultured bacterium
OTU388	Bacteria; Proteobacteria; Deltaproteobacteria; Myxococcales; Polyangiaceae; Chondromyces; Jahnella thaxteri
OTU389	Bacteria; Proteobacteria; Deltaproteobacteria; Myxococcales; Phaselicystidaceae; Phaselicystis; uncultured bacterium
OTU390	Bacteria; Acidobacteria; Acidobacteria; Subgroup 6; uncultured bacterium
OTU391	Bacteria; Candidate division WS3; uncultured bacterium
OTU392	Bacteria; Proteobacteria; Gammaproteobacteria; Thiotrichales; Thiotrichaceae; Thiothrix; uncultured bacterium
OTU393	Bacteria; Chloroflexi; uncultured; uncultured bacterium
OTU394	Bacteria; Proteobacteria; Gammaproteobacteria; Xanthomonadales; Xanthomonadales Incertae Sedis; Candidatus Competibacter; uncultured bacterium
OTU395	Bacteria; Proteobacteria; Gammaproteobacteria; Xanthomonadales; Xanthomonadaceae; Thermomonas; uncultured bacterium
OTU396	Bacteria; Proteobacteria; Betaproteobacteria; Rhodocyclales; Rhodocyclaceae; Propionivibrio; uncultured bacterium
OTU397	Bacteria; Chlorobi; Chlorobia; Chlorobiales; SJA-28; uncultured Chlorobi bacterium
OTU398	Bacteria; Proteobacteria; Alphaproteobacteria; Rhodospirillales; Rhodospirillaceae; uncultured; uncultured bacterium
OTU399	Bacteria; Bacteroidetes; Flavobacteriia; Flavobacteriales; NS9 marine group; uncultured Bacteroidetes bacterium
OTU400	Bacteria; Proteobacteria; Deltaproteobacteria; Bdellovibrionales; Bdellovibrionaceae; Bdellovibrio; Bdellovibrio bacteriovorus
OTU401	Bacteria; Proteobacteria; Deltaproteobacteria; Myxococcales; 0319-6G20; uncultured bacterium
OTU402	Bacteria; TM6; uncultured bacterium
OTU403	Bacteria; Verrucomicrobia; Verrucomicrobiae; Verrucomicrobiales; Verrucomicrobiaceae; uncultured; uncultured bacterium
OTU404	Bacteria; Proteobacteria; TA18; uncultured bacterium
OTU405	Bacteria; Candidate division OD1; uncultured bacterium
OTU406	Bacteria; Proteobacteria; Gammaproteobacteria; Pseudomonadales; Pseudomonadaceae; Pseudomonas; Pseudomonas aeruginosa
OTU407	Bacteria; Proteobacteria; Deltaproteobacteria; GR-WP33-30; uncultured Desulfuromonadales bacterium
OTU408	Bacteria; Planctomycetes; OM190; uncultured bacterium
OTU409	Bacteria; Proteobacteria; Deltaproteobacteria; Bdellovibrionales; Bdellovibrionaceae; OM27 clade; uncultured bacterium
OTU410	Archaea; Euryarchaeota; Methanobacteria; Methanobacteriales; Methanobacteriaceae; Methanobacterium; uncultured archaeon
OTU411	Bacteria; Proteobacteria; Deltaproteobacteria; Myxococcales; uncultured; uncultured sludge bacterium
OTU412	Bacteria; Chloroflexi; Anaerolineae; Anaerolineales; Anaerolineaceae; uncultured; uncultured bacterium
OTU413	Bacteria; Proteobacteria; Deltaproteobacteria; Myxococcales; Haliangiaceae; Haliangium; uncultured bacterium
OTU414	Bacteria; Proteobacteria; Betaproteobacteria; Rhodocyclales; Rhodocyclaceae; Propionivibrio; uncultured bacterium
OTU415	Bacteria; Proteobacteria; Alphaproteobacteria; Rhizobiales; Hyphomicrobiaceae; Hyphomicrobium; uncultured bacterium
OTU416	Bacteria; Proteobacteria; Alphaproteobacteria; Rhizobiales; Methylobacteriaceae; uncultured; uncultured bacterium
OTU417	Bacteria; Proteobacteria; Deltaproteobacteria; Myxococcales; 0319-6G20; uncultured delta proteobacterium
OTU418	Bacteria; Proteobacteria; Deltaproteobacteria; Bdellovibrionales; Bdellovibrionaceae; Bdellovibrio; uncultured bacterium
OTU419	Bacteria; Planctomycetes; OM190; uncultured bacterium
OTU420	Bacteria; Proteobacteria; Gammaproteobacteria; Xanthomonadales; uncultured; uncultured bacterium
OTU421	Bacteria; Proteobacteria; Gammaproteobacteria; Thiotrichales; Thiotrichaceae; Thiothrix; uncultured bacterium
OTU422	Bacteria; Bacteroidetes; Bacteroidia; Bacteroidales; Prevotellaceae; Prevotella; uncultured bacterium
OTU423	Bacteria; Bacteroidetes; Sphingobacteriia; Sphingobacteriales; Chitinophagaceae; uncultured; uncultured bacterium
OTU424	Bacteria; Candidate division TM7; uncultured bacterium
OTU425	Bacteria; Bacteroidetes; Sphingobacteriia; Sphingobacteriales; Chitinophagaceae; uncultured; uncultured bacterium
OTU426	Bacteria; Proteobacteria; Deltaproteobacteria; Bdellovibrionales; Bdellovibrionaceae; Bdellovibrio; uncultured bacterium
OTU427	Bacteria; Proteobacteria; Alphaproteobacteria; SAR11 clade; uncultured bacterium
OTU428	Bacteria; Candidate division OD1; uncultured soil bacterium
OTU429	Bacteria; Firmicutes; Clostridia; Clostridiales; Ruminococcaceae; uncultured; uncultured bacterium
OTU430	Bacteria; Bacteroidetes; Cytophagia; Cytophagales; Cytophagaceae; uncultured; uncultured bacterium
OTU431	Bacteria; Proteobacteria; Deltaproteobacteria; Myxococcales; Phaselicystidaceae; Phaselicystis; uncultured bacterium
OTU432	Bacteria; Proteobacteria; Deltaproteobacteria; Myxococcales; 0319-6G20; uncultured Myxococcales bacterium
OTU433	Archaea; Euryarchaeota; Halobacteria; Halobacteriales; Deep Sea Hydrothermal Vent Gp 6(DHVEG-6); uncultured archaeon
OTU434	Bacteria; Acidobacteria; Acidobacteria; Subgroup 4; Unknown Family; Blastocatella; uncultured bacterium
OTU435	Bacteria; Elusimicrobia; Elusimicrobia; Lineage IIb; uncultured bacterium
OTU436	Bacteria; Spirochaetae; Spirochaetes; Spirochaetales; Leptospiraceae; Leptospira; uncultured bacterium
OTU437	Bacteria; Bacteroidetes; Sphingobacteriia; Sphingobacteriales; Chitinophagaceae; uncultured; uncultured bacterium
OTU438	Bacteria; Proteobacteria; Alphaproteobacteria; DB1-14; uncultured bacterium
OTU439	Bacteria; Proteobacteria; Alphaproteobacteria; Sphingomonadales; Sphingomonadaceae; Sphingopyxis; uncultured bacterium
OTU440	Bacteria; Proteobacteria; Betaproteobacteria; Burkholderiales; Burkholderiaceae; Chitinimonas; uncultured bacterium
OTU441	Bacteria; Bacteroidetes; Sphingobacteriia; Sphingobacteriales; WCHB1-69; uncultured bacterium
OTU442	Bacteria; Proteobacteria; Deltaproteobacteria; Myxococcales; Haliangiaceae; Haliangium; uncultured bacterium
OTU443	Bacteria; Acidobacteria; Acidobacteria; Subgroup 4; 11-24; uncultured bacterium
OTU444	Bacteria; Chloroflexi; Chloroflexia; Chloroflexales; Roseiflexaceae; Roseiflexus; uncultured bacterium
OTU445	Bacteria; Candidate division OP3; uncultured bacterium
OTU446	Bacteria; Candidate division OP3; uncultured bacterium
OTU447	Bacteria; Elusimicrobia; Elusimicrobia; MVP-88; uncultured deep-sea bacterium
OTU448	Bacteria; Proteobacteria; Deltaproteobacteria; Myxococcales; mle1-27; uncultured bacterium
OTU449	Bacteria; Bacteroidetes; Cytophagia; Cytophagales; Cytophagaceae; uncultured; uncultured bacterium
OTU450	Bacteria; Chloroflexi; Anaerolineae; Anaerolineales; Anaerolineaceae; uncultured; uncultured bacterium
OTU451	Bacteria; Proteobacteria; Gammaproteobacteria; Run-SP154; uncultured bacterium
OTU452	Bacteria; Proteobacteria; Gammaproteobacteria; Xanthomonadales; Xanthomonadales Incertae Sedis; uncultured; uncultured bacterium
OTU453	Bacteria; Proteobacteria; Deltaproteobacteria; Myxococcales; 0319-6G20; uncultured proteobacterium
OTU454	Bacteria; Proteobacteria; Gammaproteobacteria; Alteromonadales; Alteromonadaceae; Simiduia; uncultured bacterium
OTU455	Bacteria; Proteobacteria; Betaproteobacteria; Nitrosomonadales; Nitrosomonadaceae; uncultured; uncultured bacterium
OTU456	Bacteria; Proteobacteria; Deltaproteobacteria; Bdellovibrionales; Bdellovibrionaceae; Bdellovibrio; uncultured bacterium
OTU457	Bacteria; Bacteroidetes; Sphingobacteriia; Sphingobacteriales; Chitinophagaceae; uncultured; uncultured bacterium
OTU458	Bacteria; Proteobacteria; Gammaproteobacteria; Xanthomonadales; uncultured; uncultured bacterium
OTU459	Bacteria; Proteobacteria; Deltaproteobacteria; Myxococcales; Haliangiaceae; Haliangium; uncultured bacterium
OTU460	Bacteria; Planctomycetes; OM190; uncultured bacterium
OTU461	Bacteria; Proteobacteria; Alphaproteobacteria; Rhodospirillales; I-10; uncultured bacterium
OTU462	Bacteria; Actinobacteria; Actinobacteria; Frankiales; Geodermatophilaceae; uncultured; uncultured bacterium
OTU463	Bacteria; Proteobacteria; Alphaproteobacteria; Rhizobiales; Phyllobacteriaceae; Aquamicrobium; uncultured Aquamicrobium sp.
OTU464	Bacteria; Acidobacteria; Acidobacteria; Subgroup 4; Unknown Family; Blastocatella; uncultured bacterium
OTU465	Bacteria; Proteobacteria; Deltaproteobacteria; Myxococcales; 0319-6G20; uncultured bacterium
OTU466	Bacteria; Proteobacteria; Betaproteobacteria; Nitrosomonadales; Nitrosomonadaceae; uncultured; uncultured bacterium
OTU467	Bacteria; Candidate division OD1; uncultured bacterium
OTU468	Bacteria; Proteobacteria; Alphaproteobacteria; Caulobacterales; Hyphomonadaceae; Hirschia; uncultured bacterium
OTU469	Bacteria; Planctomycetes; Planctomycetacia; Planctomycetales; Planctomycetaceae; uncultured; uncultured bacterium
OTU470	Bacteria; Cyanobacteria; Melainabacteria; Obscuribacterales; uncultured bacterium
OTU471	Bacteria; Planctomycetes; Pla4 lineage; uncultured bacterium
OTU472	Bacteria; Bacteroidetes; Sphingobacteriia; Sphingobacteriales; NS11-12 marine group; uncultured bacterium
OTU473	Bacteria; Proteobacteria; Alphaproteobacteria; Rickettsiales; LWSR-14; uncultured organism
OTU474	Bacteria; Candidate division BRC1; uncultured soil bacterium
OTU475	Bacteria; Proteobacteria; Alphaproteobacteria; Rhodospirillales; B79; uncultured bacterium
OTU476	Bacteria; Proteobacteria; Alphaproteobacteria; Rickettsiales; AKIW1012; Caedibacter caryophilus
OTU477	Bacteria; Bacteroidetes; Sphingobacteriia; Sphingobacteriales; Chitinophagaceae; uncultured; uncultured Sphingobacteriales bacterium
OTU478	Bacteria; Verrucomicrobia; OPB35 soil group; uncultured bacterium
OTU479	Bacteria; Proteobacteria; Deltaproteobacteria; Myxococcales; Sandaracinaceae; Sandaracinus; uncultured bacterium
OTU480	No blast hit
OTU481	Bacteria; Candidate division WS3; uncultured soil bacterium PBS-III-30
OTU482	Bacteria; Proteobacteria; Deltaproteobacteria; Myxococcales; Polyangiaceae; Sorangium; uncultured bacterium
OTU483	Bacteria; Firmicutes; Clostridia; Clostridiales; Eubacteriaceae; uncultured; uncultured bacterium
OTU484	Bacteria; Proteobacteria; Alphaproteobacteria; Rhizobiales; C2U; uncultured bacterium
OTU485	Bacteria; Bacteroidetes; Sphingobacteriia; Sphingobacteriales; WCHB1-69; uncultured bacterium
OTU486	Bacteria; BD1-5; uncultured bacterium GKS2-174
OTU487	Bacteria; Proteobacteria; TA18; uncultured bacterium
OTU488	Bacteria; Candidate division OD1; uncultured bacterium
OTU489	Bacteria; Proteobacteria; Alphaproteobacteria; Rhizobiales; JG35-K1-AG5; uncultured bacterium
OTU490	Bacteria; Actinobacteria; Acidimicrobiia; Acidimicrobiales; Iamiaceae; Iamia; uncultured bacterium
OTU491	Bacteria; Proteobacteria; Deltaproteobacteria; Myxococcales; Phaselicystidaceae; Phaselicystis; uncultured bacterium
OTU492	Bacteria; Proteobacteria; Deltaproteobacteria; Myxococcales; mle1-27; uncultured delta proteobacterium
OTU493	Bacteria; Candidate division OD1; uncultured bacterium
OTU494	Bacteria; Acidobacteria; Subgroup 22; uncultured bacterium
OTU495	Bacteria; Bacteroidetes; Flavobacteriia; Flavobacteriales; Cryomorphaceae; Crocinitomix; uncultured bacterium
OTU496	Bacteria; Proteobacteria; Deltaproteobacteria; Myxococcales; 0319-6G20; uncultured bacterium
OTU497	Bacteria; Proteobacteria; Deltaproteobacteria; Myxococcales; Haliangiaceae; Haliangium; uncultured bacterium
OTU498	Bacteria; Candidate division OD1; uncultured organism
OTU499	Bacteria; Acidobacteria; Acidobacteria; Subgroup 3; Unknown Family; Bryobacter; uncultured bacterium
OTU500	Bacteria; Proteobacteria; Gammaproteobacteria; Pseudomonadales; Moraxellaceae; uncultured; uncultured bacterium
OTU501	Bacteria; Bacteroidetes; Sphingobacteriia; Sphingobacteriales; PHOS-HE51; uncultured bacterium
OTU502	Bacteria; Proteobacteria; Betaproteobacteria; Nitrosomonadales; Nitrosomonadaceae; Nitrosomonas; uncultured bacterium
OTU503	Bacteria; Planctomycetes; Phycisphaerae; mle1-8; uncultured bacterium
OTU504	Bacteria; Planctomycetes; Planctomycetacia; Planctomycetales; Planctomycetaceae; uncultured; uncultured planctomycete
OTU505	Bacteria; Planctomycetes; OM190; uncultured planctomycete
OTU506	Bacteria; Proteobacteria; Deltaproteobacteria; Myxococcales; Nannocystaceae; uncultured; uncultured delta proteobacterium
OTU507	Bacteria; Proteobacteria; TA18; uncultured bacterium
OTU508	Bacteria; Bacteroidetes; Cytophagia; Cytophagales; Cytophagaceae; Leadbetterella; uncultured bacterium
OTU509	Bacteria; Proteobacteria; Deltaproteobacteria; Myxococcales; 0319-6G20; uncultured bacterium
OTU510	Bacteria; Proteobacteria; Deltaproteobacteria; Bdellovibrionales; Bdellovibrionaceae; Bdellovibrio; uncultured bacterium
OTU511	Bacteria; Spirochaetae; Spirochaetes; Spirochaetales; Spirochaetaceae; uncultured; uncultured bacterium
OTU512	Bacteria; Proteobacteria; Deltaproteobacteria; Myxococcales; mle1-27; uncultured bacterium
OTU513	Bacteria; Bacteroidetes; Flavobacteriia; Flavobacteriales; Flavobacteriaceae; Chryseobacterium; Chryseobacterium taeanense
OTU514	Bacteria; Proteobacteria; Betaproteobacteria; Burkholderiales; Comamonadaceae; Hydrogenophaga; uncultured bacterium
OTU515	Bacteria; NPL-UPA2; uncultured bacterium
OTU516	Bacteria; Candidate division OP3; uncultured bacterium
OTU517	Bacteria; Acidobacteria; Acidobacteria; Subgroup 4; 11-24; uncultured bacterium
OTU518	Bacteria; WCHB1-60; uncultured bacterium
OTU519	Bacteria; Acidobacteria; Acidobacteria; Subgroup 4; Unknown Family; Blastocatella; uncultured bacterium
OTU520	Bacteria; Actinobacteria; Actinobacteria; Bifidobacteriales; Bifidobacteriaceae; Bifidobacterium; Bifidobacterium gallicum
OTU521	Bacteria; Proteobacteria; Betaproteobacteria; Rhodocyclales; Rhodocyclaceae; uncultured; uncultured bacterium
OTU522	Bacteria; Proteobacteria; Deltaproteobacteria; Myxococcales; mle1-27; uncultured delta proteobacterium
OTU523	Bacteria; Proteobacteria; Alphaproteobacteria; Rhizobiales; A0839; uncultured bacterium
OTU524	Bacteria; Candidate division OD1; uncultured bacterium
OTU525	Bacteria; Acidobacteria; Acidobacteria; Subgroup 3; SJA-149; uncultured bacterium
OTU526	Bacteria; Candidate division OP11; uncultured bacterium
OTU527	Bacteria; Bacteroidetes; Sphingobacteriia; Sphingobacteriales; PHOS-HE51; uncultured bacterium
OTU528	Bacteria; Verrucomicrobia; Verrucomicrobiae; Verrucomicrobiales; Verrucomicrobiaceae; Verrucomicrobium; uncultured Verrucomicrobia bacterium
OTU529	Bacteria; Proteobacteria; Deltaproteobacteria; Desulfobacterales; Desulfobulbaceae; Desulfobulbus; uncultured Desulfobulbus sp.
OTU530	Bacteria; Actinobacteria; Thermoleophilia; Solirubrobacterales; 480-2; uncultured bacterium
OTU531	Bacteria; Actinobacteria; Coriobacteriia; Coriobacteriales; Coriobacteriaceae; Collinsella; uncultured bacterium
OTU532	Bacteria; Firmicutes; Clostridia; Clostridiales; Ruminococcaceae; Fastidiosipila; uncultured bacterium
OTU533	Bacteria; Candidate division OD1; uncultured bacterium
OTU534	Bacteria; Proteobacteria; Alphaproteobacteria; Rickettsiales; Holosporaceae; uncultured; uncultured alpha proteobacterium
OTU535	Bacteria; Verrucomicrobia; OPB35 soil group; uncultured bacterium
OTU536	Bacteria; Proteobacteria; Deltaproteobacteria; Desulfovibrionales; Desulfomicrobiaceae; Desulfomicrobium; Desulfomicrobium sp. B1
OTU537	Bacteria; Proteobacteria; Alphaproteobacteria; Rhizobiales; Hyphomicrobiaceae; Rhodoplanes; uncultured bacterium
OTU538	Bacteria; Proteobacteria; Gammaproteobacteria; Alteromonadales; Shewanellaceae; Shewanella; uncultured gamma proteobacterium
OTU539	Bacteria; Proteobacteria; Betaproteobacteria; Nitrosomonadales; Nitrosomonadaceae; uncultured; uncultured bacterium
OTU540	Bacteria; Firmicutes; Bacilli; Lactobacillales; Enterococcaceae; Tetragenococcus; Tetragenococcus muriaticus
OTU541	Bacteria; Planctomycetes; Phycisphaerae; Phycisphaerales; Phycisphaeraceae; SM1A02; uncultured bacterium
OTU542	Bacteria; Elusimicrobia; Elusimicrobia; Lineage IIb; uncultured bacterium
OTU543	Bacteria; Chloroflexi; Anaerolineae; Anaerolineales; Anaerolineaceae; Longilinea; uncultured bacterium
OTU544	Bacteria; Candidate division OD1; uncultured soil bacterium
OTU545	Bacteria; Candidate division OD1; uncultured bacterium
OTU546	Bacteria; Verrucomicrobia; OPB35 soil group; uncultured bacterium
OTU547	Bacteria; Actinobacteria; Rubrobacteria; Rubrobacterales; Rubrobacteriaceae; Rubrobacter; Rubrobacter xylanophilus DSM 9941
OTU548	Bacteria; Bacteroidetes; Sphingobacteriia; Sphingobacteriales; Sphingobacteriaceae; Arcticibacter; uncultured bacterium
OTU549	Bacteria; Bacteroidetes; Sphingobacteriia; Sphingobacteriales; Saprospiraceae; uncultured; uncultured bacterium
OTU550	Bacteria; Proteobacteria; Betaproteobacteria; Burkholderiales; Alcaligenaceae; Parasutterella; uncultured bacterium
OTU551	Bacteria; Proteobacteria; Gammaproteobacteria; NKB5; uncultured bacterium
OTU552	Bacteria; Chloroflexi; Anaerolineae; Anaerolineales; Anaerolineaceae; uncultured; uncultured bacterium
OTU553	Bacteria; Proteobacteria; Deltaproteobacteria; Desulfuromonadales; GR-WP33-58; uncultured bacterium
OTU554	Bacteria; Firmicutes; Clostridia; Clostridiales; Peptostreptococcaceae; Incertae Sedis; uncultured bacterium
OTU555	Bacteria; Chloroflexi; Anaerolineae; Anaerolineales; Anaerolineaceae; uncultured; uncultured soil bacterium
OTU556	Bacteria; Candidate division TM7; uncultured bacterium SBR2013
OTU557	Bacteria; Proteobacteria; Betaproteobacteria; Burkholderiales; Comamonadaceae; Acidovorax; uncultured bacterium
OTU558	Bacteria; Proteobacteria; Alphaproteobacteria; Rickettsiales; SM2D12; uncultured bacterium
OTU559	Bacteria; Chloroflexi; Caldilineae; Caldilineales; Caldilineaceae; uncultured; uncultured bacterium
OTU560	Bacteria; Chlorobi; Chlorobia; Chlorobiales; SJA-28; uncultured bacterium
OTU561	Bacteria; Proteobacteria; Betaproteobacteria; Nitrosomonadales; Nitrosomonadaceae; uncultured; uncultured beta proteobacterium
OTU562	Bacteria; Verrucomicrobia; Opitutae; vadinHA64; uncultured Verrucomicrobia bacterium
OTU563	Bacteria; Proteobacteria; Gammaproteobacteria; NKB5; uncultured bacterium
OTU564	Bacteria; Proteobacteria; Gammaproteobacteria; NKB5; uncultured gamma proteobacterium
OTU565	Bacteria; BD1-5; Gracilibacteria bacterium canine oral taxon 291
OTU566	Bacteria; Proteobacteria; Betaproteobacteria; Burkholderiales; Comamonadaceae; Variovorax; uncultured bacterium
OTU567	Bacteria; Chlorobi; Ignavibacteria; Ignavibacteriales; BSV26; uncultured bacterium
OTU568	Bacteria; Planctomycetes; OM190; uncultured bacterium
OTU569	Bacteria; Chloroflexi; Anaerolineae; Anaerolineales; Anaerolineaceae; uncultured; uncultured bacterium
OTU570	Bacteria; Candidate division OD1; uncultured bacterium
OTU571	Bacteria; WCHB1-60; uncultured bacterium
OTU572	Bacteria; Elusimicrobia; Elusimicrobia; MVP-88; uncultured Termite group 1 bacterium
OTU573	Bacteria; Bacteroidetes; Cytophagia; Cytophagales; Cytophagaceae; uncultured; uncultured bacterium
OTU574	Bacteria; Synergistetes; Synergistia; Synergistales; Synergistaceae; uncultured; bacterium enrichment culture clone M148
OTU575	Bacteria; Candidate division TM7; uncultured bacterium
OTU576	Bacteria; Bacteroidetes; Sphingobacteriia; Sphingobacteriales; S15A-MN91; uncultured soil bacterium
OTU577	Bacteria; Proteobacteria; Deltaproteobacteria; Myxococcales; Polyangiaceae; Byssovorax; uncultured bacterium
OTU578	Bacteria; Actinobacteria; Actinobacteria; PeM15; uncultured bacterium
OTU579	Bacteria; Bacteroidetes; Cytophagia; Cytophagales; Cytophagaceae; uncultured; uncultured bacterium
OTU580	Bacteria; Proteobacteria; Deltaproteobacteria; Myxococcales; Cystobacteraceae; Anaeromyxobacter; uncultured bacterium
OTU581	Bacteria; Verrucomicrobia; Spartobacteria; Chthoniobacterales; Chthoniobacteraceae; Chthoniobacter; uncultured bacterium
OTU582	Bacteria; Proteobacteria; Alphaproteobacteria; Caulobacterales; Caulobacteraceae; Brevundimonas; uncultured Brevundimonas sp.
OTU583	Archaea; Euryarchaeota; Halobacteria; Halobacteriales; Deep Sea Hydrothermal Vent Gp 6(DHVEG-6); uncultured euryarchaeote
OTU584	Bacteria; Candidate division WS3; uncultured bacterium
OTU585	Bacteria; Proteobacteria; Deltaproteobacteria; Myxococcales; mle1-27; uncultured delta proteobacterium
OTU586	Bacteria; Bacteroidetes; Flavobacteriia; Flavobacteriales; NS9 marine group; uncultured soil bacterium
OTU587	Bacteria; Bacteroidetes; Sphingobacteriia; Sphingobacteriales; Chitinophagaceae; uncultured; uncultured Saprospiraceae bacterium
OTU588	Bacteria; Proteobacteria; Betaproteobacteria; Nitrosomonadales; Nitrosomonadaceae; Nitrosomonas; uncultured bacterium
OTU589	Bacteria; Synergistetes; Synergistia; Synergistales; Synergistaceae; uncultured; uncultured Aminobacterium sp.
OTU590	Bacteria; Bacteroidetes; Sphingobacteriia; Sphingobacteriales; NS11-12 marine group; uncultured bacterium
OTU591	Bacteria; TM6; uncultured bacterium
OTU592	Bacteria; Proteobacteria; SPOTSOCT00m83; uncultured proteobacterium
OTU593	Bacteria; Elusimicrobia; Elusimicrobia; Lineage IIb; uncultured bacterium
OTU594	Bacteria; Chlamydiae; Chlamydiae; Chlamydiales; cvE6; uncultured Chlamydiales bacterium
OTU595	Bacteria; Proteobacteria; Alphaproteobacteria; Rickettsiales; Rickettsiaceae; Rickettsia; uncultured bacterium
OTU596	No blast hit
OTU597	Bacteria; Proteobacteria; Deltaproteobacteria; Myxococcales; Haliangiaceae; Haliangium; uncultured bacterium
OTU598	Bacteria; Bacteroidetes; Sphingobacteriia; Sphingobacteriales; Saprospiraceae; uncultured; uncultured Saprospiraceae bacterium
OTU599	Bacteria; Proteobacteria; Deltaproteobacteria; Myxococcales; mle1-27; uncultured delta proteobacterium
OTU600	Bacteria; Candidate division OD1; uncultured bacterium
OTU601	Bacteria; Planctomycetes; Phycisphaerae; Phycisphaerales; Phycisphaeraceae; SM1A02; uncultured bacterium
OTU602	Bacteria; Proteobacteria; Alphaproteobacteria; Rhizobiales; Hyphomicrobiaceae; Pedomicrobium; uncultured bacterium
OTU603	Bacteria; Proteobacteria; Alphaproteobacteria; Parvularculales; Parvularculaceae; Parvularcula; uncultured bacterium
OTU604	Bacteria; Candidate division OD1; uncultured bacterium
OTU605	Bacteria; Proteobacteria; Gammaproteobacteria; Xanthomonadales; Xanthomonadales Incertae Sedis; Candidatus Competibacter; uncultured bacterium
OTU606	Bacteria; Chloroflexi; Anaerolineae; Anaerolineales; Anaerolineaceae; Leptolinea; uncultured bacterium
OTU607	Bacteria; Chloroflexi; Anaerolineae; Anaerolineales; Anaerolineaceae; uncultured; uncultured bacterium
OTU608	Bacteria; Bacteroidetes; Sphingobacteriia; Sphingobacteriales; PHOS-HE51; uncultured bacterium
OTU609	Bacteria; Chlamydiae; Chlamydiae; Chlamydiales; Simkaniaceae; Candidatus Rhabdochlamydia; uncultured Chlamydia sp.
OTU610	Bacteria; Proteobacteria; Alphaproteobacteria; Rhodobacterales; Rhodobacteraceae; Yangia; unidentified marine bacterioplankton
OTU611	Bacteria; Proteobacteria; Deltaproteobacteria; Myxococcales; Sandaracinaceae; uncultured bacterium
OTU612	Bacteria; Firmicutes; Clostridia; Clostridiales; Ruminococcaceae; Incertae Sedis; uncultured Clostridiales bacterium
OTU613	Bacteria; Bacteroidetes; Flavobacteriia; Flavobacteriales; NS9 marine group; uncultured bacterium
OTU614	Bacteria; Bacteroidetes; Sphingobacteriia; Sphingobacteriales; Saprospiraceae; Lewinella; uncultured bacterium
OTU615	Bacteria; BD1-5; uncultured bacterium
OTU616	Bacteria; Proteobacteria; Betaproteobacteria; Rhodocyclales; Rhodocyclaceae; Thauera; uncultured bacterium
OTU617	Bacteria; Proteobacteria; Deltaproteobacteria; Myxococcales; Cystobacteraceae; Anaeromyxobacter; uncultured soil bacterium
OTU618	Bacteria; Chloroflexi; Anaerolineae; Anaerolineales; Anaerolineaceae; uncultured; uncultured bacterium
OTU619	No blast hit
OTU620	Bacteria; Verrucomicrobia; OPB35 soil group; uncultured bacterium
OTU621	Bacteria; Firmicutes; Bacilli; Lactobacillales; Lactobacillaceae; Lactobacillus; uncultured bacterium
OTU622	Bacteria; Planctomycetes; Planctomycetacia; Planctomycetales; Planctomycetaceae; Pirellula; uncultured bacterium
OTU623	Bacteria; Candidate division TM7; uncultured bacterium
OTU624	Bacteria; Bacteroidetes; Sphingobacteriia; Sphingobacteriales; Chitinophagaceae; uncultured; uncultured bacterium
OTU625	Bacteria; Planctomycetes; Planctomycetacia; Planctomycetales; Planctomycetaceae; uncultured; uncultured bacterium
OTU626	Bacteria; Firmicutes; Clostridia; Clostridiales; Family XI; uncultured; uncultured bacterium
OTU627	Bacteria; Proteobacteria; Gammaproteobacteria; Pseudomonadales; Pseudomonadaceae; Cellvibrio; uncultured bacterium
OTU628	Bacteria; Proteobacteria; Deltaproteobacteria; Myxococcales; mle1-27; uncultured delta proteobacterium
OTU629	Bacteria; Proteobacteria; Alphaproteobacteria; Rhodospirillales; I-10; uncultured bacterium
OTU630	Bacteria; Proteobacteria; Alphaproteobacteria; Sphingomonadales; Sphingomonadaceae; Novosphingobium; uncultured bacterium
OTU631	Bacteria; Candidate division OD1; uncultured bacterium
OTU632	Bacteria; Firmicutes; Clostridia; Clostridiales; Lachnospiraceae; Incertae Sedis; uncultured bacterium
OTU633	Bacteria; Candidate division OD1; uncultured bacterium
OTU634	Bacteria; Chloroflexi; Anaerolineae; Anaerolineales; Anaerolineaceae; uncultured; uncultured bacterium
OTU635	Bacteria; Acidobacteria; Holophagae; Subgroup 10; ABS-19; uncultured bacterium
OTU636	Bacteria; Actinobacteria; Acidimicrobiia; Acidimicrobiales; Acidimicrobiales Incertae Sedis; Candidatus Microthrix; uncultured bacterium
OTU637	Bacteria; TM6; uncultured bacterium
OTU638	Bacteria; Bacteroidetes; Sphingobacteriia; Sphingobacteriales; Chitinophagaceae; uncultured; uncultured bacterium
OTU639	Bacteria; Proteobacteria; Alphaproteobacteria; Caulobacterales; Caulobacteraceae; uncultured; uncultured bacterium
OTU640	Bacteria; Candidate division OD1; uncultured bacterium
OTU641	Bacteria; Proteobacteria; Deltaproteobacteria; Myxococcales; 0319-6G20; uncultured bacterium
OTU642	Bacteria; TM6; uncultured bacterium
OTU643	Bacteria; Proteobacteria; Alphaproteobacteria; Rhodospirillales; Rhodospirillales Incertae Sedis; Reyranella; uncultured bacterium
OTU644	Bacteria; Proteobacteria; Deltaproteobacteria; Myxococcales; Haliangiaceae; Haliangium; uncultured delta proteobacterium
OTU645	Bacteria; Bacteroidetes; Sphingobacteriia; Sphingobacteriales; env.OPS 17; uncultured bacterium
OTU646	Bacteria; Proteobacteria; Deltaproteobacteria; Myxococcales; 0319-6G20; uncultured delta proteobacterium
OTU647	Bacteria; Proteobacteria; Deltaproteobacteria; Myxococcales; uncultured; uncultured bacterium
OTU648	Bacteria; Candidate division OD1; uncultured bacterium
OTU649	Bacteria; Spirochaetae; Spirochaetes; SHA-41; uncultured bacterium
OTU650	Bacteria; Proteobacteria; Deltaproteobacteria; Myxococcales; Cystobacteraceae; Anaeromyxobacter; uncultured proteobacterium
OTU651	Bacteria; Proteobacteria; Alphaproteobacteria; Rickettsiales; Rickettsiales Incertae Sedis; Candidatus Odyssella; uncultured bacterium
OTU652	Bacteria; Proteobacteria; Deltaproteobacteria; Bdellovibrionales; Bdellovibrionaceae; Bdellovibrio; uncultured bacterium
OTU653	Archaea; Euryarchaeota; Halobacteria; Halobacteriales; Miscellaneous Euryarchaeotic Group(MEG); Candidatus Iainarchaeum; Diapherotrites archaeon SCGC AAA011-N19
OTU654	Bacteria; Verrucomicrobia; Verrucomicrobiae; Verrucomicrobiales; Verrucomicrobiaceae; uncultured; uncultured Verrucomicrobia bacterium
OTU655	Bacteria; Proteobacteria; Gammaproteobacteria; NKB5; uncultured bacterium
OTU656	Bacteria; Actinobacteria; Actinobacteria; Propionibacteriales; Propionibacteriaceae; Propioniciclava; uncultured bacterium
OTU657	Bacteria; Proteobacteria; Deltaproteobacteria; Myxococcales; Polyangiaceae; Sorangium; uncultured Polyangiaceae bacterium
OTU658	Bacteria; Verrucomicrobia; OPB35 soil group; uncultured bacterium
OTU659	Bacteria; Proteobacteria; Deltaproteobacteria; Bdellovibrionales; Bdellovibrionaceae; OM27 clade; uncultured delta proteobacterium
OTU660	Bacteria; Firmicutes; Clostridia; Clostridiales; Ruminococcaceae; uncultured; uncultured bacterium
OTU661	Bacteria; Verrucomicrobia; Verrucomicrobiae; Verrucomicrobiales; Verrucomicrobiaceae; uncultured; uncultured bacterium
OTU662	Bacteria; Chloroflexi; Chloroflexia; Chloroflexales; Roseiflexaceae; Roseiflexus; uncultured bacterium
OTU663	Bacteria; Bacteroidetes; Sphingobacteriia; Sphingobacteriales; env.OPS 17; uncultured bacterium
OTU664	Bacteria; Proteobacteria; Deltaproteobacteria; Myxococcales; uncultured; uncultured bacterium
OTU665	Bacteria; Candidate division OD1; uncultured bacterium
OTU666	Bacteria; Planctomycetes; Phycisphaerae; Phycisphaerales; Phycisphaeraceae; SM1A02; uncultured Planctomycetaceae bacterium
OTU667	Bacteria; WCHB1-60; uncultured bacterium
OTU668	Bacteria; Planctomycetes; Planctomycetacia; Planctomycetales; Planctomycetaceae; Gemmata; uncultured bacterium
OTU669	Bacteria; Planctomycetes; Phycisphaerae; Phycisphaerales; Phycisphaeraceae; SM1A02; uncultured bacterium
OTU670	Bacteria; Acidobacteria; Acidobacteria; Subgroup 4; 11-24; uncultured bacterium
OTU671	Bacteria; Chloroflexi; Anaerolineae; Anaerolineales; Anaerolineaceae; uncultured; uncultured bacterium
OTU672	Bacteria; TM6; uncultured bacterium SBRH58
OTU673	Bacteria; Chloroflexi; Thermomicrobia; JG30-KF-CM45; uncultured soil bacterium
OTU674	Bacteria; Verrucomicrobia; Opitutae; Opitutales; Opitutaceae; Opitutus; uncultured bacterium
OTU675	Bacteria; Proteobacteria; Deltaproteobacteria; Bdellovibrionales; Bdellovibrionaceae; OM27 clade; uncultured bacterium
OTU676	Bacteria; Verrucomicrobia; OPB35 soil group; uncultured bacterium
OTU677	Bacteria; Chlorobi; Chlorobia; Chlorobiales; OPB56; uncultured bacterium
OTU678	Bacteria; Proteobacteria; Alphaproteobacteria; Rickettsiales; Rickettsiales Incertae Sedis; Candidatus Captivus; uncultured bacterium
OTU679	Bacteria; Bacteroidetes; Flavobacteriia; Flavobacteriales; Cryomorphaceae; Crocinitomix; uncultured bacterium
OTU680	Bacteria; Verrucomicrobia; OPB35 soil group; uncultured Verrucomicrobia bacterium
OTU681	Bacteria; Proteobacteria; Deltaproteobacteria; Myxococcales; mle1-27; uncultured bacterium
OTU682	Bacteria; Planctomycetes; Planctomycetacia; Planctomycetales; Planctomycetaceae; Zavarzinella; Zavarzinella formosa
OTU683	Bacteria; Proteobacteria; Deltaproteobacteria; Desulfovibrionales; Desulfovibrionaceae; Desulfovibrio; uncultured Desulfovibrio sp.
OTU684	Bacteria; Lentisphaerae; PBS-III-20; uncultured Verrucomicrobia bacterium
OTU685	Bacteria; Proteobacteria; Gammaproteobacteria; Xanthomonadales; Xanthomonadaceae; Tahibacter; uncultured bacterium
OTU686	Bacteria; Candidate division OP8; uncultured bacterium
OTU687	Bacteria; WCHB1-60; uncultured bacterium
OTU688	Bacteria; Proteobacteria; Alphaproteobacteria; Rhizobiales; Hyphomicrobiaceae; Hyphomicrobium; uncultured bacterium
OTU689	Bacteria; Proteobacteria; Alphaproteobacteria; Rhizobiales; Rhizobiales Incertae Sedis; Rhizomicrobium; uncultured bacterium
OTU690	Bacteria; Planctomycetes; BD7-11; uncultured bacterium
OTU691	Bacteria; Planctomycetes; Phycisphaerae; mle1-8; uncultured bacterium
OTU692	Bacteria; Planctomycetes; Phycisphaerae; Phycisphaerales; Phycisphaeraceae; SM1A02; uncultured bacterium
OTU693	Bacteria; Proteobacteria; Alphaproteobacteria; Rhodospirillales; I-10; uncultured alpha proteobacterium
OTU694	Bacteria; Chlorobi; Ignavibacteria; Ignavibacteriales; BSV26; uncultured bacterium
OTU695	Bacteria; Planctomycetes; Phycisphaerae; Phycisphaerales; Phycisphaeraceae; SM1A02; uncultured bacterium
OTU696	Bacteria; Proteobacteria; Deltaproteobacteria; Myxococcales; uncultured; uncultured bacterium
OTU697	Bacteria; Bacteroidetes; Bacteroidia; Bacteroidales; Porphyromonadaceae; Petrimonas; uncultured bacterium
OTU698	Bacteria; Cyanobacteria; Chloroplast; uncultured bacterium
OTU699	Bacteria; Proteobacteria; Deltaproteobacteria; Myxococcales; Phaselicystidaceae; Phaselicystis; uncultured delta proteobacterium
OTU700	Bacteria; Actinobacteria; Actinobacteria; Corynebacteriales; Nocardiaceae; Skermania; uncultured bacterium
OTU701	Bacteria; Proteobacteria; Gammaproteobacteria; NKB5; uncultured bacterium
OTU702	Bacteria; Proteobacteria; Deltaproteobacteria; Myxococcales; uncultured; uncultured Firmicutes bacterium
OTU703	Bacteria; Proteobacteria; Betaproteobacteria; Nitrosomonadales; Nitrosomonadaceae; uncultured; Xanthomonadaceae bacterium JGI 0001002-F18
OTU704	Bacteria; Acidobacteria; Acidobacteria; Subgroup 3; Unknown Family; Bryobacter; uncultured bacterium
OTU705	Bacteria; Planctomycetes; Phycisphaerae; Phycisphaerales; Phycisphaeraceae; SM1A02; uncultured bacterium
OTU706	Bacteria; Firmicutes; Clostridia; Clostridiales; Lachnospiraceae; Pseudobutyrivibrio; uncultured bacterium
OTU707	Bacteria; Proteobacteria; Gammaproteobacteria; Legionellales; Coxiellaceae; Aquicella; uncultured bacterium
OTU708	Bacteria; Actinobacteria; Thermoleophilia; Solirubrobacterales; YNPFFP1; uncultured bacterium
OTU709	Bacteria; Proteobacteria; Alphaproteobacteria; Sphingomonadales; Sphingomonadaceae; Sphingobium; uncultured bacterium
OTU710	Bacteria; Proteobacteria; Gammaproteobacteria; Chromatiales; Ectothiorhodospiraceae; Acidiferrobacter; uncultured bacterium
OTU711	Bacteria; Proteobacteria; Deltaproteobacteria; Myxococcales; mle1-27; uncultured delta proteobacterium
OTU712	Bacteria; Proteobacteria; Betaproteobacteria; Neisseriales; Neisseriaceae; uncultured; uncultured bacterium
OTU713	Bacteria; Bacteroidetes; Bacteroidia; Bacteroidales; Porphyromonadaceae; Paludibacter; uncultured bacterium
OTU714	Bacteria; Bacteroidetes; Sphingobacteriia; Sphingobacteriales; Chitinophagaceae; Sediminibacterium; uncultured bacterium
OTU715	Bacteria; Proteobacteria; Alphaproteobacteria; Rickettsiales; Rickettsiales Incertae Sedis; Candidatus Captivus; uncultured bacterium
OTU716	Bacteria; Bacteroidetes; Bacteroidia; Bacteroidales; Rikenellaceae; Blvii28 wastewater-sludge group; uncultured Anaerophaga sp.
OTU717	Bacteria; Proteobacteria; Deltaproteobacteria; Myxococcales; mle1-27; uncultured delta proteobacterium
OTU718	Bacteria; Candidate division OD1; uncultured bacterium
OTU719	Bacteria; Candidate division OD1; uncultured bacterium
OTU720	Bacteria; TA06; uncultured bacterium
OTU721	No blast hit
OTU722	Bacteria; Proteobacteria; Deltaproteobacteria; Bdellovibrionales; Bdellovibrionaceae; Bdellovibrio; Bdellovibrio sp. MPA
OTU723	Bacteria; Proteobacteria; Deltaproteobacteria; Bdellovibrionales; Bdellovibrionaceae; OM27 clade; uncultured bacterium
OTU724	Bacteria; Verrucomicrobia; OPB35 soil group; uncultured bacterium
OTU725	Bacteria; Proteobacteria; Deltaproteobacteria; Bdellovibrionales; Bdellovibrionaceae; Bdellovibrio; uncultured delta proteobacterium
OTU726	Bacteria; Proteobacteria; Deltaproteobacteria; Bdellovibrionales; Bdellovibrionaceae; OM27 clade; uncultured bacterium
OTU727	Bacteria; Elusimicrobia; Elusimicrobia; Lineage IIb; uncultured soil bacterium
OTU728	Bacteria; Proteobacteria; Deltaproteobacteria; Myxococcales; Cystobacteraceae; Cystobacter sp. BD54
OTU729	Bacteria; Actinobacteria; Acidimicrobiia; Acidimicrobiales; uncultured; uncultured actinobacterium
OTU730	Bacteria; Acidobacteria; Acidobacteria; Subgroup 3; Unknown Family; Bryobacter; uncultured bacterium
OTU731	Bacteria; Planctomycetes; Planctomycetacia; Planctomycetales; Planctomycetaceae; Planctomyces; uncultured bacterium
OTU732	Bacteria; Chloroflexi; Anaerolineae; Anaerolineales; Anaerolineaceae; uncultured; uncultured bacterium
OTU733	Bacteria; Planctomycetes; Planctomycetacia; Planctomycetales; Planctomycetaceae; Gemmata; uncultured bacterium
OTU734	Bacteria; Candidate division OP3; uncultured Verrucomicrobia bacterium
OTU735	Bacteria; Proteobacteria; Deltaproteobacteria; Bdellovibrionales; Bacteriovoracaceae; Peredibacter; uncultured delta proteobacterium
OTU736	Bacteria; Proteobacteria; Gammaproteobacteria; Oceanospirillales; Oceanospirillaceae; Pseudospirillum; uncultured bacterium
OTU737	Bacteria; Verrucomicrobia; Verrucomicrobiae; Verrucomicrobiales; DEV007; uncultured bacterium
OTU738	Bacteria; Bacteroidetes; Bacteroidia; Bacteroidales; Porphyromonadaceae; Paludibacter; uncultured bacterium
OTU739	Bacteria; Planctomycetes; BD7-11; uncultured bacterium
OTU740	Bacteria; Caldiserica; Caldisericia; Caldisericales; WCHB1-02; uncultured Firmicutes bacterium
OTU741	Bacteria; TM6; uncultured bacterium
OTU742	Bacteria; Elusimicrobia; Elusimicrobia; MVP-88; uncultured bacterium
OTU743	Bacteria; Candidate division TM7; uncultured bacterium
OTU744	Bacteria; Proteobacteria; Deltaproteobacteria; Myxococcales; uncultured; uncultured bacterium
OTU745	Bacteria; SHA-109; uncultured bacterium
OTU746	Bacteria; Chloroflexi; Caldilineae; Caldilineales; Caldilineaceae; uncultured; uncultured bacterium
OTU747	Bacteria; Planctomycetes; OM190; uncultured bacterium
OTU748	Bacteria; Proteobacteria; Alphaproteobacteria; Rhodospirillales; KCM-B-15; uncultured bacterium
OTU749	Bacteria; Verrucomicrobia; OPB35 soil group; uncultured verrucomicrobium DEV059
OTU750	Bacteria; Proteobacteria; Deltaproteobacteria; Myxococcales; uncultured; uncultured Polyangiaceae bacterium
OTU751	Bacteria; Candidate division OD1; uncultured organism
OTU752	No blast hit
OTU753	Bacteria; Bacteroidetes; BSV13; uncultured bacterium
OTU754	Bacteria; Planctomycetes; Planctomycetacia; Planctomycetales; Planctomycetaceae; Planctomyces; uncultured bacterium
OTU755	Bacteria; Firmicutes; Clostridia; Clostridiales; Lachnospiraceae; Blautia; uncultured bacterium
OTU756	Bacteria; Proteobacteria; Deltaproteobacteria; Bdellovibrionales; Bdellovibrionaceae; Bdellovibrio; uncultured bacterium
OTU757	Bacteria; Cyanobacteria; Cyanobacteria; SubsectionI; FamilyI; Synechococcus; uncultured bacterium
OTU758	Bacteria; Planctomycetes; OM190; uncultured bacterium
OTU759	No blast hit
OTU760	Bacteria; Candidate division TM7; uncultured Candidatus Saccharibacteria sp.
OTU761	Bacteria; Proteobacteria; Alphaproteobacteria; Caulobacterales; Caulobacteraceae; Brevundimonas; uncultured bacterium
OTU762	Bacteria; Chlamydiae; Chlamydiae; Chlamydiales; Simkaniaceae; Candidatus Rhabdochlamydia; uncultured Chlamydia sp.
OTU763	Bacteria; Proteobacteria; Deltaproteobacteria; Myxococcales; 0319-6G20; uncultured bacterium
OTU764	Bacteria; Candidate division OD1; uncultured bacterium
OTU765	Bacteria; Deinococcus-Thermus; Deinococci; Deinococcales; Deinococcaceae; uncultured; uncultured bacterium
OTU766	Bacteria; Proteobacteria; Deltaproteobacteria; Myxococcales; Sandaracinaceae; uncultured bacterium
OTU767	Bacteria; Bacteroidetes; Sphingobacteriia; Sphingobacteriales; Saprospiraceae; uncultured; uncultured bacterium
OTU768	Bacteria; Planctomycetes; Planctomycetacia; Planctomycetales; Planctomycetaceae; uncultured; uncultured planctomycete
OTU769	Bacteria; Acidobacteria; Acidobacteria; Subgroup 3; Elev-16S-1166; uncultured bacterium
OTU770	Bacteria; Planctomycetes; OM190; uncultured bacterium
OTU771	Bacteria; Proteobacteria; Deltaproteobacteria; Myxococcales; mle1-27; uncultured delta proteobacterium
OTU772	Bacteria; Proteobacteria; Gammaproteobacteria; Aeromonadales; Aeromonadaceae; Aeromonas; uncultured bacterium
OTU773	Bacteria; Proteobacteria; Gammaproteobacteria; Chromatiales; Chromatiaceae; Nitrosococcus; uncultured bacterium
OTU774	Bacteria; Proteobacteria; Deltaproteobacteria; Myxococcales; uncultured; uncultured bacterium
OTU775	Bacteria; Proteobacteria; Deltaproteobacteria; Myxococcales; Polyangiaceae; Sorangium; uncultured bacterium
OTU776	Bacteria; NPL-UPA2; uncultured Omnitrophica bacterium
OTU777	Bacteria; Proteobacteria; Deltaproteobacteria; Bdellovibrionales; Bdellovibrionaceae; OM27 clade; uncultured bacterium
OTU778	Bacteria; Proteobacteria; Alphaproteobacteria; Sphingomonadales; Sphingomonadaceae; Sphingopyxis; uncultured bacterium
OTU779	Bacteria; Proteobacteria; Deltaproteobacteria; Bdellovibrionales; Bdellovibrionaceae; Bdellovibrio; uncultured soil bacterium
OTU780	Bacteria; Candidate division OD1; uncultured bacterium
OTU781	No blast hit
OTU782	Bacteria; Bacteroidetes; Bacteroidia; Bacteroidales; Rikenellaceae; Blvii28 wastewater-sludge group; uncultured bacterium
OTU783	Bacteria; Candidate division TM7; uncultured Candidatus Saccharibacteria sp.
OTU784	Bacteria; Proteobacteria; Deltaproteobacteria; Bdellovibrionales; Bdellovibrionaceae; Bdellovibrio; uncultured bacterium
OTU785	Bacteria; Proteobacteria; Deltaproteobacteria; Bdellovibrionales; Bdellovibrionaceae; OM27 clade; uncultured soil bacterium
OTU786	Bacteria; Candidate division OD1; uncultured bacterium
OTU787	Bacteria; Bacteroidetes; Flavobacteriia; Flavobacteriales; NS9 marine group; uncultured sludge bacterium
OTU788	Bacteria; Firmicutes; Bacilli; Lactobacillales; Lactobacillaceae; Lactobacillus; uncultured Lactobacillus sp.
OTU789	Bacteria; Planctomycetes; Planctomycetacia; Planctomycetales; Planctomycetaceae; Singulisphaera; Nostocoida limicola III
OTU790	Bacteria; Proteobacteria; Deltaproteobacteria; Myxococcales; 0319-6G20; uncultured bacterium
OTU791	Bacteria; Proteobacteria; Alphaproteobacteria; Rhodospirillales; I-10; uncultured bacterium
OTU792	Bacteria; Armatimonadetes; uncultured bacterium
OTU793	Bacteria; Proteobacteria; Deltaproteobacteria; Myxococcales; Haliangiaceae; Haliangium; uncultured bacterium
OTU794	Bacteria; Proteobacteria; Deltaproteobacteria; Syntrophobacterales; Syntrophaceae; uncultured; uncultured Smithella sp.
OTU795	Bacteria; Proteobacteria; Deltaproteobacteria; Myxococcales; uncultured; uncultured delta proteobacterium
OTU796	Bacteria; Proteobacteria; Deltaproteobacteria; Myxococcales; 0319-6G20; uncultured bacterium
OTU797	Bacteria; Bacteroidetes; Sphingobacteriia; Sphingobacteriales; NS11-12 marine group; uncultured bacterium
OTU798	Bacteria; Firmicutes; Clostridia; Clostridiales; Ruminococcaceae; Ruminococcus; uncultured bacterium
OTU799	Bacteria; Verrucomicrobia; Verrucomicrobiae; Verrucomicrobiales; Verrucomicrobiaceae; Akkermansia; uncultured bacterium
OTU800	Bacteria; Chloroflexi; Ardenticatenia; uncultured; uncultured bacterium
OTU801	Bacteria; Lentisphaerae; PBS-III-20; uncultured bacterium
OTU802	Bacteria; Bacteroidetes; Bacteroidia; Bacteroidales; S24-7; uncultured bacterium
OTU803	Bacteria; Proteobacteria; Gammaproteobacteria; Xanthomonadales; Xanthomonadales Incertae Sedis; uncultured; uncultured bacterium
OTU804	Bacteria; Candidate division TM7; uncultured bacterium
OTU805	Bacteria; Firmicutes; Negativicutes; Selenomonadales; Veillonellaceae; Megasphaera; uncultured bacterium
OTU806	Bacteria; Verrucomicrobia; OPB35 soil group; uncultured Verrucomicrobia bacterium
OTU807	Bacteria; NPL-UPA2; uncultured bacterium
OTU808	Bacteria; Proteobacteria; Betaproteobacteria; Nitrosomonadales; Nitrosomonadaceae; uncultured; uncultured bacterium
OTU809	Bacteria; Proteobacteria; Betaproteobacteria; Burkholderiales; Comamonadaceae; Acidovorax; uncultured bacterium
OTU810	Bacteria; Bacteroidetes; Bacteroidia; Bacteroidales; S24-7; uncultured bacterium
OTU811	Bacteria; Chloroflexi; Anaerolineae; Anaerolineales; Anaerolineaceae; uncultured; uncultured Chloroflexi bacterium
OTU812	Bacteria; Bacteroidetes; Bacteroidia; Bacteroidales; Bacteroidaceae; Bacteroides; uncultured bacterium
OTU813	Bacteria; Proteobacteria; Deltaproteobacteria; Myxococcales; uncultured; uncultured delta proteobacterium
OTU814	Bacteria; Planctomycetes; OM190; uncultured bacterium
OTU815	No blast hit
OTU816	Bacteria; Proteobacteria; TA18; uncultured bacterium
OTU817	Bacteria; Bacteroidetes; Sphingobacteriia; Sphingobacteriales; Saprospiraceae; uncultured; uncultured Bacteroidetes bacterium
OTU818	Bacteria; Proteobacteria; Deltaproteobacteria; Desulfuromonadales; Geobacteraceae; Geobacter; uncultured delta proteobacterium
OTU819	Bacteria; TM6; uncultured bacterium
OTU820	Bacteria; Actinobacteria; Actinobacteria; Micrococcales; Micrococcaceae; Arthrobacter; uncultured bacterium
OTU821	Bacteria; Proteobacteria; Epsilonproteobacteria; Campylobacterales; Helicobacteraceae; Sulfurovum; uncultured epsilon proteobacterium
OTU822	Bacteria; Chloroflexi; Anaerolineae; Anaerolineales; Anaerolineaceae; uncultured; uncultured bacterium
OTU823	Bacteria; Proteobacteria; Gammaproteobacteria; 195up; uncultured bacterium
OTU824	Bacteria; Proteobacteria; Deltaproteobacteria; Myxococcales; uncultured; uncultured bacterium
OTU825	Bacteria; Firmicutes; Negativicutes; Selenomonadales; Veillonellaceae; Selenomonas; uncultured bacterium
OTU826	Bacteria; Proteobacteria; Alphaproteobacteria; Rhodospirillales; Rhodospirillaceae; uncultured; uncultured bacterium
OTU827	Bacteria; Elusimicrobia; Elusimicrobia; Lineage IIb; uncultured bacterium
OTU828	Bacteria; Planctomycetes; vadinHA49; uncultured bacterium
OTU829	Bacteria; Planctomycetes; BD7-11; uncultured bacterium
OTU830	Bacteria; Proteobacteria; Deltaproteobacteria; Myxococcales; Myxococcaceae; uncultured Myxococcus sp.
OTU831	Bacteria; Proteobacteria; Gammaproteobacteria; Xanthomonadales; Xanthomonadaceae; Dokdonella; uncultured bacterium
OTU832	Bacteria; Firmicutes; Negativicutes; Selenomonadales; Veillonellaceae; Megamonas; uncultured bacterium
OTU833	Bacteria; Proteobacteria; Gammaproteobacteria; NKB5; uncultured bacterium
OTU834	Bacteria; Candidate division OP3; uncultured planctomycete
OTU835	Bacteria; Chloroflexi; Caldilineae; Caldilineales; Caldilineaceae; uncultured; uncultured bacterium
OTU836	Bacteria; Candidate division OD1; uncultured Parcubacteria bacterium
OTU837	Bacteria; Planctomycetes; OM190; uncultured bacterium
OTU838	Bacteria; Chloroflexi; uncultured; uncultured bacterium
OTU839	Bacteria; Proteobacteria; Alphaproteobacteria; Rhizobiales; DUNssu371; uncultured bacterium
OTU840	Bacteria; Candidate division TM7; uncultured Candidatus Saccharibacteria sp.
OTU841	Bacteria; Chloroflexi; Anaerolineae; Anaerolineales; Anaerolineaceae; uncultured; uncultured Gemmatimonadetes bacterium
OTU842	Bacteria; Firmicutes; Clostridia; Clostridiales; Christensenellaceae; uncultured; uncultured bacterium
OTU843	Bacteria; Candidate division TM7; uncultured bacterium SBR2113
OTU844	Bacteria; Firmicutes; Clostridia; Clostridiales; Christensenellaceae; uncultured; uncultured bacterium
OTU845	Bacteria; Proteobacteria; Deltaproteobacteria; Bdellovibrionales; Bdellovibrionaceae; Bdellovibrio; uncultured bacterium
OTU846	Bacteria; Proteobacteria; Gammaproteobacteria; Chromatiales; Chromatiaceae; Nitrosococcus; uncultured proteobacterium
OTU847	Bacteria; TM6; uncultured soil bacterium
OTU848	No blast hit
OTU849	Bacteria; Candidate division OD1; uncultured bacterium
OTU850	Bacteria; Proteobacteria; Deltaproteobacteria; Bdellovibrionales; Bdellovibrionaceae; Bdellovibrio; uncultured bacterium
OTU851	Bacteria; Candidate division OD1; uncultured bacterium
OTU852	Bacteria; Proteobacteria; Alphaproteobacteria; Rickettsiales; AKIW1012; Caedibacter caryophilus
OTU853	Bacteria; Proteobacteria; Alphaproteobacteria; Rhodospirillales; Acetobacteraceae; Acidocella; uncultured bacterium
OTU854	Bacteria; Cyanobacteria; Cyanobacteria; SubsectionI; FamilyI; Prochlorococcus; uncultured bacterium
OTU855	Bacteria; Proteobacteria; Betaproteobacteria; Rhodocyclales; Rhodocyclaceae; Dechloromonas; uncultured bacterium
OTU856	Bacteria; Planctomycetes; Phycisphaerae; Phycisphaerales; Phycisphaeraceae; SM1A02; uncultured soil bacterium
OTU857	Bacteria; Proteobacteria; Betaproteobacteria; Rhodocyclales; Rhodocyclaceae; uncultured; uncultured bacterium
OTU858	Bacteria; Actinobacteria; Actinobacteria; Propionibacteriales; Propionibacteriaceae; Propioniciclava; uncultured bacterium
OTU859	Bacteria; Firmicutes; Clostridia; Clostridiales; Ruminococcaceae; Faecalibacterium; uncultured bacterium
OTU860	Bacteria; Chloroflexi; uncultured; uncultured bacterium
OTU861	Bacteria; Candidate division OD1; uncultured bacterium
OTU862	Bacteria; Proteobacteria; Deltaproteobacteria; Bdellovibrionales; Bdellovibrionaceae; Bdellovibrio; uncultured delta proteobacterium
OTU863	Bacteria; Acidobacteria; Acidobacteria; Subgroup 4; Unknown Family; Blastocatella; uncultured bacterium
OTU864	Bacteria; Proteobacteria; Alphaproteobacteria; Rhizobiales; Methylobacteriaceae; Meganema; uncultured bacterium
OTU865	Bacteria; SHA-109; uncultured Firmicutes bacterium
OTU866	No blast hit
OTU867	Bacteria; WCHB1-60; uncultured bacterium
OTU868	Bacteria; Gemmatimonadetes; Gemmatimonadetes; Gemmatimonadales; Gemmatimonadaceae; Gemmatimonas; uncultured bacterium
OTU869	Bacteria; Acidobacteria; Acidobacteria; Subgroup 3; Unknown Family; Bryobacter; uncultured bacterium
OTU870	Bacteria; Proteobacteria; Alphaproteobacteria; Rhizobiales; MNG7; uncultured bacterium
OTU871	Bacteria; Candidate division OD1; uncultured bacterium
OTU872	Bacteria; Candidate division OD1; uncultured bacterium
OTU873	Bacteria; Proteobacteria; Alphaproteobacteria; Rickettsiales; RB446; uncultured bacterium
OTU874	Bacteria; Firmicutes; Clostridia; Clostridiales; Christensenellaceae; uncultured; uncultured bacterium
OTU875	Bacteria; Proteobacteria; TA18; uncultured soil bacterium
OTU876	Bacteria; Proteobacteria; Gammaproteobacteria; Legionellales; Coxiellaceae; Aquicella; bacterium enrichment culture clone B61(2011)
OTU877	Bacteria; Planctomycetes; OM190; planctomycete A-2
OTU878	Bacteria; Planctomycetes; Planctomycetacia; Planctomycetales; Planctomycetaceae; Planctomyces; uncultured bacterium
OTU879	Bacteria; Acidobacteria; Acidobacteria; Subgroup 6; uncultured bacterium
OTU880	Bacteria; Proteobacteria; Gammaproteobacteria; Pseudomonadales; Pseudomonadaceae; Pseudomonas; uncultured bacterium
OTU881	Bacteria; Proteobacteria; Deltaproteobacteria; Myxococcales; Cystobacteraceae; uncultured bacterium
OTU882	Bacteria; Elusimicrobia; Elusimicrobia; Lineage IIc; uncultured bacterium
OTU883	Bacteria; Proteobacteria; Gammaproteobacteria; NKB5; uncultured bacterium
OTU884	Bacteria; Proteobacteria; Deltaproteobacteria; Myxococcales; uncultured; uncultured bacterium
OTU885	Bacteria; Actinobacteria; Thermoleophilia; Solirubrobacterales; YNPFFP1; uncultured bacterium
OTU886	Bacteria; Acidobacteria; Acidobacteria; Subgroup 3; Unknown Family; Bryobacter; uncultured bacterium
OTU887	Bacteria; Proteobacteria; Deltaproteobacteria; Myxococcales; Haliangiaceae; Haliangium; uncultured bacterium
OTU888	Bacteria; Proteobacteria; Deltaproteobacteria; Bdellovibrionales; Bdellovibrionaceae; OM27 clade; uncultured bacterium
OTU889	Bacteria; Candidate division OP11; uncultured bacterium
OTU890	Bacteria; Candidate division OD1; uncultured actinobacterium
OTU891	Bacteria; Planctomycetes; vadinHA49; uncultured bacterium
OTU892	Bacteria; Bacteroidetes; Bacteroidia; Bacteroidales; Bacteroidaceae; Bacteroides; uncultured bacterium
OTU893	Bacteria; Bacteroidetes; Sphingobacteriia; Sphingobacteriales; Saprospiraceae; Haliscomenobacter; uncultured bacterium
OTU894	Bacteria; Proteobacteria; Deltaproteobacteria; Myxococcales; 0319-6G20; uncultured bacterium
OTU895	Bacteria; Proteobacteria; Deltaproteobacteria; Bdellovibrionales; Bdellovibrionaceae; Bdellovibrio; uncultured bacterium
OTU896	Bacteria; Proteobacteria; Deltaproteobacteria; Myxococcales; uncultured; uncultured bacterium
OTU897	Bacteria; Firmicutes; Negativicutes; Selenomonadales; Acidaminococcaceae; uncultured; uncultured bacterium
OTU898	Bacteria; NPL-UPA2; uncultured Omnitrophica bacterium
OTU899	Bacteria; Chlamydiae; Chlamydiae; Chlamydiales; Parachlamydiaceae; Candidatus Protochlamydia; uncultured Parachlamydiaceae bacterium cvE5
OTU900	Bacteria; TM6; uncultured bacterium SBRH58
OTU901	Bacteria; Candidate division OD1; uncultured bacterium
OTU902	Bacteria; Proteobacteria; Deltaproteobacteria; Myxococcales; uncultured; uncultured bacterium
OTU903	Bacteria; Bacteroidetes; BD2-2; uncultured bacterium
OTU904	Bacteria; Proteobacteria; Deltaproteobacteria; Myxococcales; uncultured; Anaeromyxobacter dehalogenans
OTU905	Bacteria; Proteobacteria; Alphaproteobacteria; Rhodospirillales; Acetobacteraceae; uncultured; uncultured alpha proteobacterium
OTU906	Bacteria; Proteobacteria; Deltaproteobacteria; Myxococcales; Polyangiaceae; Sorangium; uncultured Sorangium sp.
OTU907	Bacteria; Firmicutes; Clostridia; Clostridiales; Christensenellaceae; uncultured; uncultured bacterium
OTU908	Bacteria; Proteobacteria; Deltaproteobacteria; Myxococcales; 0319-6G20; uncultured bacterium
OTU909	Bacteria; Chloroflexi; Anaerolineae; Anaerolineales; Anaerolineaceae; uncultured; uncultured bacterium
OTU910	Bacteria; Candidate division TM7; uncultured bacterium
OTU911	Bacteria; Chloroflexi; Anaerolineae; Anaerolineales; Anaerolineaceae; uncultured; uncultured bacterium
OTU912	Bacteria; Firmicutes; Clostridia; Clostridiales; Ruminococcaceae; uncultured bacterium
OTU913	Bacteria; Proteobacteria; Betaproteobacteria; Methylophilales; Methylophilaceae; Methylotenera; uncultured beta proteobacterium
OTU914	Bacteria; Chlamydiae; Chlamydiae; Chlamydiales; Parachlamydiaceae; Parachlamydia; uncultured Parachlamydiaceae bacterium cvC7
OTU915	Bacteria; Proteobacteria; Deltaproteobacteria; Bdellovibrionales; Bdellovibrionaceae; OM27 clade; uncultured delta proteobacterium
OTU916	Bacteria; Proteobacteria; Gammaproteobacteria; Xanthomonadales; Xanthomonadaceae; Arenimonas; uncultured bacterium
OTU917	Bacteria; Acidobacteria; Acidobacteria; Subgroup 4; 11-24; uncultured bacterium
OTU918	Bacteria; Candidate division OP3; uncultured bacterium
OTU919	Bacteria; Firmicutes; Negativicutes; Selenomonadales; Veillonellaceae; Dialister; uncultured bacterium
OTU920	Bacteria; Proteobacteria; Betaproteobacteria; Betaproteobacteria Incertae Sedis; Unknown Family; Chitinivorax; Chitinivorax tropicus
OTU921	Bacteria; Candidate division TM7; uncultured bacterium
OTU922	Bacteria; Candidate division OD1; uncultured bacterium
OTU923	Bacteria; Proteobacteria; Alphaproteobacteria; Sphingomonadales; M05-Pitesti; uncultured bacterium
OTU924	Bacteria; Candidate division OD1; uncultured deep-sea bacterium
OTU925	Bacteria; Synergistetes; Synergistia; Synergistales; Synergistaceae; uncultured; uncultured bacterium
OTU926	Bacteria; Firmicutes; Clostridia; Clostridiales; Ruminococcaceae; uncultured; uncultured Firmicutes bacterium
OTU927	Bacteria; Proteobacteria; Deltaproteobacteria; Myxococcales; Nannocystaceae; Nannocystis; uncultured Myxococcales bacterium
OTU928	Bacteria; Planctomycetes; Phycisphaerae; WD2101 soil group; uncultured bacterium
OTU929	Bacteria; Candidate division OD1; uncultured deep-sea bacterium
OTU930	Bacteria; Proteobacteria; Deltaproteobacteria; GR-WP33-30; uncultured proteobacterium
OTU931	Bacteria; Proteobacteria; Deltaproteobacteria; Myxococcales; uncultured; uncultured bacterium
OTU932	Bacteria; Proteobacteria; Deltaproteobacteria; Bdellovibrionales; Bdellovibrionaceae; OM27 clade; uncultured bacterium
OTU933	Bacteria; Proteobacteria; Alphaproteobacteria; Rhodospirillales; Acetobacteraceae; Stella; uncultured bacterium
OTU934	Bacteria; Bacteroidetes; Sphingobacteriia; Sphingobacteriales; Saprospiraceae; uncultured; uncultured bacterium
OTU935	Bacteria; Proteobacteria; Epsilonproteobacteria; Campylobacterales; Helicobacteraceae; uncultured; uncultured epsilon proteobacterium
OTU936	Bacteria; Planctomycetes; Phycisphaerae; Phycisphaerales; Phycisphaeraceae; SM1A02; uncultured bacterium
OTU937	Bacteria; Proteobacteria; Alphaproteobacteria; Rickettsiales; TK34; uncultured bacterium
OTU938	Bacteria; Bacteroidetes; vadinHA17; uncultured bacterium
OTU939	Bacteria; Candidate division OD1; uncultured bacterium
OTU940	Bacteria; Firmicutes; Bacilli; Lactobacillales; Streptococcaceae; Lactococcus; Lactococcus lactis subsp. lactis
OTU941	Bacteria; Proteobacteria; Deltaproteobacteria; Myxococcales; 0319-6G20; uncultured bacterium
OTU942	Bacteria; Bacteroidetes; Sphingobacteriia; Sphingobacteriales; ST-12K33; uncultured bacterium
OTU943	Bacteria; Proteobacteria; Deltaproteobacteria; Bdellovibrionales; Bdellovibrionaceae; Bdellovibrio; uncultured bacterium
OTU944	Bacteria; Proteobacteria; Alphaproteobacteria; Rickettsiales; LWSR-14; uncultured bacterium
OTU945	Bacteria; Planctomycetes; vadinHA49; uncultured bacterium
OTU946	Bacteria; Chloroflexi; Anaerolineae; Anaerolineales; Anaerolineaceae; uncultured; uncultured bacterium
OTU947	Bacteria; Proteobacteria; Deltaproteobacteria; Myxococcales; 0319-6G20; uncultured bacterium
OTU948	Bacteria; Candidate division OD1; uncultured bacterium
OTU949	Bacteria; Actinobacteria; Actinobacteria; Frankiales; Cryptosporangiaceae; Fodinicola; uncultured bacterium
OTU950	Bacteria; Proteobacteria; Alphaproteobacteria; DB1-14; uncultured bacterium
OTU951	Bacteria; Proteobacteria; Alphaproteobacteria; Rickettsiales; Rickettsiales Incertae Sedis; Candidatus Captivus; uncultured bacterium
OTU952	Bacteria; Bacteroidetes; Sphingobacteriia; Sphingobacteriales; Chitinophagaceae; uncultured; uncultured bacterium
OTU953	Bacteria; Bacteroidetes; Sphingobacteriia; Sphingobacteriales; Chitinophagaceae; Ferruginibacter; uncultured bacterium
OTU954	Bacteria; Proteobacteria; Deltaproteobacteria; Myxococcales; Polyangiaceae; Byssovorax; uncultured bacterium
OTU955	Bacteria; Proteobacteria; Gammaproteobacteria; Xanthomonadales; Xanthomonadaceae; Arenimonas; uncultured Xanthomonadales bacterium
OTU956	Bacteria; Planctomycetes; 028H05-P-BN-P5; uncultured bacterium
OTU957	Bacteria; Proteobacteria; Alphaproteobacteria; Rickettsiales; uncultured; uncultured bacterium
OTU958	Bacteria; Bacteroidetes; Sphingobacteriia; Sphingobacteriales; env.OPS 17; uncultured bacterium
OTU959	Bacteria; Chloroflexi; Anaerolineae; Anaerolineales; Anaerolineaceae; uncultured; uncultured bacterium
OTU960	Bacteria; Bacteroidetes; Sphingobacteriia; Sphingobacteriales; env.OPS 17; uncultured bacterium
OTU961	Bacteria; Chloroflexi; Anaerolineae; Anaerolineales; Anaerolineaceae; uncultured; uncultured Chloroflexi bacterium
OTU962	Bacteria; Bacteroidetes; Sphingobacteriia; Sphingobacteriales; Sphingobacteriaceae; Pedobacter; uncultured bacterium
OTU963	Bacteria; Firmicutes; Bacilli; Lactobacillales; Streptococcaceae; Streptococcus; uncultured bacterium
OTU964	Bacteria; Proteobacteria; Deltaproteobacteria; Desulfovibrionales; Desulfovibrionaceae; Desulfovibrio; uncultured bacterium
OTU965	Bacteria; Lentisphaerae; PBS-III-20; uncultured bacterium
OTU966	Bacteria; NPL-UPA2; uncultured Omnitrophica bacterium
OTU967	Bacteria; Acidobacteria; Acidobacteria; Subgroup 4; Unknown Family; Blastocatella; uncultured bacterium
OTU968	Bacteria; Acidobacteria; Holophagae; Holophagales; Holophagaceae; uncultured; uncultured bacterium
OTU969	Bacteria; Acidobacteria; Acidobacteria; Subgroup 4; Unknown Family; Blastocatella; uncultured Acidobacteria bacterium
OTU970	Bacteria; Proteobacteria; Deltaproteobacteria; Myxococcales; uncultured; uncultured bacterium
OTU971	Bacteria; TM6; uncultured bacterium
OTU972	Bacteria; Armatimonadetes; uncultured Armatimonadetes bacterium
OTU973	Archaea; Thaumarchaeota; Marine Benthic Group B; uncultured archaeon
OTU974	Bacteria; Candidate division OD1; uncultured Parcubacteria bacterium
OTU975	Bacteria; Proteobacteria; Betaproteobacteria; TRA3-20; uncultured bacterium
OTU976	Bacteria; Proteobacteria; Deltaproteobacteria; Syntrophobacterales; Syntrophaceae; Smithella; uncultured bacterium
OTU977	Bacteria; Lentisphaerae; PBS-III-20; uncultured bacterium
OTU978	Bacteria; Proteobacteria; Deltaproteobacteria; Myxococcales; 0319-6G20; uncultured bacterium
OTU979	Bacteria; Candidate division OD1; uncultured bacterium
OTU980	Bacteria; TM6; uncultured bacterium
OTU981	Bacteria; Proteobacteria; Deltaproteobacteria; Myxococcales; mle1-27; uncultured delta proteobacterium
OTU982	Bacteria; Bacteroidetes; Bacteroidia; Bacteroidales; Rikenellaceae; Blvii28 wastewater-sludge group; uncultured bacterium
OTU983	Bacteria; Proteobacteria; Epsilonproteobacteria; Campylobacterales; Campylobacteraceae; Arcobacter; uncultured epsilon proteobacterium
OTU984	Bacteria; Proteobacteria; Deltaproteobacteria; Myxococcales; uncultured; uncultured bacterium
OTU985	Bacteria; Proteobacteria; Betaproteobacteria; Nitrosomonadales; Nitrosomonadaceae; Nitrosomonas; Nitrosomonas sp. Nm59
OTU986	Bacteria; Proteobacteria; Betaproteobacteria; Nitrosomonadales; Nitrosomonadaceae; Nitrosomonas; uncultured bacterium
OTU987	Bacteria; Proteobacteria; Deltaproteobacteria; Desulfuromonadales; Geobacteraceae; Geobacter; uncultured bacterium
OTU988	Bacteria; Bacteroidetes; Sphingobacteriia; Sphingobacteriales; Saprospiraceae; uncultured; uncultured bacterium
OTU989	Bacteria; Proteobacteria; Gammaproteobacteria; Pseudomonadales; Pseudomonadaceae; Pseudomonas; uncultured bacterium
OTU990	Bacteria; Proteobacteria; Betaproteobacteria; Nitrosomonadales; Nitrosomonadaceae; uncultured; uncultured beta proteobacterium
OTU991	Bacteria; Actinobacteria; Actinobacteria; Propionibacteriales; Propionibacteriaceae; uncultured; Tessaracoccus sp. IPBSL-7
OTU992	Bacteria; Candidate division OD1; uncultured bacterium
OTU993	Bacteria; Candidate division BRC1; uncultured bacterium
OTU994	Bacteria; Candidate division WS3; uncultured bacterium
OTU995	Bacteria; Proteobacteria; Deltaproteobacteria; Bdellovibrionales; Bdellovibrionaceae; Bdellovibrio; uncultured bacterium
OTU996	Bacteria; Planctomycetes; Planctomycetacia; Planctomycetales; Planctomycetaceae; uncultured; uncultured Ralstonia sp.
OTU997	Bacteria; Bacteroidetes; Sphingobacteriia; Sphingobacteriales; Chitinophagaceae; uncultured; uncultured bacterium
OTU998	Bacteria; Proteobacteria; TA18; uncultured bacterium
OTU999	Bacteria; Bacteroidetes; Bacteroidia; Bacteroidales; Rikenellaceae; Alistipes; uncultured bacterium
OTU1000	Bacteria; Verrucomicrobia; OPB35 soil group; uncultured bacterium
OTU1001	Bacteria; Proteobacteria; Deltaproteobacteria; Myxococcales; Haliangiaceae; Haliangium; uncultured bacterium
OTU1002	Bacteria; Proteobacteria; Deltaproteobacteria; Desulfuromonadales; Geobacteraceae; Geobacter; Geobacter thiogenes
OTU1003	Bacteria; Cyanobacteria; Cyanobacteria; SubsectionI; FamilyI; Synechococcus; uncultured marine microorganism
OTU1004	Bacteria; Proteobacteria; Deltaproteobacteria; Myxococcales; mle1-27; uncultured bacterium
OTU1005	Bacteria; Gemmatimonadetes; Gemmatimonadetes; Gemmatimonadales; Gemmatimonadaceae; uncultured; uncultured bacterium
OTU1006	Bacteria; Candidate division OD1; uncultured Parcubacteria bacterium
OTU1007	Bacteria; Proteobacteria; Deltaproteobacteria; GR-WP33-30; uncultured bacterium
OTU1008	Bacteria; Candidate division TM7; uncultured bacterium
OTU1009	Bacteria; Proteobacteria; Deltaproteobacteria; Myxococcales; uncultured; uncultured bacterium
OTU1010	Bacteria; Proteobacteria; Betaproteobacteria; Burkholderiales; Comamonadaceae; Mitsuaria; uncultured bacterium
OTU1011	Bacteria; Planctomycetes; Pla4 lineage; uncultured planctomycete
OTU1012	Bacteria; Planctomycetes; Phycisphaerae; Phycisphaerales; Phycisphaeraceae; CL500-3; uncultured bacterium
OTU1013	Bacteria; Bacteroidetes; Sphingobacteriia; Sphingobacteriales; Chitinophagaceae; Ferruginibacter; uncultured bacterium
OTU1014	Bacteria; Chloroflexi; Anaerolineae; Anaerolineales; Anaerolineaceae; uncultured; uncultured bacterium
OTU1015	Bacteria; Proteobacteria; Deltaproteobacteria; Myxococcales; 0319-6G20; uncultured bacterium
OTU1016	Bacteria; Bacteroidetes; Sphingobacteriia; Sphingobacteriales; PHOS-HE51; uncultured bacterium
OTU1017	Bacteria; TA06; uncultured prokaryote
OTU1018	Bacteria; Elusimicrobia; Elusimicrobia; MVP-88; uncultured deep-sea bacterium
OTU1019	Bacteria; Proteobacteria; Gammaproteobacteria; Xanthomonadales; Xanthomonadaceae; uncultured; uncultured bacterium
OTU1020	Bacteria; Proteobacteria; Deltaproteobacteria; Myxococcales; Haliangiaceae; Haliangium; uncultured bacterium
OTU1021	Bacteria; Proteobacteria; Deltaproteobacteria; Syntrophobacterales; Syntrophaceae; uncultured; uncultured bacterium
OTU1022	Bacteria; Proteobacteria; Gammaproteobacteria; Xanthomonadales; Xanthomonadaceae; uncultured; uncultured actinobacterium
OTU1023	Bacteria; Planctomycetes; Phycisphaerae; Phycisphaerales; Phycisphaeraceae; SM1A02; uncultured bacterium
OTU1024	Bacteria; Actinobacteria; Actinobacteria; Bifidobacteriales; Bifidobacteriaceae; Bifidobacterium; uncultured bacterium
OTU1025	Bacteria; Planctomycetes; OM190; uncultured bacterium
OTU1026	Bacteria; Candidate division OD1; uncultured bacterium
OTU1027	Bacteria; Proteobacteria; Deltaproteobacteria; Myxococcales; uncultured; uncultured bacterium
OTU1028	Bacteria; Bacteroidetes; Cytophagia; Cytophagales; Cytophagaceae; Cytophaga; uncultured bacterium
OTU1029	Bacteria; Proteobacteria; Gammaproteobacteria; Oceanospirillales; SAR86 clade; uncultured bacterium
OTU1030	Bacteria; Proteobacteria; TA18; uncultured bacterium
OTU1031	Bacteria; Bacteroidetes; Sphingobacteriia; Sphingobacteriales; Saprospiraceae; uncultured; uncultured bacterium
OTU1032	Bacteria; Bacteroidetes; Sphingobacteriia; Sphingobacteriales; Saprospiraceae; uncultured; uncultured bacterium
OTU1033	Bacteria; Proteobacteria; Deltaproteobacteria; Myxococcales; 0319-6G20; uncultured bacterium
OTU1034	Bacteria; Planctomycetes; OM190; uncultured bacterium
OTU1035	Bacteria; Planctomycetes; OM190; uncultured bacterium
OTU1036	Bacteria; Proteobacteria; TA18; uncultured delta proteobacterium
OTU1037	Bacteria; Candidate division WS3; uncultured bacterium
OTU1038	Bacteria; Planctomycetes; Phycisphaerae; Phycisphaerales; Phycisphaeraceae; SM1A02; uncultured bacterium
OTU1039	No blast hit
OTU1040	Bacteria; Candidate division OD1; uncultured bacterium
OTU1041	Bacteria; Chloroflexi; Anaerolineae; Anaerolineales; Anaerolineaceae; uncultured; uncultured bacterium
OTU1042	Bacteria; Bacteroidetes; Sphingobacteriia; Sphingobacteriales; NS11-12 marine group; uncultured Bacteroidetes bacterium
OTU1043	Bacteria; Gemmatimonadetes; Gemmatimonadetes; Gemmatimonadales; Gemmatimonadaceae; Gemmatimonas; uncultured soil bacterium
OTU1044	Bacteria; Bacteroidetes; Flavobacteriia; Flavobacteriales; Flavobacteriaceae; Flavobacterium; uncultured bacterium
OTU1045	Bacteria; Proteobacteria; Alphaproteobacteria; Rhodospirillales; Acetobacteraceae; uncultured; uncultured bacterium
OTU1046	Bacteria; Firmicutes; Clostridia; Clostridiales; Clostridiaceae 1; Proteiniclasticum; uncultured bacterium
OTU1047	Archaea; Euryarchaeota; Halobacteria; Halobacteriales; Deep Sea Euryarchaeotic Group(DSEG); uncultured archaeon
OTU1048	Bacteria; Proteobacteria; Gammaproteobacteria; Xanthomonadales; Xanthomonadales Incertae Sedis; uncultured; uncultured bacterium
OTU1049	Bacteria; Candidate division TM7; uncultured bacterium
OTU1050	Bacteria; Acidobacteria; Holophagae; Holophagales; Holophagaceae; Geothrix; uncultured bacterium
OTU1051	Bacteria; Proteobacteria; Alphaproteobacteria; Rickettsiales; Rickettsiales Incertae Sedis; Candidatus Odyssella; uncultured alpha proteobacterium
OTU1052	Bacteria; Firmicutes; Clostridia; Clostridiales; Peptostreptococcaceae; Proteocatella; uncultured bacterium
OTU1053	Bacteria; Firmicutes; Erysipelotrichia; Erysipelotrichales; Erysipelotrichaceae; uncultured; uncultured bacterium
OTU1054	Bacteria; Planctomycetes; Phycisphaerae; mle1-8; uncultured bacterium
OTU1055	Bacteria; Candidate division OD1; uncultured bacterium
OTU1056	Bacteria; Chloroflexi; uncultured; uncultured bacterium
OTU1057	Bacteria; Armatimonadetes; uncultured Tetrasphaera sp.
OTU1058	Bacteria; Firmicutes; Clostridia; Clostridiales; Defluviitaleaceae; uncultured; uncultured bacterium
OTU1059	Bacteria; Bacteroidetes; Sphingobacteriia; Sphingobacteriales; Saprospiraceae; uncultured; uncultured bacterium
OTU1060	Bacteria; Acidobacteria; Acidobacteria; Subgroup 17; uncultured bacterium
OTU1061	Bacteria; Proteobacteria; Gammaproteobacteria; Legionellales; Coxiellaceae; Coxiella; uncultured bacterium
OTU1062	Bacteria; Proteobacteria; Deltaproteobacteria; Myxococcales; uncultured; uncultured bacterium
OTU1063	Bacteria; Bacteroidetes; Sphingobacteriia; Sphingobacteriales; Chitinophagaceae; Ferruginibacter; uncultured Chitinophaga sp.
OTU1064	Bacteria; Candidate division OD1; uncultured organism
OTU1065	Bacteria; Actinobacteria; Acidimicrobiia; Acidimicrobiales; Iamiaceae; Iamia; uncultured actinobacterium
OTU1066	Bacteria; Proteobacteria; Deltaproteobacteria; Myxococcales; Sandaracinaceae; Sandaracinus; uncultured bacterium
OTU1067	Bacteria; Chloroflexi; Anaerolineae; Anaerolineales; Anaerolineaceae; Leptolinea; uncultured bacterium
OTU1068	Bacteria; Candidate division TM7; uncultured bacterium SBR1071
OTU1069	Bacteria; Chloroflexi; Anaerolineae; Anaerolineales; Anaerolineaceae; Anaerolinea; uncultured bacterium
OTU1070	Bacteria; Candidate division OP11; uncultured bacterium
OTU1071	Bacteria; Proteobacteria; Deltaproteobacteria; Bdellovibrionales; Bdellovibrionaceae; OM27 clade; uncultured bacterium
OTU1072	Bacteria; Chloroflexi; uncultured; uncultured bacterium
OTU1073	Bacteria; Proteobacteria; Betaproteobacteria; Rhodocyclales; Rhodocyclaceae; Denitratisoma; uncultured bacterium
OTU1074	Bacteria; Proteobacteria; Betaproteobacteria; Nitrosomonadales; Nitrosomonadaceae; Nitrosomonas; uncultured bacterium
OTU1075	Bacteria; Armatimonadetes; uncultured bacterium
OTU1076	Bacteria; Gemmatimonadetes; Gemmatimonadetes; Gemmatimonadales; Gemmatimonadaceae; uncultured; uncultured bacterium
OTU1077	Bacteria; Candidate division OP3; uncultured bacterium
OTU1078	Bacteria; Proteobacteria; Gammaproteobacteria; Xanthomonadales; Xanthomonadaceae; Aquimonas; uncultured bacterium
OTU1079	Bacteria; Candidate division OP3; uncultured bacterium
OTU1080	Bacteria; Chloroflexi; Anaerolineae; Anaerolineales; Anaerolineaceae; uncultured; uncultured bacterium
OTU1081	Bacteria; Proteobacteria; Deltaproteobacteria; SAR324 clade(Marine group B); uncultured bacterium
OTU1082	Bacteria; Chlamydiae; Chlamydiae; Chlamydiales; Parachlamydiaceae; Neochlamydia; uncultured bacterium
OTU1083	Bacteria; Proteobacteria; Deltaproteobacteria; Bdellovibrionales; Bdellovibrionaceae; Bdellovibrio; Bdellovibrio bacteriovorus
OTU1084	Bacteria; Firmicutes; Clostridia; Clostridiales; Clostridiaceae 1; Clostridium sensu stricto 1; uncultured bacterium
OTU1085	Bacteria; Planctomycetes; Phycisphaerae; Phycisphaerales; Phycisphaeraceae; SM1A02; uncultured bacterium
OTU1086	Bacteria; Spirochaetae; Spirochaetes; Spirochaetales; PL-11B10; uncultured bacterium
OTU1087	Bacteria; Bacteroidetes; Sphingobacteriia; Sphingobacteriales; Saprospiraceae; uncultured; uncultured bacterium
OTU1088	Bacteria; Planctomycetes; Phycisphaerae; Phycisphaerales; Phycisphaeraceae; SM1A02; uncultured bacterium
OTU1089	Bacteria; Proteobacteria; Deltaproteobacteria; GR-WP33-30; uncultured bacterium
OTU1090	Bacteria; Proteobacteria; TA18; uncultured bacterium
OTU1091	Bacteria; WCHB1-60; uncultured bacterium
OTU1092	Bacteria; Lentisphaerae; PBS-III-20; uncultured prokaryote
OTU1093	Bacteria; Candidate division SR1; uncultured bacterium
OTU1094	Bacteria; TM6; uncultured bacterium
OTU1095	Bacteria; Proteobacteria; Deltaproteobacteria; Myxococcales; 0319-6G20; uncultured bacterium
OTU1096	Bacteria; Chlamydiae; Chlamydiae; Chlamydiales; Parachlamydiaceae; Neochlamydia; uncultured bacterium
OTU1097	Bacteria; Planctomycetes; Planctomycetacia; Planctomycetales; Planctomycetaceae; Isosphaera; uncultured bacterium
OTU1098	Bacteria; BD1-5; Gracilibacteria bacterium oral taxon 873
OTU1099	Bacteria; Proteobacteria; Deltaproteobacteria; Myxococcales; Polyangiaceae; Sorangium; uncultured delta proteobacterium
OTU1100	Bacteria; Candidate division OD1; uncultured bacterium
OTU1101	Archaea; Euryarchaeota; Halobacteria; Halobacteriales; Deep Sea Hydrothermal Vent Gp 6(DHVEG-6); uncultured euryarchaeote
OTU1102	Bacteria; Bacteroidetes; Sphingobacteriia; Sphingobacteriales; Chitinophagaceae; uncultured; uncultured bacterium
OTU1103	Bacteria; Proteobacteria; Deltaproteobacteria; Bdellovibrionales; Bdellovibrionaceae; Bdellovibrio; uncultured bacterium
OTU1104	Bacteria; Acidobacteria; Acidobacteria; Subgroup 4; 11-24; uncultured bacterium
OTU1105	Bacteria; Proteobacteria; Gammaproteobacteria; Aeromonadales; Succinivibrionaceae; uncultured; uncultured rumen bacterium
OTU1106	Bacteria; Actinobacteria; Acidimicrobiia; Acidimicrobiales; uncultured; uncultured bacterium
OTU1107	Bacteria; Armatimonadetes; Chthonomonadetes; Chthonomonadales; uncultured bacterium
OTU1108	Bacteria; Bacteroidetes; Sphingobacteriia; Sphingobacteriales; Saprospiraceae; uncultured; uncultured bacterium
OTU1109	Bacteria; Proteobacteria; Deltaproteobacteria; Bdellovibrionales; Bdellovibrionaceae; Bdellovibrio; uncultured bacterium
OTU1110	Bacteria; Proteobacteria; Gammaproteobacteria; Alteromonadales; Alteromonadaceae; Alteromonas; uncultured bacterium
OTU1111	Bacteria; Bacteroidetes; Sphingobacteriia; Sphingobacteriales; Chitinophagaceae; uncultured; uncultured bacterium
OTU1112	Bacteria; Proteobacteria; Deltaproteobacteria; Myxococcales; uncultured; uncultured bacterium
OTU1113	Bacteria; Proteobacteria; Deltaproteobacteria; GR-WP33-30; uncultured bacterium
OTU1114	Bacteria; Armatimonadetes; uncultured bacterium
OTU1115	Bacteria; Proteobacteria; Deltaproteobacteria; Bdellovibrionales; Bdellovibrionaceae; Bdellovibrio; uncultured bacterium
OTU1116	Bacteria; Armatimonadetes; uncultured bacterium SBR1039
OTU1117	Bacteria; Candidate division TM7; uncultured bacterium
OTU1118	Bacteria; NPL-UPA2; uncultured bacterium
OTU1119	Bacteria; Bacteroidetes; Bacteroidia; Bacteroidales; Bacteroidaceae; Bacteroides; uncultured bacterium
OTU1120	Bacteria; Proteobacteria; Deltaproteobacteria; Myxococcales; uncultured; uncultured sludge bacterium
OTU1121	Bacteria; Actinobacteria; Actinobacteria; Propionibacteriales; Propionibacteriaceae; Micropruina; uncultured bacterium
OTU1122	Bacteria; Candidate division OD1; uncultured bacterium
OTU1123	Bacteria; Chloroflexi; uncultured Bellilinea sp.
OTU1124	Bacteria; Candidate division TM7; uncultured Candidatus Saccharibacteria sp.
OTU1125	Bacteria; Candidate division OD1; uncultured bacterium
OTU1126	Bacteria; Spirochaetae; Spirochaetes; C-2; uncultured bacterium
OTU1127	Bacteria; Chlorobi; Ignavibacteria; Ignavibacteriales; BSV26; denitrifying bacterium enrichment culture clone NOB_2_A7
OTU1128	Bacteria; Candidate division OD1; uncultured Parcubacteria bacterium
OTU1129	Bacteria; Bacteroidetes; Sphingobacteriia; Sphingobacteriales; Saprospiraceae; uncultured; uncultured bacterium
OTU1130	Bacteria; Verrucomicrobia; Spartobacteria; Chthoniobacterales; Chthoniobacteraceae; Chthoniobacter; uncultured bacterium
OTU1131	Bacteria; Verrucomicrobia; Verrucomicrobiae; Verrucomicrobiales; Verrucomicrobiaceae; uncultured; uncultured bacterium
OTU1132	Bacteria; Proteobacteria; Deltaproteobacteria; Myxococcales; uncultured; uncultured bacterium
OTU1133	Bacteria; Proteobacteria; Deltaproteobacteria; Myxococcales; 0319-6G20; uncultured bacterium
OTU1134	Bacteria; Proteobacteria; Deltaproteobacteria; Myxococcales; 0319-6G20; uncultured bacterium
OTU1135	Bacteria; Proteobacteria; Deltaproteobacteria; Myxococcales; 0319-6G20; uncultured bacterium
OTU1136	Bacteria; Chlamydiae; Chlamydiae; Chlamydiales; Simkaniaceae; Candidatus Rhabdochlamydia; uncultured Chlamydia sp.
OTU1137	No blast hit
OTU1138	Bacteria; Proteobacteria; Deltaproteobacteria; Bdellovibrionales; Bdellovibrionaceae; Bdellovibrio; uncultured bacterium
OTU1139	Bacteria; Planctomycetes; OM190; uncultured bacterium
OTU1140	Bacteria; Bacteroidetes; Sphingobacteriia; Sphingobacteriales; Saprospiraceae; uncultured; uncultured bacterium
OTU1141	Bacteria; Planctomycetes; BD7-11; uncultured bacterium
OTU1142	Bacteria; Chlamydiae; Chlamydiae; Chlamydiales; cvE6; uncultured bacterium
OTU1143	Bacteria; Bacteroidetes; Sphingobacteriia; Sphingobacteriales; Saprospiraceae; uncultured; uncultured marine microorganism
OTU1144	Bacteria; Proteobacteria; Gammaproteobacteria; Pseudomonadales; Pseudomonadaceae; Pseudomonas; uncultured bacterium
OTU1145	Bacteria; Proteobacteria; Deltaproteobacteria; Myxococcales; 0319-6G20; uncultured bacterium
OTU1146	Bacteria; Proteobacteria; Deltaproteobacteria; Myxococcales; uncultured; uncultured soil bacterium
OTU1147	Bacteria; Proteobacteria; Deltaproteobacteria; Myxococcales; uncultured; uncultured bacterium
OTU1148	Bacteria; Proteobacteria; Alphaproteobacteria; Rickettsiales; Anaplasmataceae; Candidatus Neoehrlichia; Candidatus Neoehrlichia lotoris
OTU1149	Bacteria; Proteobacteria; Deltaproteobacteria; GR-WP33-30; uncultured bacterium
OTU1150	Bacteria; Elusimicrobia; Elusimicrobia; Lineage IIc; uncultured prokaryote
OTU1151	Bacteria; Verrucomicrobia; Spartobacteria; Chthoniobacterales; Xiphinematobacteraceae; Candidatus Xiphinematobacter; uncultured Xiphinematobacteriaceae bacterium
OTU1152	Bacteria; Candidate division SR1; uncultured bacterium
OTU1153	Bacteria; Bacteroidetes; Sphingobacteriia; Sphingobacteriales; env.OPS 17; uncultured Bacteroidetes bacterium
OTU1154	Bacteria; Proteobacteria; Deltaproteobacteria; Myxococcales; 0319-6G20; uncultured bacterium
OTU1155	Bacteria; Bacteroidetes; Flavobacteriia; Flavobacteriales; Flavobacteriaceae; Chryseobacterium; Chryseobacterium caeni DSM 17710
OTU1156	Bacteria; Bacteroidetes; Sphingobacteriia; Sphingobacteriales; KD3-93; uncultured bacterium
OTU1157	Bacteria; Bacteroidetes; Bacteroidia; Bacteroidales; Rikenellaceae; Alistipes; uncultured bacterium
OTU1158	Bacteria; Planctomycetes; Planctomycetacia; Planctomycetales; Planctomycetaceae; uncultured; uncultured bacterium
OTU1159	Bacteria; Proteobacteria; Alphaproteobacteria; Rhizobiales; Hyphomicrobiaceae; Pedomicrobium; uncultured alpha proteobacterium
OTU1160	Bacteria; Proteobacteria; Betaproteobacteria; Neisseriales; Neisseriaceae; Laribacter; Laribacter hongkongensis
OTU1161	Bacteria; Candidate division SR1; uncultured candidate division SR1 bacterium
OTU1162	Bacteria; Bacteroidetes; vadinHA17; uncultured bacterium
OTU1163	Bacteria; Proteobacteria; Alphaproteobacteria; Rhodospirillales; Rhodospirillaceae; Dongia; uncultured bacterium
OTU1164	Bacteria; Proteobacteria; Alphaproteobacteria; Caulobacterales; Caulobacteraceae; Phenylobacterium; Phenylobacterium conjunctum
OTU1165	Bacteria; Candidate division OD1; uncultured bacterium
OTU1166	Bacteria; Bacteroidetes; Sphingobacteriia; Sphingobacteriales; LiUU-11-161; uncultured bacterium
OTU1167	Bacteria; Proteobacteria; Gammaproteobacteria; Pseudomonadales; Moraxellaceae; Acinetobacter; uncultured bacterium
OTU1168	Bacteria; Bacteroidetes; Sphingobacteriia; Sphingobacteriales; Saprospiraceae; uncultured; uncultured bacterium
OTU1169	Bacteria; Chloroflexi; Caldilineae; Caldilineales; Caldilineaceae; uncultured bacterium
OTU1170	Bacteria; Planctomycetes; Planctomycetacia; Planctomycetales; Planctomycetaceae; Gemmata; uncultured bacterium
OTU1171	Bacteria; Chloroflexi; TK10; uncultured bacterium
OTU1172	Bacteria; Planctomycetes; Phycisphaerae; mle1-8; uncultured bacterium
OTU1173	Bacteria; Armatimonadetes; uncultured bacterium
OTU1174	Bacteria; Candidate division OD1; uncultured bacterium
OTU1175	Bacteria; Verrucomicrobia; OPB35 soil group; uncultured bacterium
OTU1176	Bacteria; Proteobacteria; Deltaproteobacteria; Myxococcales; uncultured; uncultured bacterium
OTU1177	Bacteria; Proteobacteria; Deltaproteobacteria; Myxococcales; 0319-6G20; uncultured bacterium
OTU1178	Bacteria; Proteobacteria; Alphaproteobacteria; Rickettsiales; Rickettsiales Incertae Sedis; Candidatus Odyssella; uncultured alpha proteobacterium
OTU1179	Bacteria; Candidate division TM7; uncultured bacterium
OTU1180	Bacteria; Proteobacteria; Alphaproteobacteria; Rickettsiales; SM2D12; uncultured bacterium
OTU1181	Bacteria; Candidate division TM7; uncultured bacterium
OTU1182	Bacteria; Proteobacteria; Deltaproteobacteria; Bdellovibrionales; Bdellovibrionaceae; Bdellovibrio; uncultured Bdellovibrio sp.
OTU1183	Bacteria; Proteobacteria; Alphaproteobacteria; Rickettsiales; uncultured; uncultured alpha proteobacterium
OTU1184	Bacteria; Verrucomicrobia; OPB35 soil group; uncultured bacterium
OTU1185	Bacteria; Verrucomicrobia; Opitutae; Opitutales; Opitutaceae; Opitutus; uncultured bacterium
OTU1186	Bacteria; Proteobacteria; Alphaproteobacteria; Rhizobiales; JG35-K1-AG5; uncultured bacterium
OTU1187	Bacteria; Proteobacteria; Gammaproteobacteria; Xanthomonadales; uncultured; uncultured bacterium
OTU1188	Bacteria; Chlorobi; Chlorobia; Chlorobiales; SJA-28; uncultured bacterium
OTU1189	Bacteria; Proteobacteria; Deltaproteobacteria; Myxococcales; 0319-6G20; uncultured bacterium
OTU1190	Bacteria; Bacteroidetes; Sphingobacteriia; Sphingobacteriales; Saprospiraceae; uncultured; uncultured bacterium
OTU1191	Bacteria; Elusimicrobia; Elusimicrobia; MVP-88; uncultured bacterium
OTU1192	No blast hit
OTU1193	Bacteria; Planctomycetes; Planctomycetacia; Planctomycetales; Planctomycetaceae; Pirellula; uncultured bacterium
OTU1194	Bacteria; Chloroflexi; uncultured; uncultured bacterium
OTU1195	Bacteria; Planctomycetes; Phycisphaerae; Phycisphaerales; Phycisphaeraceae; SM1A02; uncultured Planctomycetaceae bacterium
OTU1196	Bacteria; Firmicutes; Clostridia; Clostridiales; Christensenellaceae; uncultured; uncultured bacterium
OTU1197	Bacteria; Proteobacteria; Deltaproteobacteria; Bdellovibrionales; Bacteriovoracaceae; Bacteriovorax; uncultured delta proteobacterium
OTU1198	Bacteria; Planctomycetes; Planctomycetacia; Planctomycetales; Planctomycetaceae; Gemmata; uncultured bacterium
OTU1199	Archaea; Euryarchaeota; Halobacteria; Halobacteriales; Deep Sea Hydrothermal Vent Gp 6(DHVEG-6); uncultured archaeon
OTU1200	Bacteria; Bacteroidetes; Cytophagia; Cytophagales; Cytophagaceae; uncultured; uncultured bacterium
OTU1201	Bacteria; Proteobacteria; Alphaproteobacteria; Rickettsiales; Holosporaceae; uncultured; uncultured bacterium
OTU1202	Bacteria; Proteobacteria; Deltaproteobacteria; Myxococcales; 0319-6G20; uncultured delta proteobacterium
OTU1203	Bacteria; Proteobacteria; Betaproteobacteria; Burkholderiales; Comamonadaceae; Acidovorax; uncultured bacterium
OTU1204	Bacteria; Proteobacteria; Gammaproteobacteria; Pseudomonadales; Pseudomonadaceae; Pseudomonas; Pseudomonas aeruginosa
OTU1205	Bacteria; Bacteroidetes; Sphingobacteriia; Sphingobacteriales; Saprospiraceae; uncultured; uncultured bacterium
OTU1206	Bacteria; Candidate division OD1; uncultured Parcubacteria bacterium
OTU1207	Bacteria; Proteobacteria; TA18; uncultured bacterium
OTU1208	Bacteria; Proteobacteria; Alphaproteobacteria; Rhizobiales; Beijerinckiaceae; uncultured; uncultured bacterium
OTU1209	Bacteria; Bacteroidetes; vadinHA17; uncultured bacterium
OTU1210	Bacteria; Verrucomicrobia; OPB35 soil group; uncultured bacterium
OTU1211	Bacteria; Proteobacteria; Betaproteobacteria; Burkholderiales; Comamonadaceae; Variovorax; uncultured bacterium
OTU1212	Bacteria; Proteobacteria; Deltaproteobacteria; Desulfovibrionales; Desulfovibrionaceae; Desulfovibrio; uncultured bacterium
OTU1213	Bacteria; Verrucomicrobia; OPB35 soil group; uncultured bacterium
OTU1214	Bacteria; Actinobacteria; Actinobacteria; PeM15; uncultured bacterium
OTU1215	Bacteria; Fibrobacteres; Fibrobacteria; Fibrobacterales; Fibrobacteraceae; uncultured; uncultured bacterium
OTU1216	Bacteria; Planctomycetes; Planctomycetacia; Planctomycetales; Planctomycetaceae; uncultured; uncultured bacterium
OTU1217	Bacteria; Planctomycetes; OM190; uncultured bacterium
OTU1218	Bacteria; Proteobacteria; Deltaproteobacteria; Bdellovibrionales; Bdellovibrionaceae; Bdellovibrio; uncultured bacterium
OTU1219	Bacteria; OC31; uncultured bacterium
OTU1220	Bacteria; Spirochaetae; Spirochaetes; Spirochaetales; Spirochaetaceae; Spirochaeta; uncultured bacterium
OTU1221	Bacteria; Proteobacteria; Alphaproteobacteria; Rickettsiales; Rickettsiaceae; Rickettsia; uncultured bacterium
OTU1222	Bacteria; Proteobacteria; Deltaproteobacteria; Myxococcales; uncultured; uncultured bacterium
OTU1223	Bacteria; Candidate division OP11; uncultured bacterium
OTU1224	Bacteria; Fibrobacteres; Fibrobacteria; Fibrobacterales; Fibrobacteraceae; uncultured; uncultured bacterium
OTU1225	Bacteria; BD1-5; uncultured bacterium
OTU1226	Bacteria; Bacteroidetes; vadinHA17; uncultured bacterium
OTU1227	Bacteria; Proteobacteria; Betaproteobacteria; Rhodocyclales; Rhodocyclaceae; Azonexus; uncultured bacterium
OTU1228	Bacteria; Candidate division OD1; uncultured bacterium
OTU1229	Bacteria; Proteobacteria; Epsilonproteobacteria; Campylobacterales; Helicobacteraceae; Helicobacter; uncultured bacterium
OTU1230	Bacteria; Planctomycetes; Phycisphaerae; Phycisphaerales; Phycisphaeraceae; SM1A02; uncultured bacterium
OTU1231	Bacteria; Actinobacteria; Actinobacteria; Frankiales; Nakamurellaceae; Nakamurella; uncultured bacterium
OTU1232	Bacteria; Spirochaetae; Spirochaetes; Spirochaetales; Brevinemataceae; Brevinema; uncultured bacterium
OTU1233	Bacteria; Candidate division TM7; uncultured bacterium
OTU1234	Bacteria; Proteobacteria; Deltaproteobacteria; Bdellovibrionales; Bdellovibrionaceae; Bdellovibrio; uncultured delta proteobacterium
OTU1235	Bacteria; Bacteroidetes; Bacteroidia; Bacteroidales; Porphyromonadaceae; Paludibacter; uncultured bacterium
OTU1236	Bacteria; Tenericutes; Mollicutes; NB1-n; uncultured organism
OTU1237	Bacteria; Actinobacteria; Acidimicrobiia; Acidimicrobiales; Acidimicrobiales Incertae Sedis; Candidatus Microthrix; uncultured bacterium
OTU1238	Bacteria; Verrucomicrobia; OPB35 soil group; uncultured bacterium
OTU1239	Bacteria; Candidate division OD1; uncultured bacterium
OTU1240	Bacteria; Proteobacteria; Betaproteobacteria; Rhodocyclales; Rhodocyclaceae; uncultured; uncultured bacterium
OTU1241	Bacteria; Bacteroidetes; Sphingobacteriia; Sphingobacteriales; KD3-93; uncultured Bacteroidetes bacterium
OTU1242	Bacteria; Proteobacteria; Deltaproteobacteria; Myxococcales; 0319-6G20; uncultured bacterium
OTU1243	No blast hit
OTU1244	Bacteria; Proteobacteria; Deltaproteobacteria; Bdellovibrionales; Bdellovibrionaceae; Bdellovibrio; uncultured bacterium
OTU1245	Bacteria; Proteobacteria; Gammaproteobacteria; Oceanospirillales; Halomonadaceae; Chromohalobacter; uncultured bacterium
OTU1246	Bacteria; Candidate division TM7; uncultured bacterium
OTU1247	Bacteria; Firmicutes; Clostridia; Thermoanaerobacterales; Thermoanaerobacteraceae; Gelria; uncultured bacterium
OTU1248	Bacteria; Proteobacteria; Alphaproteobacteria; Rhodospirillales; Acetobacteraceae; Roseomonas; uncultured bacterium
OTU1249	Bacteria; Planctomycetes; OM190; uncultured bacterium
OTU1250	Archaea; Euryarchaeota; Methanobacteria; Methanobacteriales; Methanobacteriaceae; Methanobacterium; uncultured archaeon
OTU1251	Bacteria; Proteobacteria; Gammaproteobacteria; Alteromonadales; Pseudoalteromonadaceae; Pseudoalteromonas; uncultured proteobacterium
OTU1252	Bacteria; Proteobacteria; Alphaproteobacteria; Rickettsiales; SAR116 clade; uncultured Rhodospirillaceae bacterium
OTU1253	Bacteria; TM6; uncultured candidate division TM6 bacterium
OTU1254	Bacteria; Proteobacteria; Deltaproteobacteria; Syntrophobacterales; Syntrophaceae; Smithella; uncultured bacterium
OTU1255	Bacteria; Actinobacteria; Actinobacteria; Propionibacteriales; Propionibacteriaceae; uncultured; uncultured bacterium
OTU1256	Bacteria; Proteobacteria; Deltaproteobacteria; Syntrophobacterales; Syntrophobacteraceae; Syntrophobacter; uncultured bacterium
OTU1257	Bacteria; Proteobacteria; Deltaproteobacteria; GR-WP33-30; uncultured bacterium
OTU1258	Bacteria; Bacteroidetes; Sphingobacteriia; Sphingobacteriales; Chitinophagaceae; Ferruginibacter; uncultured bacterium
OTU1259	Bacteria; Firmicutes; Clostridia; Clostridiales; Lachnospiraceae; Dorea; uncultured bacterium
OTU1260	Bacteria; Proteobacteria; Deltaproteobacteria; Bdellovibrionales; Bdellovibrionaceae; Bdellovibrio; uncultured bacterium
OTU1261	Bacteria; Verrucomicrobia; OPB35 soil group; uncultured bacterium
OTU1262	Bacteria; Proteobacteria; Gammaproteobacteria; Legionellales; Coxiellaceae; Aquicella; uncultured Legionellales bacterium
OTU1263	Bacteria; Candidate division OD1; uncultured bacterium
OTU1264	Bacteria; Proteobacteria; Deltaproteobacteria; Myxococcales; uncultured; uncultured bacterium
OTU1265	Bacteria; Candidate division OP11; uncultured bacterium
OTU1266	Bacteria; Firmicutes; Clostridia; Clostridiales; Lachnospiraceae; Lachnospira; uncultured bacterium
OTU1267	Bacteria; Candidate division OD1; uncultured bacterium
OTU1268	Archaea; Euryarchaeota; Methanobacteria; Methanobacteriales; Methanobacteriaceae; Methanobrevibacter; uncultured bacterium
OTU1269	Bacteria; Proteobacteria; Deltaproteobacteria; Bdellovibrionales; Bdellovibrionaceae; Bdellovibrio; Bdellovibrio bacteriovorus
OTU1270	Bacteria; Proteobacteria; Alphaproteobacteria; DB1-14; uncultured bacterium
OTU1271	Bacteria; Proteobacteria; Deltaproteobacteria; Bdellovibrionales; Bdellovibrionaceae; OM27 clade; uncultured microorganism
OTU1272	Bacteria; Proteobacteria; Betaproteobacteria; Rhodocyclales; Rhodocyclaceae; Ferribacterium; uncultured Dechloromonas sp.
OTU1273	Archaea; Euryarchaeota; Halobacteria; Halobacteriales; Deep Sea Euryarchaeotic Group(DSEG); uncultured euryarchaeote
OTU1274	Bacteria; Planctomycetes; Planctomycetacia; Planctomycetales; Planctomycetaceae; uncultured; uncultured planctomycete
OTU1275	Bacteria; WCHB1-60; uncultured Candidatus Saccharibacteria sp.
OTU1276	Bacteria; Proteobacteria; Alphaproteobacteria; Rhizobiales; Phyllobacteriaceae; Aquamicrobium; uncultured bacterium
OTU1277	Bacteria; Proteobacteria; Deltaproteobacteria; Bdellovibrionales; Bdellovibrionaceae; OM27 clade; uncultured bacterium
OTU1278	Bacteria; Proteobacteria; Alphaproteobacteria; Rhizobiales; Phyllobacteriaceae; Aquamicrobium; uncultured bacterium
OTU1279	Bacteria; Proteobacteria; TA18; uncultured bacterium
OTU1280	Bacteria; Planctomycetes; Planctomycetacia; Planctomycetales; Planctomycetaceae; Schlesneria; uncultured bacterium
OTU1281	Bacteria; Candidate division SR1; uncultured candidate division SR1 bacterium
OTU1282	Bacteria; Proteobacteria; Alphaproteobacteria; Rickettsiales; SM1B06; uncultured bacterium
OTU1283	Bacteria; Proteobacteria; Alphaproteobacteria; Rhodospirillales; Rhodospirillaceae; uncultured; uncultured bacterium
OTU1284	Bacteria; Bacteroidetes; Sphingobacteriia; Sphingobacteriales; Saprospiraceae; uncultured; uncultured bacterium
OTU1285	Bacteria; Proteobacteria; Gammaproteobacteria; Aeromonadales; Succinivibrionaceae; Succinivibrio; uncultured bacterium
OTU1286	Bacteria; Planctomycetes; Planctomycetacia; Planctomycetales; Planctomycetaceae; Pirellula; uncultured bacterium
OTU1287	Bacteria; Firmicutes; Clostridia; Clostridiales; Christensenellaceae; Christensenella; uncultured bacterium
OTU1288	Bacteria; Bacteroidetes; Sphingobacteriia; Sphingobacteriales; Chitinophagaceae; Ferruginibacter; uncultured bacterium
OTU1289	Bacteria; Planctomycetes; Planctomycetacia; Planctomycetales; Planctomycetaceae; Gemmata; uncultured planctomycete
OTU1290	Bacteria; TM6; uncultured candidate division TM6 bacterium
OTU1291	Bacteria; Actinobacteria; Coriobacteriia; Coriobacteriales; Coriobacteriaceae; uncultured; uncultured bacterium
OTU1292	Bacteria; Planctomycetes; Phycisphaerae; Phycisphaerales; Phycisphaeraceae; SM1A02; uncultured soil bacterium
OTU1293	Bacteria; TM6; uncultured bacterium
OTU1294	Bacteria; Candidate division OP11; uncultured soil bacterium
OTU1295	Bacteria; Candidate division TM7; uncultured bacterium
OTU1296	Bacteria; Candidate division OD1; uncultured bacterium
OTU1297	Bacteria; Candidate division OD1; uncultured bacterium
OTU1298	Bacteria; Proteobacteria; Alphaproteobacteria; Rhodospirillales; Acetobacteraceae; Stella; uncultured bacterium
OTU1299	Bacteria; Planctomycetes; Planctomycetacia; Planctomycetales; Planctomycetaceae; Pir4 lineage; uncultured bacterium
OTU1300	Bacteria; Proteobacteria; Deltaproteobacteria; Myxococcales; Haliangiaceae; Haliangium; uncultured bacterium
OTU1301	Bacteria; Bacteroidetes; Sphingobacteriia; Sphingobacteriales; Chitinophagaceae; uncultured; uncultured Bacteroidetes bacterium
OTU1302	Bacteria; Actinobacteria; Acidimicrobiia; Acidimicrobiales; Acidimicrobiaceae; CL500-29 marine group; uncultured bacterium
OTU1303	Bacteria; Verrucomicrobia; OPB35 soil group; uncultured Verrucomicrobia bacterium
OTU1304	Bacteria; Acidobacteria; Acidobacteria; Subgroup 4; Unknown Family; Blastocatella; uncultured bacterium
OTU1305	Bacteria; Proteobacteria; Deltaproteobacteria; Bdellovibrionales; Bdellovibrionaceae; Bdellovibrio; uncultured bacterium
OTU1306	Bacteria; Candidate division OD1; uncultured bacterium
OTU1307	Bacteria; Planctomycetes; OM190; uncultured bacterium
OTU1308	Bacteria; Chloroflexi; Ardenticatenia; uncultured; uncultured Chloroflexi bacterium
OTU1309	Bacteria; Candidate division OD1; uncultured bacterium
OTU1310	Bacteria; Firmicutes; Clostridia; Clostridiales; Defluviitaleaceae; uncultured; uncultured bacterium
OTU1311	No blast hit
OTU1312	Bacteria; Planctomycetes; Planctomycetacia; Planctomycetales; Planctomycetaceae; Gemmata; uncultured bacterium
OTU1313	Bacteria; Bacteroidetes; Bacteroidia; Bacteroidales; Porphyromonadaceae; Paludibacter; uncultured bacterium
OTU1314	Bacteria; Acidobacteria; Acidobacteria; Subgroup 3; Unknown Family; Bryobacter; uncultured Acidobacteria bacterium
OTU1315	Bacteria; Bacteroidetes; Sphingobacteriia; Sphingobacteriales; PHOS-HE51; uncultured Sphingobacteriales bacterium
OTU1316	Bacteria; Proteobacteria; Alphaproteobacteria; Rhodospirillales; Acetobacteraceae; Roseomonas; uncultured bacterium
OTU1317	Bacteria; Candidate division OD1; uncultured bacterium
OTU1318	Bacteria; Proteobacteria; Alphaproteobacteria; Rickettsiales; SM2D12; uncultured alpha proteobacterium
OTU1319	Bacteria; Proteobacteria; Deltaproteobacteria; Myxococcales; 0319-6G20; uncultured bacterium
OTU1320	Bacteria; Planctomycetes; Phycisphaerae; Phycisphaerales; Phycisphaeraceae; SM1A02; uncultured bacterium
OTU1321	Bacteria; Proteobacteria; Alphaproteobacteria; Rhodospirillales; Rhodospirillaceae; uncultured; uncultured bacterium
OTU1322	Bacteria; Planctomycetes; Planctomycetacia; Planctomycetales; Planctomycetaceae; Planctomyces; uncultured planctomycete
OTU1323	Bacteria; Chlamydiae; Chlamydiae; Chlamydiales; Simkaniaceae; Candidatus Rhabdochlamydia; uncultured Chlamydia sp.
OTU1324	Bacteria; Bacteroidetes; vadinHA17; uncultured bacterium
OTU1325	Bacteria; Proteobacteria; Deltaproteobacteria; Desulfobacterales; Desulfobacteraceae; uncultured; uncultured Desulfobacteraceae bacterium
OTU1326	Bacteria; Chloroflexi; Ardenticatenia; uncultured; uncultured bacterium
OTU1327	Bacteria; Proteobacteria; Gammaproteobacteria; Xanthomonadales; Xanthomonadaceae; Aquimonas; Aquimonas voraii
OTU1328	Bacteria; Candidate division TM7; uncultured Candidatus Saccharibacteria sp.
OTU1329	Bacteria; Proteobacteria; Deltaproteobacteria; Myxococcales; Haliangiaceae; Haliangium; uncultured bacterium
OTU1330	Bacteria; Proteobacteria; Alphaproteobacteria; Sphingomonadales; Sphingomonadaceae; Sphingomonas; Sphingomonas changbaiensis
OTU1331	Bacteria; Candidate division TM7; uncultured bacterium
OTU1332	Bacteria; Proteobacteria; Alphaproteobacteria; Rhodospirillales; Rhodospirillaceae; uncultured; uncultured alpha proteobacterium
OTU1333	Bacteria; NPL-UPA2; uncultured bacterium
OTU1334	Bacteria; Proteobacteria; Alphaproteobacteria; Rhodobacterales; Rhodobacteraceae; uncultured; uncultured bacterium
OTU1335	Bacteria; Chloroflexi; uncultured; uncultured bacterium
OTU1336	Bacteria; Bacteroidetes; Bacteroidia; Bacteroidales; Porphyromonadaceae; Parabacteroides; uncultured bacterium
OTU1337	No blast hit
OTU1338	Bacteria; Chloroflexi; Ardenticatenia; uncultured; uncultured bacterium
OTU1339	Bacteria; Proteobacteria; Betaproteobacteria; Nitrosomonadales; Nitrosomonadaceae; uncultured; uncultured beta proteobacterium
OTU1340	Bacteria; Firmicutes; Negativicutes; Selenomonadales; Acidaminococcaceae; Succiniclasticum; uncultured bacterium
OTU1341	Bacteria; Proteobacteria; Deltaproteobacteria; GR-WP33-30; uncultured delta proteobacterium
OTU1342	Bacteria; Actinobacteria; Actinobacteria; Micrococcales; Micrococcaceae; Arthrobacter; uncultured bacterium
OTU1343	Bacteria; Candidate division WS3; uncultured bacterium
OTU1344	Bacteria; Proteobacteria; Alphaproteobacteria; Rhizobiales; Methylobacteriaceae; Meganema; uncultured bacterium
OTU1345	Bacteria; Candidate division OD1; uncultured bacterium
OTU1346	Bacteria; Proteobacteria; Gammaproteobacteria; Thiotrichales; Thiotrichaceae; Beggiatoa; Beggiatoa sp. AA5A
OTU1347	Bacteria; Proteobacteria; Deltaproteobacteria; Myxococcales; Cystobacteraceae; uncultured bacterium
OTU1348	Bacteria; Proteobacteria; Gammaproteobacteria; Methylococcales; Methylococcaceae; Methylosarcina; Methylosarcina fibrata
OTU1349	Bacteria; Proteobacteria; Gammaproteobacteria; 34P16; uncultured bacterium
OTU1350	Bacteria; Bacteroidetes; Bacteroidia; Bacteroidales; Rikenellaceae; Blvii28 wastewater-sludge group; uncultured bacterium
OTU1351	Bacteria; Proteobacteria; Deltaproteobacteria; Myxococcales; 0319-6G20; uncultured bacterium
OTU1352	Bacteria; Candidate division OD1; uncultured soil bacterium
OTU1353	Bacteria; Verrucomicrobia; Opitutae; Opitutales; Opitutaceae; Opitutus; uncultured Verrucomicrobia bacterium
OTU1354	Bacteria; Planctomycetes; OM190; uncultured bacterium
OTU1355	Bacteria; Planctomycetes; Planctomycetacia; Planctomycetales; Planctomycetaceae; uncultured; uncultured bacterium
OTU1356	Bacteria; Proteobacteria; Deltaproteobacteria; Myxococcales; Polyangiaceae; Sorangium; uncultured Byssovorax sp.
OTU1357	Bacteria; WCHB1-60; uncultured bacterium
OTU1358	Bacteria; Actinobacteria; Actinobacteria; Micrococcales; Microbacteriaceae; Microbacterium; uncultured bacterium
OTU1359	Bacteria; Firmicutes; Clostridia; Clostridiales; Ruminococcaceae; uncultured; uncultured bacterium
OTU1360	Bacteria; Bacteroidetes; Flavobacteriia; Flavobacteriales; Flavobacteriaceae; NS5 marine group; uncultured bacterium
OTU1361	Bacteria; BD1-5; uncultured soil bacterium
OTU1362	Bacteria; Proteobacteria; Gammaproteobacteria; Pseudomonadales; Moraxellaceae; uncultured; uncultured bacterium
OTU1363	Bacteria; Actinobacteria; Acidimicrobiia; Acidimicrobiales; Acidimicrobiaceae; CL500-29 marine group; uncultured bacterium
OTU1364	Bacteria; Proteobacteria; Deltaproteobacteria; Myxococcales; Polyangiaceae; Sorangium; uncultured bacterium
OTU1365	Bacteria; Firmicutes; Negativicutes; Selenomonadales; uncultured; uncultured bacterium mle1-9
OTU1366	Bacteria; Proteobacteria; Deltaproteobacteria; Myxococcales; Haliangiaceae; Haliangium; uncultured bacterium
OTU1367	Bacteria; Firmicutes; Clostridia; Clostridiales; Clostridiaceae 1; Clostridium sensu stricto 12; uncultured bacterium
OTU1368	Bacteria; Acidobacteria; Holophagae; Subgroup 7; uncultured bacterium
OTU1369	Bacteria; Candidate division TM7; uncultured bacterium
OTU1370	Bacteria; Planctomycetes; Planctomycetacia; Planctomycetales; Planctomycetaceae; uncultured; uncultured bacterium
OTU1371	Bacteria; TM6; uncultured bacterium
OTU1372	Bacteria; Proteobacteria; Deltaproteobacteria; Bdellovibrionales; Bdellovibrionaceae; OM27 clade; uncultured proteobacterium
OTU1373	Bacteria; Proteobacteria; Deltaproteobacteria; Myxococcales; uncultured; uncultured bacterium
OTU1374	Bacteria; Proteobacteria; Gammaproteobacteria; NKB5; uncultured bacterium
OTU1375	Bacteria; Nitrospirae; Nitrospira; Nitrospirales; Nitrospiraceae; uncultured; uncultured bacterium
OTU1376	Bacteria; Firmicutes; Negativicutes; Selenomonadales; Acidaminococcaceae; Phascolarctobacterium; uncultured bacterium
OTU1377	Bacteria; Proteobacteria; Deltaproteobacteria; Bdellovibrionales; Bdellovibrionaceae; Bdellovibrio; uncultured bacterium
OTU1378	Bacteria; Acidobacteria; Acidobacteria; Subgroup 4; 11-24; uncultured bacterium
OTU1379	Bacteria; Proteobacteria; Gammaproteobacteria; Xanthomonadales; Xanthomonadaceae; Aquimonas; uncultured bacterium
OTU1380	Bacteria; Cyanobacteria; ML635J-21; uncultured candidate division ZB3 bacterium
OTU1381	Archaea; Euryarchaeota; Halobacteria; Halobacteriales; Deep Sea Hydrothermal Vent Gp 6(DHVEG-6); uncultured euryarchaeote
OTU1382	Bacteria; Bacteroidetes; WCHB1-32; uncultured bacterium
OTU1383	Bacteria; Proteobacteria; Deltaproteobacteria; GR-WP33-30; uncultured bacterium
OTU1384	Bacteria; Bacteroidetes; Sphingobacteriia; Sphingobacteriales; Chitinophagaceae; uncultured; uncultured bacterium
OTU1385	Bacteria; Proteobacteria; Gammaproteobacteria; NKB5; uncultured bacterium
OTU1386	Bacteria; Proteobacteria; Betaproteobacteria; Burkholderiales; Alcaligenaceae; Candidimonas; uncultured bacterium
OTU1387	Bacteria; Proteobacteria; Deltaproteobacteria; Myxococcales; Polyangiaceae; Sorangium; uncultured bacterium
OTU1388	Bacteria; Proteobacteria; Deltaproteobacteria; Myxococcales; Polyangiaceae; Sorangium; uncultured bacterium
OTU1389	Bacteria; Elusimicrobia; Elusimicrobia; Lineage IV; uncultured bacterium
OTU1390	Bacteria; Firmicutes; Clostridia; Clostridiales; Lachnospiraceae; Blautia; uncultured bacterium
OTU1391	Bacteria; Candidate division OD1; uncultured bacterium
OTU1392	Bacteria; Candidate division OD1; uncultured bacterium
OTU1393	Bacteria; Synergistetes; Synergistia; Synergistales; Synergistaceae; uncultured; uncultured bacterium
OTU1394	Bacteria; Candidate division TM7; uncultured bacterium SBR1071
OTU1395	Bacteria; Proteobacteria; Alphaproteobacteria; Rhodospirillales; B79; uncultured bacterium
OTU1396	Bacteria; Elusimicrobia; Elusimicrobia; Lineage IIb; uncultured bacterium
OTU1397	Bacteria; Planctomycetes; Phycisphaerae; Phycisphaerales; Phycisphaeraceae; SM1A02; uncultured bacterium
OTU1398	Bacteria; Bacteroidetes; SB-1; uncultured bacterium
OTU1399	No blast hit
OTU1400	Bacteria; Proteobacteria; TA18; uncultured bacterium
OTU1401	Archaea; Euryarchaeota; Halobacteria; Halobacteriales; Deep Sea Hydrothermal Vent Gp 6(DHVEG-6); uncultured archaeon
OTU1402	Bacteria; Candidate division OD1; uncultured actinobacterium
OTU1403	Bacteria; Proteobacteria; Deltaproteobacteria; Bdellovibrionales; Bdellovibrionaceae; OM27 clade; uncultured bacterium
OTU1404	Bacteria; Elusimicrobia; Elusimicrobia; Lineage IIc; uncultured bacterium
OTU1405	Bacteria; Proteobacteria; Alphaproteobacteria; Rickettsiales; mitochondria; uncultured bacterium
OTU1406	Bacteria; Proteobacteria; Alphaproteobacteria; Rickettsiales; SM2D12; uncultured bacterium
OTU1407	Bacteria; Bacteroidetes; vadinHA17; uncultured bacterium
OTU1408	Bacteria; Spirochaetae; Spirochaetes; Spirochaetales; Spirochaetaceae; uncultured; uncultured bacterium
OTU1409	Bacteria; Bacteroidetes; Cytophagia; Cytophagales; Cytophagaceae; uncultured; uncultured bacterium
OTU1410	Bacteria; SM2F11; uncultured bacterium
OTU1411	Bacteria; Firmicutes; Negativicutes; Selenomonadales; Veillonellaceae; Selenomonas; uncultured bacterium
OTU1412	Bacteria; Proteobacteria; Gammaproteobacteria; Xanthomonadales; Xanthomonadaceae; uncultured; uncultured bacterium
OTU1413	Bacteria; Planctomycetes; Planctomycetacia; Planctomycetales; Planctomycetaceae; Planctomyces; uncultured bacterium
OTU1414	No blast hit
OTU1415	Bacteria; Actinobacteria; Actinobacteria; Actinomycetales; Actinomycetaceae; Actinobaculum; uncultured bacterium
OTU1416	Bacteria; Proteobacteria; Alphaproteobacteria; Caulobacterales; Hyphomonadaceae; uncultured; uncultured bacterium
OTU1417	Bacteria; Candidate division OD1; uncultured bacterium
OTU1418	Bacteria; Chloroflexi; Anaerolineae; Anaerolineales; Anaerolineaceae; uncultured; uncultured bacterium
OTU1419	Bacteria; Proteobacteria; Gammaproteobacteria; Xanthomonadales; Xanthomonadales Incertae Sedis; Candidatus Competibacter; uncultured bacterium
OTU1420	Bacteria; Chloroflexi; Anaerolineae; Anaerolineales; Anaerolineaceae; uncultured; uncultured sludge bacterium H5
OTU1421	Bacteria; Firmicutes; Bacilli; Lactobacillales; Streptococcaceae; Streptococcus; uncultured bacterium
OTU1422	Bacteria; Candidate division SR1; uncultured bacterium
OTU1423	Bacteria; Proteobacteria; Deltaproteobacteria; Myxococcales; uncultured; uncultured bacterium
OTU1424	Bacteria; Bacteroidetes; Sphingobacteriia; Sphingobacteriales; Saprospiraceae; uncultured; uncultured bacterium
OTU1425	Bacteria; Bacteroidetes; Sphingobacteriia; Sphingobacteriales; env.OPS 17; uncultured Bacteroidetes bacterium
OTU1426	Bacteria; Proteobacteria; Deltaproteobacteria; Bdellovibrionales; Bdellovibrionaceae; Bdellovibrio; uncultured bacterium
OTU1427	Bacteria; Planctomycetes; Phycisphaerae; WD2101 soil group; uncultured bacterium
OTU1428	Bacteria; Chlorobi; Chlorobia; Chlorobiales; SJA-28; uncultured Chlorobi bacterium
OTU1429	Bacteria; Planctomycetes; Phycisphaerae; mle1-8; uncultured bacterium
OTU1430	Bacteria; TM6; uncultured bacterium
OTU1431	Bacteria; Proteobacteria; Deltaproteobacteria; Bdellovibrionales; Bdellovibrionaceae; Bdellovibrio; uncultured bacterium
OTU1432	Bacteria; Firmicutes; Erysipelotrichia; Erysipelotrichales; Erysipelotrichaceae; Erysipelothrix; uncultured bacterium
OTU1433	Bacteria; Actinobacteria; Acidimicrobiia; Acidimicrobiales; Sva0996 marine group; uncultured bacterium
OTU1434	Bacteria; Candidate division OP11; Microgenomates bacterium SCGC AAA011-B20
OTU1435	Bacteria; Actinobacteria; Actinobacteria; Propionibacteriales; Nocardioidaceae; Marmoricola; Marmoricola sp. Gsoil 354
OTU1436	Bacteria; Chloroflexi; uncultured; uncultured Chloroflexi bacterium
OTU1437	Bacteria; Chloroflexi; Anaerolineae; Anaerolineales; Anaerolineaceae; uncultured; uncultured bacterium
OTU1438	Bacteria; Proteobacteria; Deltaproteobacteria; GR-WP33-30; uncultured bacterium
OTU1439	Bacteria; Proteobacteria; Deltaproteobacteria; Myxococcales; 0319-6G20; uncultured bacterium
OTU1440	Bacteria; Firmicutes; Clostridia; Clostridiales; Lachnospiraceae; uncultured; uncultured bacterium
OTU1441	Bacteria; Verrucomicrobia; Verrucomicrobiae; Verrucomicrobiales; Verrucomicrobiaceae; uncultured; uncultured bacterium
OTU1442	Bacteria; Proteobacteria; Alphaproteobacteria; Rhizobiales; A0839; uncultured bacterium
OTU1443	Bacteria; Bacteroidetes; Sphingobacteriia; Sphingobacteriales; Sphingobacteriaceae; Pedobacter; uncultured bacterium
OTU1444	Bacteria; Firmicutes; Bacilli; Bacillales; Bacillaceae; Marinococcus; Marinococcus halotolerans
OTU1445	Bacteria; Elusimicrobia; Elusimicrobia; Lineage IIa; uncultured bacterium
OTU1446	Bacteria; Proteobacteria; Deltaproteobacteria; Myxococcales; 0319-6G20; uncultured bacterium
OTU1447	Bacteria; Proteobacteria; Deltaproteobacteria; Desulfobacterales; Desulfobacteraceae; Desulfobacter; uncultured bacterium
OTU1448	Bacteria; Proteobacteria; Deltaproteobacteria; Myxococcales; Cystobacteraceae; uncultured bacterium
OTU1449	Bacteria; Verrucomicrobia; Verrucomicrobia Incertae Sedis; Unknown Order; Unknown Family; Candidatus Methylacidiphilum; uncultured bacterium
OTU1450	Bacteria; Proteobacteria; Alphaproteobacteria; Rhizobiales; Hyphomicrobiaceae; Rhodoplanes; uncultured bacterium
OTU1451	Bacteria; Bacteroidetes; Sphingobacteriia; Sphingobacteriales; Chitinophagaceae; uncultured; uncultured bacterium
OTU1452	Bacteria; Proteobacteria; Deltaproteobacteria; Bdellovibrionales; Bdellovibrionaceae; Bdellovibrio; uncultured bacterium
OTU1453	Bacteria; Proteobacteria; Deltaproteobacteria; Bdellovibrionales; Bdellovibrionaceae; Bdellovibrio; uncultured bacterium
OTU1454	Bacteria; Candidate division OP11; uncultured Microgenomates bacterium
OTU1455	Bacteria; Cyanobacteria; Chloroplast; uncultured bacterium
OTU1456	Bacteria; Candidate division OD1; uncultured bacterium
OTU1457	Bacteria; Candidate division OD1; uncultured actinobacterium
OTU1458	Bacteria; Candidate division TM7; uncultured bacterium
OTU1459	Bacteria; Proteobacteria; Deltaproteobacteria; Myxococcales; 0319-6G20; uncultured bacterium
OTU1460	Bacteria; Proteobacteria; Alphaproteobacteria; Rhizobiales; Methylocystaceae; Pleomorphomonas; uncultured bacterium
OTU1461	Bacteria; Candidate division OD1; uncultured Parcubacteria bacterium
OTU1462	Bacteria; SM2F11; uncultured bacterium
OTU1463	Bacteria; Proteobacteria; Deltaproteobacteria; Bdellovibrionales; Bdellovibrionaceae; Bdellovibrio; uncultured bacterium
OTU1464	Bacteria; Proteobacteria; Gammaproteobacteria; NKB5; unidentified marine bacterioplankton
OTU1465	Bacteria; Proteobacteria; Gammaproteobacteria; Methylococcales; Methylococcaceae; Methylocaldum; uncultured bacterium
OTU1466	Bacteria; Actinobacteria; Acidimicrobiia; Acidimicrobiales; Acidimicrobiaceae; CL500-29 marine group; uncultured actinobacterium
OTU1467	Bacteria; Planctomycetes; Planctomycetacia; Planctomycetales; Planctomycetaceae; uncultured; uncultured bacterium
OTU1468	Bacteria; Firmicutes; Clostridia; Clostridiales; Eubacteriaceae; uncultured; uncultured bacterium
OTU1469	Bacteria; Verrucomicrobia; OPB35 soil group; uncultured bacterium
OTU1470	Bacteria; Proteobacteria; Gammaproteobacteria; NKB5; uncultured bacterium
OTU1471	Bacteria; Planctomycetes; Planctomycetacia; Planctomycetales; Planctomycetaceae; Gemmata; uncultured bacterium
OTU1472	Bacteria; Proteobacteria; Alphaproteobacteria; Rickettsiales; Rickettsiales Incertae Sedis; Candidatus Captivus; uncultured alpha proteobacterium
OTU1473	Bacteria; Candidate division TM7; uncultured bacterium
OTU1474	Bacteria; Proteobacteria; TA18; uncultured bacterium
OTU1475	Bacteria; Acidobacteria; Acidobacteria; Subgroup 3; Elev-16S-1166; uncultured bacterium
OTU1476	Bacteria; TM6; uncultured bacterium
OTU1477	Bacteria; Bacteroidetes; Sphingobacteriia; Sphingobacteriales; Chitinophagaceae; uncultured; uncultured bacterium
OTU1478	Bacteria; Candidate division TM7; uncultured Candidatus Saccharibacteria sp.
OTU1479	Bacteria; Bacteroidetes; Bacteroidia; Bacteroidales; S24-7; uncultured bacterium
OTU1480	Bacteria; Bacteroidetes; Bacteroidia; Bacteroidales; Rikenellaceae; BCf9-17 termite group; uncultured bacterium
OTU1481	Bacteria; Proteobacteria; Deltaproteobacteria; Myxococcales; mle1-27; uncultured delta proteobacterium
OTU1482	Archaea; Euryarchaeota; Thermoplasmata; Thermoplasmatales; Marine Group II; uncultured marine archaeon
OTU1483	Bacteria; Firmicutes; Clostridia; Clostridiales; Lachnospiraceae; Roseburia; uncultured bacterium
OTU1484	Bacteria; Proteobacteria; Alphaproteobacteria; Rhodospirillales; Rhodospirillales Incertae Sedis; Reyranella; uncultured bacterium
OTU1485	Bacteria; Planctomycetes; Phycisphaerae; mle1-8; uncultured bacterium
OTU1486	Bacteria; Chloroflexi; uncultured; uncultured bacterium
OTU1487	Bacteria; Proteobacteria; Gammaproteobacteria; Xanthomonadales; Xanthomonadaceae; uncultured; uncultured bacterium
OTU1488	Bacteria; Bacteroidetes; Bacteroidia; Bacteroidales; S24-7; uncultured bacterium
OTU1489	Bacteria; Proteobacteria; Deltaproteobacteria; Bdellovibrionales; Bdellovibrionaceae; Bdellovibrio; uncultured bacterium
OTU1490	Bacteria; Bacteroidetes; Bacteroidia; Bacteroidales; S24-7; uncultured bacterium
OTU1491	Bacteria; Proteobacteria; Alphaproteobacteria; Caulobacterales; Caulobacteraceae; Brevundimonas; uncultured bacterium
OTU1492	Bacteria; Proteobacteria; Deltaproteobacteria; Bdellovibrionales; Bdellovibrionaceae; Bdellovibrio; uncultured bacterium
OTU1493	Bacteria; Candidate division TM7; uncultured bacterium SBR2060
OTU1494	Bacteria; Proteobacteria; Alphaproteobacteria; Rhodospirillales; MNC12; uncultured bacterium
OTU1495	Bacteria; Proteobacteria; Deltaproteobacteria; Myxococcales; uncultured; uncultured bacterium
OTU1496	Bacteria; Proteobacteria; Deltaproteobacteria; Myxococcales; 0319-6G20; uncultured bacterium
OTU1497	Bacteria; Proteobacteria; Alphaproteobacteria; Rhizobiales; Hyphomicrobiaceae; Hyphomicrobium; uncultured bacterium
OTU1498	Bacteria; Candidate division OD1; uncultured bacterium
OTU1499	Bacteria; Acidobacteria; Holophagae; Elev-16S-816; uncultured bacterium
OTU1500	Bacteria; Planctomycetes; OM190; uncultured bacterium
OTU1501	Bacteria; Lentisphaerae; RFP12 gut group; uncultured bacterium
OTU1502	Bacteria; Firmicutes; Clostridia; Clostridiales; Lachnospiraceae; Incertae Sedis; uncultured bacterium
OTU1503	Bacteria; Proteobacteria; Alphaproteobacteria; Caulobacterales; Hyphomonadaceae; uncultured; uncultured bacterium
OTU1504	Bacteria; TM6; uncultured bacterium
OTU1505	Bacteria; Proteobacteria; Gammaproteobacteria; Xanthomonadales; uncultured; uncultured gamma proteobacterium
OTU1506	Bacteria; Proteobacteria; TA18; uncultured bacterium
OTU1507	Bacteria; Proteobacteria; Alphaproteobacteria; Rhizobiales; Bradyrhizobiaceae; Bosea; uncultured Bosea sp.
OTU1508	Bacteria; NPL-UPA2; uncultured bacterium
OTU1509	Bacteria; Proteobacteria; Deltaproteobacteria; Myxococcales; Haliangiaceae; Haliangium; uncultured bacterium
OTU1510	Bacteria; Proteobacteria; Alphaproteobacteria; Caulobacterales; Hyphomonadaceae; uncultured; uncultured alpha proteobacterium
OTU1511	Bacteria; Proteobacteria; Gammaproteobacteria; Legionellales; Coxiellaceae; uncultured; uncultured bacterium
OTU1512	Bacteria; Planctomycetes; Phycisphaerae; Phycisphaerales; Phycisphaeraceae; SM1A02; uncultured bacterium
OTU1513	Bacteria; Candidate division OD1; uncultured bacterium
OTU1514	Bacteria; Proteobacteria; Deltaproteobacteria; Myxococcales; Haliangiaceae; Haliangium; uncultured bacterium
OTU1515	Bacteria; Proteobacteria; Alphaproteobacteria; Caulobacterales; Caulobacteraceae; uncultured; uncultured Caulobacteraceae bacterium
OTU1516	Bacteria; Lentisphaerae; RFP12 gut group; uncultured Verrucomicrobia bacterium
OTU1517	Bacteria; Proteobacteria; Deltaproteobacteria; Bdellovibrionales; Bdellovibrionaceae; Bdellovibrio; uncultured bacterium
OTU1518	Bacteria; Elusimicrobia; Elusimicrobia; Lineage IIa; uncultured bacterium
OTU1519	Bacteria; Proteobacteria; Alphaproteobacteria; Rhizobiales; DUNssu371; uncultured bacterium
OTU1520	Bacteria; Proteobacteria; Deltaproteobacteria; Bdellovibrionales; Bdellovibrionaceae; Bdellovibrio; uncultured bacterium
OTU1521	Bacteria; Proteobacteria; Alphaproteobacteria; Rickettsiales; Rickettsiales Incertae Sedis; Candidatus Odyssella; uncultured bacterium
OTU1522	Bacteria; Proteobacteria; Alphaproteobacteria; Rhizobiales; Xanthobacteraceae; uncultured; uncultured bacterium
OTU1523	Bacteria; Proteobacteria; Deltaproteobacteria; Myxococcales; Sandaracinaceae; uncultured bacterium
OTU1524	Bacteria; Proteobacteria; Deltaproteobacteria; Bdellovibrionales; Bdellovibrionaceae; Bdellovibrio; uncultured bacterium
OTU1525	Bacteria; Verrucomicrobia; Opitutae; Opitutales; Opitutaceae; Opitutus; uncultured bacterium
OTU1526	Bacteria; Proteobacteria; Deltaproteobacteria; Myxococcales; 0319-6G20; uncultured proteobacterium
OTU1527	Bacteria; Bacteroidetes; Sphingobacteriia; Sphingobacteriales; WCHB1-69; uncultured Sphingobacteriales bacterium
OTU1528	Bacteria; Verrucomicrobia; Opitutae; Opitutales; Opitutaceae; Opitutus; uncultured bacterium
OTU1529	Bacteria; Proteobacteria; Deltaproteobacteria; Myxococcales; Haliangiaceae; Haliangium; uncultured bacterium
OTU1530	Bacteria; Proteobacteria; Alphaproteobacteria; Rhizobiales; Hyphomicrobiaceae; Prosthecomicrobium; Prosthecomicrobium hirschii
OTU1531	Bacteria; Proteobacteria; Deltaproteobacteria; Myxococcales; uncultured; uncultured bacterium
OTU1532	Bacteria; Proteobacteria; Deltaproteobacteria; Myxococcales; uncultured; uncultured bacterium
OTU1533	Bacteria; Proteobacteria; Alphaproteobacteria; Sphingomonadales; Sphingomonadaceae; Sphingomonas; uncultured alpha proteobacterium
OTU1534	Bacteria; Synergistetes; Synergistia; Synergistales; Synergistaceae; Aminobacterium; Aminobacterium sp. S12-27-1-3-5
OTU1535	Bacteria; Proteobacteria; Alphaproteobacteria; Rickettsiales; Rickettsiaceae; Rickettsia; Rickettsia symbiont of Nephotettix cincticeps
OTU1536	Bacteria; Bacteroidetes; Bacteroidia; Bacteroidales; Porphyromonadaceae; Parabacteroides; uncultured bacterium
OTU1537	Bacteria; Bacteroidetes; Cytophagia; Cytophagales; Flammeovirgaceae; Reichenbachiella; uncultured Bacteroidetes bacterium
OTU1538	Bacteria; Planctomycetes; Phycisphaerae; Phycisphaerales; Phycisphaeraceae; SM1A02; uncultured bacterium
OTU1539	Bacteria; Planctomycetes; Planctomycetacia; Planctomycetales; Planctomycetaceae; uncultured; uncultured Planctomycetaceae bacterium
OTU1540	Bacteria; Planctomycetes; Planctomycetacia; Planctomycetales; Planctomycetaceae; Isosphaera; uncultured bacterium
OTU1541	Bacteria; Proteobacteria; Betaproteobacteria; Rhodocyclales; Rhodocyclaceae; Azovibrio; uncultured bacterium
OTU1542	Bacteria; Chloroflexi; uncultured; uncultured bacterium
OTU1543	No blast hit
OTU1544	Bacteria; Firmicutes; Negativicutes; Selenomonadales; Veillonellaceae; Anaerovibrio; uncultured bacterium
OTU1545	Bacteria; Proteobacteria; Deltaproteobacteria; Bdellovibrionales; Bdellovibrionaceae; Bdellovibrio; uncultured bacterium
OTU1546	Bacteria; TM6; uncultured bacterium
OTU1547	Bacteria; Planctomycetes; OM190; uncultured bacterium
OTU1548	Bacteria; Proteobacteria; Deltaproteobacteria; Bdellovibrionales; Bacteriovoracaceae; uncultured; uncultured bacterium
OTU1549	Bacteria; Firmicutes; Clostridia; Halanaerobiales; 64K2; uncultured Clostridium sp.
OTU1550	Bacteria; Proteobacteria; Deltaproteobacteria; Myxococcales; 0319-6G20; uncultured bacterium
OTU1551	Bacteria; Proteobacteria; Gammaproteobacteria; Xanthomonadales; Xanthomonadaceae; Dyella; arsenic resistant soil bacterium 7-03
OTU1552	Bacteria; Proteobacteria; SPOTSOCT00m83; uncultured gamma proteobacterium
OTU1553	Bacteria; Armatimonadetes; uncultured Armatimonadetes bacterium
OTU1554	Bacteria; Proteobacteria; Deltaproteobacteria; GR-WP33-30; uncultured bacterium
OTU1555	Bacteria; Bacteroidetes; Bacteroidia; Bacteroidales; M2PB4-65 termite group; uncultured bacterium
OTU1556	Bacteria; Chloroflexi; Chloroflexia; Chloroflexales; Roseiflexaceae; Roseiflexus; uncultured bacterium
OTU1557	Bacteria; Thermotogae; Thermotogae; Thermotogales; Thermotogaceae; SC103; uncultured bacterium
OTU1558	Bacteria; Candidate division OP11; uncultured bacterium
OTU1559	Bacteria; Candidate division OD1; uncultured bacterium
OTU1560	Bacteria; Verrucomicrobia; OPB35 soil group; uncultured bacterium
OTU1561	Bacteria; Proteobacteria; Deltaproteobacteria; Bdellovibrionales; Bdellovibrionaceae; Bdellovibrio; uncultured bacterium
OTU1562	Bacteria; Bacteroidetes; Bacteroidia; Bacteroidales; Rikenellaceae; RC9 gut group; uncultured bacterium
OTU1563	Bacteria; Fusobacteria; Fusobacteriia; Fusobacteriales; Leptotrichiaceae; uncultured; uncultured microorganism
OTU1564	Bacteria; Acidobacteria; Holophagae; Subgroup 10; ABS-19; uncultured Acidobacteria bacterium
OTU1565	Bacteria; Proteobacteria; Alphaproteobacteria; Caulobacterales; Caulobacteraceae; Phenylobacterium; uncultured bacterium
OTU1566	Bacteria; Verrucomicrobia; Verrucomicrobia Incertae Sedis; Unknown Order; Unknown Family; Candidatus Methylacidiphilum; uncultured bacterium
OTU1567	Bacteria; Proteobacteria; TA18; uncultured bacterium
OTU1568	Bacteria; Proteobacteria; Alphaproteobacteria; Rhizobiales; A0839; uncultured alpha proteobacterium
OTU1569	Bacteria; Bacteroidetes; Bacteroidia; Bacteroidales; Rikenellaceae; vadinBC27 wastewater-sludge group; uncultured bacterium
OTU1570	Bacteria; Candidate division OP9; uncultured bacterium
OTU1571	Bacteria; Bacteroidetes; Sphingobacteriia; Sphingobacteriales; NS11-12 marine group; uncultured bacterium
OTU1572	Bacteria; Candidate division OD1; uncultured bacterium
OTU1573	Bacteria; Proteobacteria; Deltaproteobacteria; Bdellovibrionales; Bdellovibrionaceae; Bdellovibrio; uncultured bacterium
OTU1574	Bacteria; Proteobacteria; Deltaproteobacteria; Bdellovibrionales; Bdellovibrionaceae; Bdellovibrio; uncultured Bdellovibrio sp.
OTU1575	Bacteria; Proteobacteria; Deltaproteobacteria; Myxococcales; VHS-B3-70; uncultured bacterium
OTU1576	No blast hit
OTU1577	Bacteria; Proteobacteria; Deltaproteobacteria; Bdellovibrionales; Bdellovibrionaceae; Bdellovibrio; Bdellovibrio bacteriovorus str. Tiberius
OTU1578	Bacteria; Proteobacteria; Alphaproteobacteria; Rickettsiales; Rickettsiales Incertae Sedis; Candidatus Captivus; uncultured bacterium
OTU1579	Bacteria; Armatimonadetes; uncultured bacterium
OTU1580	Bacteria; BD1-5; uncultured bacterium
OTU1581	Bacteria; Candidate division OD1; uncultured bacterium
OTU1582	No blast hit
OTU1583	Bacteria; Planctomycetes; Planctomycetacia; Planctomycetales; Planctomycetaceae; Pirellula; uncultured bacterium
OTU1584	Bacteria; Proteobacteria; Alphaproteobacteria; Rhizobiales; Xanthobacteraceae; Xanthobacter; uncultured bacterium
OTU1585	Bacteria; Chloroflexi; Anaerolineae; Anaerolineales; Anaerolineaceae; uncultured; uncultured Gemmatimonadetes bacterium
OTU1586	Bacteria; Actinobacteria; Thermoleophilia; Solirubrobacterales; 288-2; uncultured bacterium
OTU1587	Bacteria; Proteobacteria; Deltaproteobacteria; Myxococcales; 0319-6G20; uncultured bacterium
OTU1588	Bacteria; Acidobacteria; Acidobacteria; Subgroup 4; 11-24; uncultured Acidobacteria bacterium
OTU1589	Bacteria; Chlamydiae; Chlamydiae; Chlamydiales; Simkaniaceae; Candidatus Rhabdochlamydia; uncultured Chlamydia sp.
OTU1590	Bacteria; Proteobacteria; Deltaproteobacteria; Myxococcales; 0319-6G20; uncultured proteobacterium
OTU1591	Bacteria; Nitrospirae; Nitrospira; Nitrospirales; 4-29; uncultured bacterium
OTU1592	Bacteria; Proteobacteria; Deltaproteobacteria; Bdellovibrionales; Bdellovibrionaceae; Bdellovibrio; uncultured bacterium
OTU1593	Bacteria; Acidobacteria; Acidobacteria; Subgroup 4; Unknown Family; Blastocatella; uncultured bacterium
OTU1594	Bacteria; Firmicutes; Clostridia; Clostridiales; Clostridiaceae 1; Clostridium sensu stricto 1; uncultured bacterium
OTU1595	Bacteria; Bacteroidetes; Bacteroidia; Bacteroidales; BS11 gut group; uncultured rumen bacterium
OTU1596	Bacteria; Candidate division OP3; uncultured bacterium
OTU1597	Bacteria; Proteobacteria; Deltaproteobacteria; Myxococcales; 0319-6G20; uncultured bacterium
OTU1598	Bacteria; Bacteroidetes; Flavobacteriia; Flavobacteriales; NS9 marine group; uncultured bacterium
OTU1599	Bacteria; Candidate division OD1; uncultured bacterium
OTU1600	Bacteria; Verrucomicrobia; OPB35 soil group; uncultured bacterium
OTU1601	Bacteria; Candidate division OD1; uncultured bacterium
OTU1602	Bacteria; Chloroflexi; Anaerolineae; Anaerolineales; Anaerolineaceae; uncultured; uncultured bacterium
OTU1603	Bacteria; Planctomycetes; Phycisphaerae; Phycisphaerales; Phycisphaeraceae; SM1A02; uncultured bacterium
OTU1604	Bacteria; Candidate division OD1; uncultured bacterium
OTU1605	Bacteria; Firmicutes; Clostridia; Clostridiales; Lachnospiraceae; Incertae Sedis; uncultured bacterium
OTU1606	Bacteria; Candidate division OD1; uncultured bacterium
OTU1607	Bacteria; TM6; uncultured soil bacterium
OTU1608	Bacteria; Planctomycetes; Planctomycetacia; Planctomycetales; Planctomycetaceae; uncultured; uncultured planctomycete
OTU1609	Bacteria; Bacteroidetes; Sphingobacteriia; Sphingobacteriales; Saprospiraceae; uncultured; uncultured bacterium
OTU1610	Bacteria; SHA-109; uncultured bacterium
OTU1611	Bacteria; Chloroflexi; Anaerolineae; Anaerolineales; Anaerolineaceae; uncultured; uncultured bacterium
OTU1612	Bacteria; Proteobacteria; Deltaproteobacteria; Myxococcales; 0319-6G20; uncultured bacterium
OTU1613	Bacteria; Firmicutes; Negativicutes; Selenomonadales; Veillonellaceae; uncultured bacterium
OTU1614	Bacteria; Bacteroidetes; Bacteroidia; Bacteroidales; S24-7; uncultured bacterium
OTU1615	Bacteria; Candidate division OD1; uncultured bacterium
OTU1616	Bacteria; Proteobacteria; Gammaproteobacteria; Methylococcales; Crenotrichaceae; Crenothrix; uncultured bacterium
OTU1617	Bacteria; Firmicutes; Clostridia; Clostridiales; Lachnospiraceae; Incertae Sedis; Eubacterium contortum
OTU1618	Bacteria; Candidate division TM7; uncultured bacterium
OTU1619	Bacteria; Planctomycetes; Phycisphaerae; Phycisphaerales; Phycisphaeraceae; CL500-3; uncultured bacterium
OTU1620	Bacteria; Planctomycetes; OM190; uncultured bacterium
OTU1621	Bacteria; Bacteroidetes; Sphingobacteriia; Sphingobacteriales; WCHB1-69; uncultured bacterium
OTU1622	Bacteria; Proteobacteria; Betaproteobacteria; Burkholderiales; Comamonadaceae; Simplicispira; uncultured bacterium
OTU1623	Bacteria; Elusimicrobia; Elusimicrobia; Lineage IIb; uncultured bacterium
OTU1624	Bacteria; Proteobacteria; Alphaproteobacteria; Rhizobiales; Brucellaceae; Ochrobactrum; uncultured bacterium
OTU1625	Bacteria; Bacteroidetes; Sphingobacteriia; Sphingobacteriales; KD3-93; uncultured bacterium
OTU1626	Bacteria; Chloroflexi; Anaerolineae; Anaerolineales; Anaerolineaceae; uncultured; uncultured Chloroflexi bacterium
OTU1627	Bacteria; Firmicutes; Negativicutes; Selenomonadales; Veillonellaceae; Anaerosinus; Anaerosinus glycerini
OTU1628	Bacteria; Bacteroidetes; Bacteroidia; Bacteroidales; Bacteroidaceae; Bacteroides; uncultured bacterium
OTU1629	Bacteria; Proteobacteria; Gammaproteobacteria; Xanthomonadales; Xanthomonadaceae; Silanimonas; uncultured bacterium
OTU1630	Bacteria; Acidobacteria; Acidobacteria; Subgroup 4; 11-24; uncultured bacterium
OTU1631	Bacteria; Proteobacteria; Epsilonproteobacteria; Campylobacterales; Helicobacteraceae; Sulfurovum; uncultured bacterium
OTU1632	Bacteria; Proteobacteria; Deltaproteobacteria; Bdellovibrionales; Bdellovibrionaceae; Bdellovibrio; uncultured bacterium
OTU1633	Bacteria; Bacteroidetes; Flavobacteriia; Flavobacteriales; Cryomorphaceae; Fluviicola; uncultured bacterium
OTU1634	Bacteria; Bacteroidetes; Flavobacteriia; Flavobacteriales; Cryomorphaceae; Fluviicola; uncultured marine bacterium
OTU1635	Bacteria; Chloroflexi; Caldilineae; Caldilineales; Caldilineaceae; uncultured; uncultured bacterium
OTU1636	Bacteria; Proteobacteria; Betaproteobacteria; Rhodocyclales; Rhodocyclaceae; Dechloromonas; uncultured bacterium
OTU1637	Bacteria; Proteobacteria; Deltaproteobacteria; Bdellovibrionales; Bdellovibrionaceae; Bdellovibrio; uncultured bacterium
OTU1638	Bacteria; Planctomycetes; Planctomycetacia; Planctomycetales; Planctomycetaceae; uncultured; uncultured planctomycete
OTU1639	Bacteria; Proteobacteria; Deltaproteobacteria; Myxococcales; uncultured; uncultured bacterium
OTU1640	Bacteria; Proteobacteria; Deltaproteobacteria; Myxococcales; 0319-6G20; uncultured bacterium
OTU1641	Bacteria; Bacteroidetes; Bacteroidia; Bacteroidales; Rikenellaceae; dgA-11 gut group; uncultured bacterium
OTU1642	Bacteria; Planctomycetes; Phycisphaerae; Pla1 lineage; uncultured bacterium
OTU1643	Bacteria; Firmicutes; Bacilli; Lactobacillales; Lactobacillaceae; Lactobacillus; uncultured bacterium
OTU1644	Bacteria; Firmicutes; Clostridia; Clostridiales; Peptococcaceae; uncultured; uncultured bacterium
OTU1645	Bacteria; Bacteroidetes; Bacteroidia; Bacteroidales; Porphyromonadaceae; Paludibacter; uncultured bacterium
OTU1646	Bacteria; Proteobacteria; Alphaproteobacteria; Rhodobacterales; Rhodobacteraceae; uncultured; uncultured bacterium
OTU1647	Bacteria; Firmicutes; Clostridia; Clostridiales; Lachnospiraceae; Lachnospira; uncultured bacterium
OTU1648	Bacteria; TM6; uncultured bacterium
OTU1649	Bacteria; Proteobacteria; Deltaproteobacteria; Myxococcales; 0319-6G20; uncultured bacterium
OTU1650	Bacteria; Candidate division OD1; uncultured bacterium
OTU1651	Bacteria; Proteobacteria; Alphaproteobacteria; Rhodospirillales; Acetobacteraceae; Acidocella; uncultured bacterium
OTU1652	Bacteria; Bacteroidetes; Bacteroidia; Bacteroidales; Prevotellaceae; Prevotella; uncultured bacterium
OTU1653	Bacteria; Firmicutes; Negativicutes; Selenomonadales; Veillonellaceae; Veillonella; uncultured bacterium
OTU1654	Bacteria; Planctomycetes; Phycisphaerae; Phycisphaerales; Phycisphaeraceae; SM1A02; uncultured planctomycete
OTU1655	Bacteria; Proteobacteria; Gammaproteobacteria; Enterobacteriales; Enterobacteriaceae; Providencia; uncultured Providencia sp.
OTU1656	Bacteria; Bacteroidetes; Cytophagia; Cytophagales; Cytophagaceae; uncultured; uncultured bacterium
OTU1657	Bacteria; Proteobacteria; Gammaproteobacteria; Alteromonadales; Alteromonadaceae; BD1-7 clade; uncultured bacterium
OTU1658	Bacteria; Proteobacteria; Deltaproteobacteria; Myxococcales; uncultured; uncultured bacterium
OTU1659	Bacteria; Candidate division OD1; uncultured bacterium
OTU1660	Bacteria; Proteobacteria; Alphaproteobacteria; Rhodobacterales; Rhodobacteraceae; uncultured; uncultured bacterium
OTU1661	Bacteria; Spirochaetae; Spirochaetes; Spirochaetales; Leptospiraceae; uncultured; uncultured bacterium
OTU1662	Bacteria; Verrucomicrobia; Verrucomicrobiae; Verrucomicrobiales; Verrucomicrobiaceae; uncultured; uncultured bacterium
OTU1663	Bacteria; Proteobacteria; Gammaproteobacteria; Aeromonadales; Succinivibrionaceae; Succinivibrio; uncultured rumen bacterium
OTU1664	Bacteria; Actinobacteria; Actinobacteria; PeM15; uncultured bacterium
OTU1665	Bacteria; Candidate division OD1; uncultured soil bacterium
OTU1666	Bacteria; Firmicutes; Clostridia; Clostridiales; Christensenellaceae; uncultured; uncultured bacterium
OTU1667	Bacteria; Proteobacteria; Deltaproteobacteria; Myxococcales; 0319-6G20; marine metagenome
OTU1668	Bacteria; Verrucomicrobia; OPB35 soil group; uncultured bacterium
OTU1669	Bacteria; Verrucomicrobia; Verrucomicrobiae; Verrucomicrobiales; Verrucomicrobiaceae; uncultured; uncultured bacterium
OTU1670	Bacteria; Proteobacteria; Deltaproteobacteria; Myxococcales; 0319-6G20; uncultured bacterium
OTU1671	Bacteria; Chloroflexi; Anaerolineae; Anaerolineales; Anaerolineaceae; uncultured; uncultured bacterium UASB_TL84
OTU1672	Bacteria; Proteobacteria; Deltaproteobacteria; Myxococcales; Polyangiaceae; Sorangium; uncultured bacterium
OTU1673	Bacteria; Proteobacteria; Deltaproteobacteria; Myxococcales; Haliangiaceae; Haliangium; uncultured bacterium
OTU1674	Bacteria; Proteobacteria; Deltaproteobacteria; Myxococcales; uncultured; uncultured bacterium
OTU1675	Bacteria; Firmicutes; Clostridia; Clostridiales; Peptostreptococcaceae; Incertae Sedis; uncultured bacterium
OTU1676	Bacteria; Bacteroidetes; Sphingobacteriia; Sphingobacteriales; Chitinophagaceae; uncultured; uncultured bacterium
OTU1677	Bacteria; Proteobacteria; Alphaproteobacteria; Rickettsiales; SM2D12; uncultured alpha proteobacterium
OTU1678	Bacteria; Proteobacteria; TA18; uncultured bacterium
OTU1679	Bacteria; Bacteroidetes; SM1A07; uncultured bacterium
OTU1680	Bacteria; Candidate division OP3; uncultured bacterium
OTU1681	Bacteria; Proteobacteria; TA18; uncultured proteobacterium
OTU1682	Bacteria; Synergistetes; Synergistia; Synergistales; Synergistaceae; uncultured; uncultured bacterium
OTU1683	Bacteria; Proteobacteria; Gammaproteobacteria; Xanthomonadales; Xanthomonadaceae; Aquimonas; uncultured bacterium
OTU1684	Bacteria; Proteobacteria; Deltaproteobacteria; Bdellovibrionales; Bdellovibrionaceae; Bdellovibrio; uncultured bacterium
OTU1685	Bacteria; Planctomycetes; Planctomycetacia; Planctomycetales; Planctomycetaceae; uncultured; uncultured bacterium
OTU1686	Bacteria; Acidobacteria; Holophagae; Holophagales; Holophagaceae; Holophaga; uncultured Acidobacteria bacterium
OTU1687	Bacteria; Proteobacteria; Deltaproteobacteria; Myxococcales; Polyangiaceae; Sorangium; Sorangiineae bacterium SBSr006
OTU1688	Bacteria; NPL-UPA2; uncultured bacterium
OTU1689	Bacteria; Candidate division OD1; uncultured bacterium
OTU1690	Bacteria; Bacteroidetes; Sphingobacteriia; Sphingobacteriales; Chitinophagaceae; Ferruginibacter; uncultured Sphingobacteria bacterium
OTU1691	Bacteria; Proteobacteria; Alphaproteobacteria; Rhizobiales; Hyphomicrobiaceae; uncultured; uncultured bacterium
OTU1692	No blast hit
OTU1693	Bacteria; Proteobacteria; Deltaproteobacteria; GR-WP33-30; uncultured proteobacterium
OTU1694	Bacteria; Proteobacteria; Deltaproteobacteria; Myxococcales; mle1-27; uncultured delta proteobacterium
OTU1695	No blast hit
OTU1696	Bacteria; Proteobacteria; Betaproteobacteria; Burkholderiales; Comamonadaceae; Variovorax; uncultured bacterium
OTU1697	Bacteria; Bacteroidetes; Sphingobacteriia; Sphingobacteriales; Chitinophagaceae; Chitinophaga; uncultured bacterium
OTU1698	Bacteria; Acidobacteria; Subgroup 26; uncultured bacterium
OTU1699	Bacteria; Firmicutes; Bacilli; Lactobacillales; Enterococcaceae; Enterococcus; uncultured bacterium
OTU1700	Bacteria; Spirochaetae; Spirochaetes; Spirochaetales; Spirochaetaceae; uncultured; uncultured Spirochaetes bacterium
OTU1701	Bacteria; Proteobacteria; Deltaproteobacteria; Myxococcales; Haliangiaceae; Haliangium; uncultured bacterium
OTU1702	Bacteria; BD1-5; uncultured bacterium
OTU1703	Bacteria; Proteobacteria; Gammaproteobacteria; Pseudomonadales; Moraxellaceae; Enhydrobacter; uncultured proteobacterium
OTU1704	Bacteria; Planctomycetes; Phycisphaerae; Phycisphaerales; Phycisphaeraceae; SM1A02; uncultured soil bacterium
OTU1705	Bacteria; Actinobacteria; Actinobacteria; Propionibacteriales; Propionibacteriaceae; Propionicicella; Propionicicella superfundia DSM 22317
OTU1706	Bacteria; Proteobacteria; Alphaproteobacteria; Sphingomonadales; Sphingomonadaceae; Sphingomonas; uncultured bacterium
OTU1707	Bacteria; Proteobacteria; Betaproteobacteria; Nitrosomonadales; Nitrosomonadaceae; uncultured; uncultured bacterium
OTU1708	Bacteria; Planctomycetes; Planctomycetacia; Planctomycetales; Planctomycetaceae; uncultured; uncultured bacterium
OTU1709	Bacteria; Proteobacteria; Betaproteobacteria; Burkholderiales; Comamonadaceae; Acidovorax; uncultured bacterium
OTU1710	Bacteria; BD1-5; uncultured bacterium
OTU1711	No blast hit
OTU1712	Bacteria; Actinobacteria; Actinobacteria; Corynebacteriales; Nocardiaceae; Gordonia; Gordonia australis
OTU1713	Bacteria; Acidobacteria; Holophagae; Holophagales; Holophagaceae; uncultured; uncultured Acidobacteriaceae bacterium
OTU1714	Bacteria; Proteobacteria; Alphaproteobacteria; Rickettsiales; Rickettsiales Incertae Sedis; Candidatus Captivus; uncultured bacterium
OTU1715	Bacteria; Chloroflexi; Anaerolineae; Anaerolineales; Anaerolineaceae; uncultured; uncultured bacterium
OTU1716	Bacteria; Candidate division OD1; uncultured bacterium
OTU1717	Bacteria; Firmicutes; Bacilli; Lactobacillales; Lactobacillaceae; Lactobacillus; uncultured bacterium
OTU1718	Bacteria; Proteobacteria; Deltaproteobacteria; Bdellovibrionales; Bdellovibrionaceae; Bdellovibrio; uncultured delta proteobacterium
OTU1719	Bacteria; TM6; uncultured bacterium
OTU1720	Bacteria; Planctomycetes; Planctomycetacia; Planctomycetales; Planctomycetaceae; uncultured; uncultured bacterium
OTU1721	Bacteria; Bacteroidetes; Flavobacteriia; Flavobacteriales; NS9 marine group; uncultured bacterium
OTU1722	Bacteria; Candidate division OD1; uncultured bacterium
OTU1723	Bacteria; Firmicutes; Negativicutes; Selenomonadales; Acidaminococcaceae; Succinispira; uncultured bacterium
OTU1724	Bacteria; Proteobacteria; Betaproteobacteria; Hydrogenophilales; Hydrogenophilaceae; uncultured; uncultured bacterium
OTU1725	Bacteria; Verrucomicrobia; OPB35 soil group; uncultured bacterium
OTU1726	Bacteria; Planctomycetes; Planctomycetacia; Planctomycetales; Planctomycetaceae; Planctomyces; uncultured bacterium
OTU1727	Bacteria; Verrucomicrobia; OPB35 soil group; uncultured bacterium
OTU1728	Bacteria; Proteobacteria; Deltaproteobacteria; Myxococcales; Polyangiaceae; Sorangium; uncultured bacterium
OTU1729	No blast hit
OTU1730	Bacteria; Proteobacteria; Deltaproteobacteria; Myxococcales; 0319-6G20; uncultured bacterium
OTU1731	No blast hit
OTU1732	Bacteria; Proteobacteria; Alphaproteobacteria; Rhizobiales; alphaI cluster; uncultured bacterium
OTU1733	No blast hit
OTU1734	Bacteria; Proteobacteria; Alphaproteobacteria; Rickettsiales; SM2D12; uncultured bacterium
OTU1735	Bacteria; Bacteroidetes; Sphingobacteriia; Sphingobacteriales; Chitinophagaceae; Filimonas; uncultured Bacteroidetes bacterium
OTU1736	Bacteria; Proteobacteria; Alphaproteobacteria; Rickettsiales; LWSR-14; uncultured bacterium
OTU1737	Bacteria; Candidate division OD1; uncultured bacterium
OTU1738	Bacteria; Candidate division OD1; uncultured bacterium
OTU1739	Bacteria; Candidate division OD1; uncultured bacterium
OTU1740	Bacteria; Proteobacteria; Deltaproteobacteria; Myxococcales; uncultured; uncultured bacterium
OTU1741	Bacteria; Proteobacteria; Deltaproteobacteria; Myxococcales; 0319-6G20; uncultured Geoalkalibacter sp.
OTU1742	Bacteria; Proteobacteria; Deltaproteobacteria; Myxococcales; Polyangiaceae; Sorangium; uncultured delta proteobacterium
OTU1743	Bacteria; Chlamydiae; Chlamydiae; Chlamydiales; Simkaniaceae; Candidatus Rhabdochlamydia; Rhabdochlamydiaceae bacterium cvE99
OTU1744	Bacteria; Proteobacteria; Gammaproteobacteria; Xanthomonadales; Xanthomonadaceae; uncultured; uncultured bacterium
OTU1745	Bacteria; Armatimonadetes; uncultured bacterium
OTU1746	Bacteria; Proteobacteria; Alphaproteobacteria; Rhodospirillales; AKYH478; uncultured bacterium
OTU1747	Bacteria; Firmicutes; Clostridia; Clostridiales; Christensenellaceae; uncultured; uncultured bacterium
OTU1748	Bacteria; Proteobacteria; Gammaproteobacteria; Order Incertae Sedis; Family Incertae Sedis; Marinicella; uncultured bacterium
OTU1749	Bacteria; Bacteroidetes; Bacteroidia; Bacteroidales; Bacteroidaceae; Bacteroides; Bacteriodetes bacterium enrichment culture clone AP-FeEnrich3
OTU1750	Bacteria; Proteobacteria; Deltaproteobacteria; Myxococcales; uncultured; uncultured sludge bacterium
OTU1751	Bacteria; Bacteroidetes; Bacteroidia; Bacteroidales; Porphyromonadaceae; Paludibacter; uncultured bacterium
OTU1752	Bacteria; Proteobacteria; Epsilonproteobacteria; Campylobacterales; Helicobacteraceae; uncultured; uncultured bacterium
OTU1753	Bacteria; Firmicutes; Clostridia; Clostridiales; Peptostreptococcaceae; Incertae Sedis; uncultured Clostridium sp.
OTU1754	Bacteria; Chlorobi; Chlorobia; Chlorobiales; OPB56; uncultured Chlorobi bacterium
OTU1755	Bacteria; Bacteroidetes; Cytophagia; Cytophagales; Cytophagaceae; uncultured; uncultured Bacteroidetes bacterium
OTU1756	Bacteria; Proteobacteria; Gammaproteobacteria; Oceanospirillales; Alcanivoracaceae; Alcanivorax; uncultured bacterium
OTU1757	Bacteria; BD1-5; uncultured bacterium
OTU1758	Bacteria; Bacteroidetes; Sphingobacteriia; Sphingobacteriales; Chitinophagaceae; Sediminibacterium; uncultured Sediminibacterium sp.
OTU1759	Bacteria; Proteobacteria; Alphaproteobacteria; Rhizobiales; Xanthobacteraceae; Labrys; uncultured bacterium
OTU1760	Bacteria; Proteobacteria; Alphaproteobacteria; Rickettsiales; SM2D12; uncultured organism
OTU1761	Bacteria; Verrucomicrobia; OPB35 soil group; Unknown Order; Unknown Family; Pedosphaera; uncultured bacterium
OTU1762	Bacteria; Proteobacteria; Deltaproteobacteria; Myxococcales; uncultured; uncultured bacterium
OTU1763	Bacteria; Proteobacteria; Deltaproteobacteria; Bdellovibrionales; Bdellovibrionaceae; OM27 clade; uncultured bacterium
OTU1764	Bacteria; Firmicutes; Negativicutes; Selenomonadales; Veillonellaceae; Mitsuokella; uncultured bacterium
OTU1765	Bacteria; Actinobacteria; Actinobacteria; Actinomycetales; Actinomycetaceae; Actinomyces; uncultured bacterium
OTU1766	Bacteria; Bacteroidetes; vadinHA17; uncultured bacterium
OTU1767	Bacteria; Proteobacteria; Deltaproteobacteria; Myxococcales; 0319-6G20; uncultured bacterium
OTU1768	Bacteria; Chloroflexi; TK10; uncultured Chloroflexi bacterium
OTU1769	Bacteria; Proteobacteria; Alphaproteobacteria; Rhodospirillales; Acetobacteraceae; uncultured; uncultured forest soil bacterium
OTU1770	Bacteria; Proteobacteria; Gammaproteobacteria; Xanthomonadales; uncultured; uncultured bacterium
OTU1771	Bacteria; Acidobacteria; Subgroup 22; uncultured bacterium
OTU1772	Bacteria; Candidate division OD1; uncultured organism
OTU1773	Bacteria; Cyanobacteria; Melainabacteria; Obscuribacterales; uncultured bacterium
OTU1774	Bacteria; SM2F11; uncultured bacterium
OTU1775	Bacteria; Elusimicrobia; Elusimicrobia; Lineage IIa; bacterium LWH54
OTU1776	Bacteria; Actinobacteria; Actinobacteria; Propionibacteriales; Propionibacteriaceae; Tessaracoccus; uncultured bacterium
OTU1777	Bacteria; Proteobacteria; Deltaproteobacteria; Bdellovibrionales; Bdellovibrionaceae; Bdellovibrio; Bdellovibrio exovorus JSS
OTU1778	Bacteria; Acidobacteria; Acidobacteria; Subgroup 3; Unknown Family; Bryobacter; uncultured Acidobacteriaceae bacterium
OTU1779	Bacteria; Candidate division OD1; uncultured organism
OTU1780	Bacteria; Firmicutes; Clostridia; Clostridiales; Ruminococcaceae; Ruminococcus; uncultured bacterium
OTU1781	Bacteria; Chloroflexi; Anaerolineae; Anaerolineales; Anaerolineaceae; uncultured; uncultured bacterium
OTU1782	Bacteria; Bacteroidetes; Sphingobacteriia; Sphingobacteriales; AKYH767; uncultured bacterium
OTU1783	Bacteria; Candidate division OD1; uncultured bacterium
OTU1784	Bacteria; Chlamydiae; Chlamydiae; Chlamydiales; cvE6; uncultured bacterium
OTU1785	Bacteria; Candidate division OD1; uncultured bacterium
OTU1786	Bacteria; Planctomycetes; Phycisphaerae; Phycisphaerales; Phycisphaeraceae; SM1A02; uncultured bacterium
OTU1787	Bacteria; Chloroflexi; uncultured; uncultured bacterium
OTU1788	Bacteria; Bacteroidetes; Bacteroidia; Bacteroidales; Rikenellaceae; vadinBC27 wastewater-sludge group; uncultured bacterium
OTU1789	Bacteria; Candidate division OD1; uncultured Parcubacteria bacterium
OTU1790	Bacteria; Proteobacteria; Alphaproteobacteria; Rhodospirillales; Acetobacteraceae; Roseomonas; uncultured bacterium
OTU1791	Bacteria; Bacteroidetes; Sphingobacteriia; Sphingobacteriales; Chitinophagaceae; uncultured; uncultured Sphingobacteria bacterium
OTU1792	Bacteria; Actinobacteria; Thermoleophilia; Solirubrobacterales; 480-2; uncultured bacterium
OTU1793	Bacteria; Chloroflexi; Anaerolineae; Anaerolineales; Anaerolineaceae; uncultured; uncultured bacterium
OTU1794	Bacteria; Candidate division OD1; uncultured bacterium
OTU1795	Bacteria; Proteobacteria; Gammaproteobacteria; Chromatiales; Halothiobacillaceae; bacterium enrichment culture clone R4-32B
OTU1796	Bacteria; Planctomycetes; vadinHA49; uncultured bacterium
OTU1797	Bacteria; Proteobacteria; Deltaproteobacteria; Myxococcales; 0319-6G20; uncultured bacterium
OTU1798	Bacteria; Lentisphaerae; PBS-III-20; uncultured bacterium
OTU1799	Bacteria; Bacteroidetes; Sphingobacteriia; Sphingobacteriales; Chitinophagaceae; Filimonas; uncultured Terrimonas sp.
OTU1800	Bacteria; Proteobacteria; Deltaproteobacteria; Myxococcales; VHS-B3-70; uncultured bacterium
OTU1801	Bacteria; Planctomycetes; Phycisphaerae; Phycisphaerales; Phycisphaeraceae; SM1A02; uncultured prokaryote
OTU1802	Bacteria; Armatimonadetes; uncultured Armatimonadetes bacterium
OTU1803	Bacteria; Bacteroidetes; Sphingobacteriia; Sphingobacteriales; Chitinophagaceae; uncultured; uncultured bacterium
OTU1804	Bacteria; Candidate division OD1; uncultured bacterium
OTU1805	Bacteria; Proteobacteria; Gammaproteobacteria; Legionellales; Coxiellaceae; Aquicella; uncultured gamma proteobacterium
OTU1806	Bacteria; Proteobacteria; Gammaproteobacteria; Alteromonadales; Idiomarinaceae; Idiomarina; uncultured bacterium
OTU1807	Bacteria; Bacteroidetes; Sphingobacteriia; Sphingobacteriales; Sphingobacteriaceae; Sphingobacterium; Sphingobacterium sp. enrichment culture clone GIN723
OTU1808	Bacteria; Verrucomicrobia; Spartobacteria; Chthoniobacterales; Chthoniobacteraceae; Chthoniobacter; uncultured bacterium
OTU1809	Bacteria; Cyanobacteria; Cyanobacteria; SubsectionI; FamilyI; Synechococcus; uncultured bacterium
OTU1810	Bacteria; Planctomycetes; vadinHA49; uncultured bacterium
OTU1811	Bacteria; Acidobacteria; Holophagae; Subgroup 7; uncultured bacterium
OTU1812	Bacteria; Proteobacteria; Alphaproteobacteria; Rhodospirillales; Acetobacteraceae; Acidocella; uncultured soil bacterium
OTU1813	Bacteria; Firmicutes; Clostridia; Clostridiales; Ruminococcaceae; Saccharofermentans; uncultured bacterium
OTU1814	Bacteria; Planctomycetes; Phycisphaerae; Phycisphaerales; Phycisphaeraceae; SM1A02; uncultured bacterium
OTU1815	Bacteria; Proteobacteria; TA18; uncultured bacterium
OTU1816	Bacteria; Bacteroidetes; Bacteroidia; Bacteroidales; Bacteroidaceae; Bacteroides; uncultured bacterium
OTU1817	Bacteria; Candidate division OP11; uncultured candidate division WS6 bacterium
OTU1818	Bacteria; Proteobacteria; Deltaproteobacteria; Myxococcales; 0319-6G20; uncultured bacterium
OTU1819	Bacteria; Candidate division OD1; uncultured soil bacterium
OTU1820	Bacteria; Planctomycetes; Planctomycetacia; Planctomycetales; Planctomycetaceae; Gemmata; uncultured bacterium
OTU1821	Bacteria; Proteobacteria; Gammaproteobacteria; Oceanospirillales; Oceanospirillaceae; Pseudospirillum; uncultured gamma proteobacterium
OTU1822	Bacteria; Candidate division OD1; uncultured bacterium
OTU1823	Bacteria; Planctomycetes; Planctomycetacia; Planctomycetales; Planctomycetaceae; Gemmata; uncultured bacterium
OTU1824	Bacteria; Chloroflexi; KD4-96; uncultured bacterium
OTU1825	Bacteria; Bacteroidetes; Sphingobacteriia; Sphingobacteriales; Chitinophagaceae; Filimonas; uncultured bacterium
OTU1826	Bacteria; Bacteroidetes; Bacteroidia; Bacteroidales; Prevotellaceae; uncultured; uncultured bacterium
OTU1827	Bacteria; Firmicutes; Clostridia; Clostridiales; Lachnospiraceae; Blautia; uncultured bacterium
OTU1828	Bacteria; Firmicutes; Clostridia; Thermoanaerobacterales; Thermoanaerobacteraceae; Gelria; uncultured bacterium
OTU1829	Bacteria; Bacteroidetes; Flavobacteriia; Flavobacteriales; Flavobacteriaceae; Flavobacterium; uncultured bacterium
OTU1830	Bacteria; Bacteroidetes; Sphingobacteriia; Sphingobacteriales; Saprospiraceae; Lewinella; uncultured bacterium
OTU1831	Bacteria; Elusimicrobia; Elusimicrobia; Lineage IV; uncultured bacterium
OTU1832	Bacteria; Actinobacteria; Acidimicrobiia; Acidimicrobiales; Acidimicrobiaceae; CL500-29 marine group; uncultured bacterium
OTU1833	Bacteria; Proteobacteria; Alphaproteobacteria; Rhizobiales; Xanthobacteraceae; uncultured; uncultured bacterium
OTU1834	Bacteria; TM6; uncultured bacterium
OTU1835	Bacteria; Candidate division OD1; uncultured soil bacterium
OTU1836	Bacteria; Proteobacteria; Deltaproteobacteria; Bdellovibrionales; Bdellovibrionaceae; Bdellovibrio; uncultured bacterium
OTU1837	Bacteria; Proteobacteria; Deltaproteobacteria; Myxococcales; Haliangiaceae; Haliangium; uncultured bacterium
OTU1838	Bacteria; Proteobacteria; Alphaproteobacteria; Rhizobiales; Beijerinckiaceae; Methylovirgula; uncultured alpha proteobacterium UP3
OTU1839	Bacteria; Chloroflexi; Caldilineae; Caldilineales; Caldilineaceae; uncultured; uncultured bacterium
OTU1840	Bacteria; Bacteroidetes; Sphingobacteriia; Sphingobacteriales; AKYH767; uncultured Bacteroidetes bacterium
OTU1841	Bacteria; Firmicutes; Clostridia; D8A-2; uncultured bacterium
OTU1842	Bacteria; Actinobacteria; Acidimicrobiia; Acidimicrobiales; uncultured; uncultured actinobacterium
OTU1843	Bacteria; Proteobacteria; Alphaproteobacteria; Rhodobacterales; Rhodobacteraceae; Rhodovulum; uncultured marine bacterium
OTU1844	Bacteria; Bacteroidetes; Bacteroidia; Bacteroidales; Rikenellaceae; vadinBC27 wastewater-sludge group; uncultured bacterium
OTU1845	Bacteria; Planctomycetes; Planctomycetacia; Planctomycetales; Planctomycetaceae; Gemmata; uncultured bacterium
OTU1846	Bacteria; Planctomycetes; Planctomycetacia; Planctomycetales; Planctomycetaceae; Gemmata; uncultured bacterium
OTU1847	Bacteria; Verrucomicrobia; OPB35 soil group; uncultured bacterium
OTU1848	Bacteria; Proteobacteria; Alphaproteobacteria; Rickettsiales; Holosporaceae; uncultured; uncultured bacterium
OTU1849	Bacteria; Proteobacteria; Alphaproteobacteria; Rhodobacterales; Rhodobacteraceae; Rubellimicrobium; uncultured bacterium
OTU1850	Bacteria; Planctomycetes; OM190; uncultured bacterium
OTU1851	Bacteria; Proteobacteria; Betaproteobacteria; Burkholderiales; Comamonadaceae; uncultured; uncultured soil bacterium
OTU1852	Bacteria; Firmicutes; Clostridia; Clostridiales; Clostridiaceae 1; Clostridium sensu stricto 1; uncultured bacterium
OTU1853	Bacteria; TM6; uncultured bacterium
OTU1854	Bacteria; Thermotogae; Thermotogae; Thermotogales; Thermotogaceae; uncultured; Mesotoga infera
OTU1855	Bacteria; Proteobacteria; Deltaproteobacteria; Bdellovibrionales; Bdellovibrionaceae; Bdellovibrio; uncultured bacterium
OTU1856	Bacteria; Chlorobi; Chlorobia; Chlorobiales; OPB56; uncultured sludge bacterium A12b
OTU1857	Bacteria; Cyanobacteria; Chloroplast; uncultured diatom
OTU1858	Bacteria; NPL-UPA2; uncultured soil bacterium PBS-25
OTU1859	Bacteria; Proteobacteria; Alphaproteobacteria; Rhodobacterales; Rhodobacteraceae; Roseobacter clade OCT lineage; uncultured bacterium
OTU1860	Bacteria; Proteobacteria; Gammaproteobacteria; Legionellales; Coxiellaceae; Coxiella; uncultured bacterium
OTU1861	Bacteria; Candidate division OD1; uncultured bacterium
OTU1862	Bacteria; Bacteroidetes; Bacteroidia; Bacteroidales; S24-7; uncultured bacterium
OTU1863	Bacteria; Candidate division OD1; uncultured bacterium
OTU1864	Bacteria; Proteobacteria; TA18; uncultured bacterium
OTU1865	Bacteria; Proteobacteria; Deltaproteobacteria; Myxococcales; VHS-B3-70; uncultured bacterium
OTU1866	Bacteria; Gemmatimonadetes; Gemmatimonadetes; Gemmatimonadales; Gemmatimonadaceae; uncultured; uncultured bacterium
OTU1867	Bacteria; Proteobacteria; Deltaproteobacteria; Myxococcales; 0319-6G20; uncultured delta proteobacterium
OTU1868	Bacteria; Chloroflexi; Anaerolineae; Anaerolineales; Anaerolineaceae; uncultured; uncultured bacterium
OTU1869	Bacteria; Proteobacteria; Deltaproteobacteria; Bdellovibrionales; Bdellovibrionaceae; Bdellovibrio; uncultured bacterium
OTU1870	Bacteria; Candidate division OD1; uncultured actinobacterium
OTU1871	Bacteria; Proteobacteria; Deltaproteobacteria; Myxococcales; Haliangiaceae; Haliangium; uncultured bacterium
OTU1872	Bacteria; Proteobacteria; Betaproteobacteria; Neisseriales; Neisseriaceae; Paludibacterium; Paludibacterium sp. R066
OTU1873	Bacteria; Firmicutes; Bacilli; Lactobacillales; Streptococcaceae; Streptococcus; uncultured Streptococcus sp.
OTU1874	Bacteria; Candidate division OD1; uncultured bacterium
OTU1875	Bacteria; TM6; uncultured bacterium
OTU1876	Bacteria; Candidate division TM7; uncultured bacterium
OTU1877	Bacteria; Planctomycetes; Phycisphaerae; Phycisphaerales; Phycisphaeraceae; SM1A02; uncultured bacterium
OTU1878	Bacteria; Actinobacteria; Thermoleophilia; Solirubrobacterales; Patulibacteraceae; Patulibacter; uncultured bacterium
OTU1879	Bacteria; Proteobacteria; Deltaproteobacteria; Myxococcales; 0319-6G20; uncultured bacterium
OTU1880	Bacteria; Planctomycetes; Planctomycetacia; Planctomycetales; Planctomycetaceae; Planctomyces; uncultured bacterium
OTU1881	Bacteria; Armatimonadetes; uncultured bacterium
OTU1882	Bacteria; Proteobacteria; Deltaproteobacteria; Myxococcales; 0319-6G20; uncultured bacterium
OTU1883	Bacteria; Proteobacteria; Deltaproteobacteria; Syntrophobacterales; Syntrophaceae; Syntrophus; uncultured bacterium
OTU1884	Bacteria; Bacteroidetes; Sphingobacteriia; Sphingobacteriales; Saprospiraceae; uncultured; uncultured organism
OTU1885	Bacteria; Proteobacteria; Alphaproteobacteria; Rickettsiales; uncultured; endosymbiont of Acanthamoeba sp. UWC36
OTU1886	Bacteria; Planctomycetes; Pla4 lineage; uncultured prokaryote
OTU1887	Bacteria; Proteobacteria; Deltaproteobacteria; Myxococcales; mle1-27; uncultured bacterium mle1-27
OTU1888	Bacteria; Proteobacteria; Gammaproteobacteria; Pseudomonadales; Moraxellaceae; Perlucidibaca; uncultured bacterium
OTU1889	Bacteria; Planctomycetes; BD7-11; uncultured planctomycete
OTU1890	Bacteria; BD1-5; uncultured bacterium
OTU1891	Bacteria; Proteobacteria; Alphaproteobacteria; Rickettsiales; Rickettsiales Incertae Sedis; Candidatus Captivus; bacterium enrichment culture clone B88(2011)
OTU1892	Bacteria; Bacteroidetes; SB-5; uncultured organism
OTU1893	Bacteria; Actinobacteria; Thermoleophilia; Solirubrobacterales; YNPFFP1; uncultured bacterium
OTU1894	Bacteria; Chloroflexi; Ardenticatenia; uncultured; uncultured Chloroflexi bacterium
OTU1895	Bacteria; Candidate division OD1; uncultured bacterium
OTU1896	Bacteria; TM6; uncultured bacterium
OTU1897	Bacteria; Candidate division OD1; uncultured bacterium
OTU1898	Bacteria; Bacteroidetes; SM1A07; uncultured bacterium
OTU1899	Bacteria; Candidate division OD1; uncultured bacterium
OTU1900	Bacteria; Planctomycetes; Planctomycetacia; Planctomycetales; Planctomycetaceae; uncultured; uncultured bacterium
OTU1901	No blast hit
OTU1902	Bacteria; TM6; uncultured bacterium
OTU1903	Bacteria; Proteobacteria; Deltaproteobacteria; Desulfuromonadales; Desulfuromonadaceae; Desulfuromonas; uncultured bacterium
OTU1904	Bacteria; Gemmatimonadetes; Gemmatimonadetes; Gemmatimonadales; Gemmatimonadaceae; uncultured; uncultured bacterium
OTU1905	Bacteria; BD1-5; uncultured bacterium
OTU1906	Bacteria; Chlamydiae; Chlamydiae; Chlamydiales; Parachlamydiaceae; Neochlamydia; Chlamydiales endosymbiont of Acanthamoeba sp. S40
OTU1907	Bacteria; Candidate division OD1; uncultured bacterium
OTU1908	Bacteria; Proteobacteria; Alphaproteobacteria; Rickettsiales; Rickettsiales Incertae Sedis; Candidatus Captivus; uncultured bacterium
OTU1909	Bacteria; Proteobacteria; Alphaproteobacteria; Rhodospirillales; Rhodospirillaceae; Defluviicoccus; uncultured bacterium
OTU1910	Bacteria; Acidobacteria; Acidobacteria; Subgroup 4; DS-100; uncultured bacterium
OTU1911	Bacteria; Proteobacteria; Alphaproteobacteria; DB1-14; uncultured bacterium
OTU1912	Bacteria; Bacteroidetes; Sphingobacteriia; Sphingobacteriales; NS11-12 marine group; uncultured bacterium
OTU1913	Bacteria; Proteobacteria; Betaproteobacteria; TRA3-20; uncultured bacterium
OTU1914	Bacteria; Proteobacteria; TA18; uncultured delta proteobacterium
OTU1915	Bacteria; Bacteroidetes; Bacteroidia; Bacteroidales; Porphyromonadaceae; Paludibacter; uncultured bacterium
OTU1916	Bacteria; Bacteroidetes; Bacteroidia; Bacteroidales; Rikenellaceae; Blvii28 wastewater-sludge group; uncultured Bacteroides sp.
OTU1917	Bacteria; Bacteroidetes; Cytophagia; Cytophagales; Cytophagaceae; uncultured; uncultured bacterium
OTU1918	Bacteria; Proteobacteria; Deltaproteobacteria; Bdellovibrionales; Bdellovibrionaceae; Bdellovibrio; uncultured bacterium
OTU1919	Bacteria; Proteobacteria; Deltaproteobacteria; Myxococcales; Sandaracinaceae; uncultured delta proteobacterium
OTU1920	Bacteria; Proteobacteria; Deltaproteobacteria; GR-WP33-30; uncultured bacterium
OTU1921	Bacteria; Elusimicrobia; Elusimicrobia; Lineage IV; uncultured bacterium SBR2095
OTU1922	Bacteria; Planctomycetes; Planctomycetacia; Planctomycetales; Planctomycetaceae; Planctomyces; uncultured bacterium
OTU1923	Bacteria; Proteobacteria; Deltaproteobacteria; Myxococcales; 0319-6G20; uncultured bacterium
OTU1924	No blast hit
OTU1925	No blast hit
OTU1926	Bacteria; Candidate division OP3; uncultured Verrucomicrobia bacterium
OTU1927	Bacteria; Bacteroidetes; Sphingobacteriia; Sphingobacteriales; Saprospiraceae; uncultured; uncultured bacterium
OTU1928	Bacteria; Proteobacteria; Deltaproteobacteria; Bdellovibrionales; Bdellovibrionaceae; Bdellovibrio; uncultured bacterium
OTU1929	Archaea; Euryarchaeota; Halobacteria; Halobacteriales; Miscellaneous Euryarchaeotic Group(MEG); uncultured archaeon
OTU1930	Bacteria; Proteobacteria; Deltaproteobacteria; Bdellovibrionales; Bacteriovoracaceae; Peredibacter; uncultured delta proteobacterium
OTU1931	Bacteria; Proteobacteria; Alphaproteobacteria; Rhizobiales; DUNssu371; uncultured bacterium
OTU1932	Bacteria; Bacteroidetes; Bacteroidia; Bacteroidales; Bacteroidaceae; Bacteroides; uncultured bacterium
OTU1933	Bacteria; Proteobacteria; Alphaproteobacteria; Rhodospirillales; Acetobacteraceae; Rhodovastum; uncultured bacterium
OTU1934	Bacteria; Proteobacteria; Alphaproteobacteria; Rickettsiales; SM1B06; uncultured bacterium
OTU1935	Bacteria; Candidate division OD1; uncultured bacterium
OTU1936	Bacteria; Fusobacteria; Fusobacteriia; Fusobacteriales; Leptotrichiaceae; uncultured; uncultured Fusobacteria bacterium
OTU1937	Bacteria; Chlamydiae; Chlamydiae; Chlamydiales; Parachlamydiaceae; Candidatus Metachlamydia; Candidatus Mesochlamydia elodeae
OTU1938	Bacteria; Acidobacteria; Acidobacteria; Subgroup 3; Elev-16S-1166; uncultured bacterium
OTU1939	Bacteria; Proteobacteria; Gammaproteobacteria; Enterobacteriales; Enterobacteriaceae; Candidatus Vidania; Candidatus Vidania fulgoroideae
OTU1940	Bacteria; Proteobacteria; Deltaproteobacteria; Myxococcales; 0319-6G20; uncultured bacterium
OTU1941	Bacteria; Candidate division OD1; uncultured soil bacterium
OTU1942	Bacteria; TM6; uncultured bacterium
OTU1943	Bacteria; Planctomycetes; OM190; uncultured bacterium
OTU1944	Bacteria; Proteobacteria; Deltaproteobacteria; Bdellovibrionales; Bdellovibrionaceae; Bdellovibrio; uncultured bacterium
OTU1945	Bacteria; Proteobacteria; Alphaproteobacteria; Rhizobiales; Hyphomicrobiaceae; Pedomicrobium; uncultured bacterium
OTU1946	Bacteria; Proteobacteria; Alphaproteobacteria; Rhizobiales; MNG7; uncultured alpha proteobacterium
OTU1947	Bacteria; Proteobacteria; Betaproteobacteria; SC-I-84; uncultured bacterium
OTU1948	Bacteria; Proteobacteria; Gammaproteobacteria; BD72BR169; uncultured bacterium
OTU1949	Bacteria; Firmicutes; Negativicutes; Selenomonadales; Veillonellaceae; uncultured; uncultured bacterium
OTU1950	Bacteria; Candidate division OD1; uncultured soil bacterium
OTU1951	Bacteria; Fibrobacteres; Fibrobacteria; Fibrobacterales; Fibrobacteraceae; uncultured; uncultured bacterium
OTU1952	Bacteria; Proteobacteria; Deltaproteobacteria; Myxococcales; 0319-6G20; uncultured bacterium
OTU1953	Bacteria; Bacteroidetes; Bacteroidia; Bacteroidales; Rikenellaceae; vadinBC27 wastewater-sludge group; Bacteroidales bacterium CF
OTU1954	Bacteria; Firmicutes; Erysipelotrichia; Erysipelotrichales; Erysipelotrichaceae; Turicibacter; uncultured bacterium
OTU1955	Bacteria; Proteobacteria; TA18; uncultured soil bacterium
OTU1956	Bacteria; Bacteroidetes; BSV13; uncultured bacterium
OTU1957	Bacteria; Proteobacteria; Alphaproteobacteria; Rickettsiales; LWSR-14; uncultured bacterium
OTU1958	Bacteria; Gemmatimonadetes; Gemmatimonadetes; Gemmatimonadales; Gemmatimonadaceae; uncultured; uncultured bacterium
OTU1959	Bacteria; SM2F11; uncultured bacterium
OTU1960	Bacteria; Bacteroidetes; vadinHA17; uncultured bacterium
OTU1961	Bacteria; Proteobacteria; Gammaproteobacteria; Methylococcales; Methylococcaceae; Methylocaldum; uncultured Methylococcaceae bacterium
OTU1962	Bacteria; Proteobacteria; Deltaproteobacteria; Myxococcales; 0319-6G20; uncultured bacterium
OTU1963	Bacteria; Proteobacteria; Deltaproteobacteria; Myxococcales; 0319-6G20; uncultured bacterium
OTU1964	Bacteria; Proteobacteria; Betaproteobacteria; TRA3-20; uncultured bacterium
OTU1965	Bacteria; Proteobacteria; Alphaproteobacteria; Rickettsiales; SM2D12; uncultured bacterium
OTU1966	Bacteria; Firmicutes; Clostridia; Halanaerobiales; Halobacteroidaceae; Orenia; uncultured bacterium
OTU1967	Bacteria; Verrucomicrobia; OPB35 soil group; uncultured Verrucomicrobia bacterium
OTU1968	Bacteria; Candidate division OP11; uncultured Microgenomates bacterium
OTU1969	Bacteria; Planctomycetes; Phycisphaerae; mle1-8; uncultured bacterium
OTU1970	Bacteria; Proteobacteria; Deltaproteobacteria; Myxococcales; Polyangiaceae; Chondromyces; Chondromyces robustus
OTU1971	Bacteria; Proteobacteria; Deltaproteobacteria; Myxococcales; mle1-27; uncultured delta proteobacterium
OTU1972	Bacteria; Candidate division OD1; uncultured bacterium
OTU1973	Bacteria; WCHB1-60; uncultured bacterium
OTU1974	Bacteria; TM6; uncultured bacterium
OTU1975	Bacteria; Chloroflexi; Anaerolineae; Anaerolineales; Anaerolineaceae; uncultured; uncultured bacterium
OTU1976	Bacteria; Proteobacteria; Deltaproteobacteria; Bdellovibrionales; Bdellovibrionaceae; Bdellovibrio; uncultured bacterium
OTU1977	Bacteria; Bacteroidetes; Flavobacteriia; Flavobacteriales; Cryomorphaceae; Owenweeksia; uncultured Flavobacterium sp.
OTU1978	Bacteria; Planctomycetes; Phycisphaerae; mle1-8; uncultured bacterium
OTU1979	Bacteria; Proteobacteria; Alphaproteobacteria; Rickettsiales; uncultured; uncultured alpha proteobacterium
OTU1980	Bacteria; Proteobacteria; Alphaproteobacteria; Rickettsiales; LWSR-14; uncultured bacterium
OTU1981	Bacteria; Proteobacteria; Alphaproteobacteria; Rhizobiales; Methylobacteriaceae; Meganema; uncultured bacterium
OTU1982	No blast hit
OTU1983	Bacteria; TM6; uncultured bacterium
OTU1984	Bacteria; Chlamydiae; Chlamydiae; Chlamydiales; Chlamydiales Incertae Sedis; Criblamydia; Estrella lausannensis
OTU1985	Bacteria; Actinobacteria; Acidimicrobiia; Acidimicrobiales; Acidimicrobiales Incertae Sedis; Candidatus Microthrix; uncultured bacterium
OTU1986	Bacteria; Chloroflexi; Anaerolineae; Anaerolineales; Anaerolineaceae; uncultured; uncultured Chloroflexi bacterium
OTU1987	Bacteria; Actinobacteria; Actinobacteria; PeM15; uncultured bacterium
OTU1988	Bacteria; Bacteroidetes; Flavobacteriia; Flavobacteriales; NS9 marine group; uncultured Bacteroidetes bacterium
OTU1989	Bacteria; Proteobacteria; Alphaproteobacteria; Rhodobacterales; Rhodobacteraceae; Oceaniovalibus; uncultured bacterium
OTU1990	Bacteria; Actinobacteria; Actinobacteria; Micrococcales; Dermatophilaceae; uncultured; uncultured actinobacterium
OTU1991	Bacteria; Candidate division OD1; uncultured bacterium
OTU1992	Bacteria; Deinococcus-Thermus; Deinococci; Deinococcales; Trueperaceae; Truepera; uncultured bacterium
OTU1993	Bacteria; Proteobacteria; TA18; uncultured bacterium
OTU1994	Bacteria; Proteobacteria; Gammaproteobacteria; Methylococcales; Methylococcaceae; Methylocaldum; uncultured bacterium
OTU1995	Bacteria; Bacteroidetes; Bacteroidia; Bacteroidales; Rikenellaceae; Blvii28 wastewater-sludge group; uncultured bacterium
OTU1996	Bacteria; Bacteroidetes; Sphingobacteriia; Sphingobacteriales; NS11-12 marine group; uncultured bacterium
OTU1997	Bacteria; Proteobacteria; Alphaproteobacteria; Rhizobiales; A0839; uncultured bacterium
OTU1998	Bacteria; Proteobacteria; Gammaproteobacteria; Xanthomonadales; Xanthomonadaceae; Tahibacter; uncultured bacterium
[truncated: 3,414 more rows]
